# Supplementary material for: ProMENDA: an updated resource for proteomic and metabolomic characterization in depression
Source: Transl Psychiatry. 2024 May 30;14:229. doi: 10.1038/s41398-024-02948-2 (PMC11139925; doi:10.1038/s41398-024-02948-2)
Supplement: Supplementary file 2 — Dataset 1 [file 41398_2024_2948_MOESM2_ESM.xlsx]

## Sheet: P_Protein
P_Protein_ID	P_UniProt_accession	P_UniProt_entry_name	P_Protein_name	P_Gene_symbol	P_Study_ID	P_Study_type_Protein_level	P_Groups	P_Tissue_Protein_level_1	P_Tissue_Protein_level_2	P_Tissue_Protein_level_3	P_Organism_Protein_level_1	P_Organism_Protein_level_2	P_Categories_of_depression_Protein_level_1	P_Categories_of_depression_Protein_level_2	P_Categories_of_depression_Protein_level_3	P_Platform_Protein_level	P_Up/Down_regulated
1	P97352	S10AD_MOUSE	Protein S100-A13	S100a13	Study P001	Type3	s-ketamine group vs. control group	Amygdala	Brain	Central	C57BL/6 mouse	Mouse	Healthy individuals	Healthy individuals	Healthy individuals	Label free	Up
2	Q91YN5	UAP1_MOUSE	UDP-N-acetylhexosamine pyrophosphorylase	Uap1	Study P001	Type3	s-ketamine group vs. control group	Amygdala	Brain	Central	C57BL/6 mouse	Mouse	Healthy individuals	Healthy individuals	Healthy individuals	Label free	Up
3	Q80YE7	DAPK1_MOUSE	Death-associated protein kinase 1	Dapk1	Study P001	Type3	s-ketamine group vs. control group	Amygdala	Brain	Central	C57BL/6 mouse	Mouse	Healthy individuals	Healthy individuals	Healthy individuals	Label free	Up
4	Q9DCN2	NB5R3_MOUSE	NADH-cytochrome b5 reductase 3	Cyb5r3	Study P001	Type3	s-ketamine group vs. control group	Amygdala	Brain	Central	C57BL/6 mouse	Mouse	Healthy individuals	Healthy individuals	Healthy individuals	Label free	Up
5	Q8K1J6	TRNT1_MOUSE	CCA tRNA nucleotidyltransferase 1, mitochondrial	Trnt1	Study P001	Type3	s-ketamine group vs. control group	Amygdala	Brain	Central	C57BL/6 mouse	Mouse	Healthy individuals	Healthy individuals	Healthy individuals	Label free	Up
6	Q9QZR0	RNF25_MOUSE	E3 ubiquitin-protein ligase RNF25	Rnf25	Study P001	Type3	s-ketamine group vs. control group	Amygdala	Brain	Central	C57BL/6 mouse	Mouse	Healthy individuals	Healthy individuals	Healthy individuals	Label free	Up
7	P56183	RRP1_MOUSE	Ribosomal RNA processing protein 1 homolog A	Rrp1	Study P001	Type3	s-ketamine group vs. control group	Amygdala	Brain	Central	C57BL/6 mouse	Mouse	Healthy individuals	Healthy individuals	Healthy individuals	Label free	Up
8	F8VPZ3	F8VPZ3_MOUSE	ubiquitinyl hydrolase 1	Usp32	Study P001	Type3	s-ketamine group vs. control group	Amygdala	Brain	Central	C57BL/6 mouse	Mouse	Healthy individuals	Healthy individuals	Healthy individuals	Label free	Up
9	Q91WC0	SETD3_MOUSE	Actin-histidine N-methyltransferase	Setd3	Study P001	Type3	s-ketamine group vs. control group	Amygdala	Brain	Central	C57BL/6 mouse	Mouse	Healthy individuals	Healthy individuals	Healthy individuals	Label free	Up
10	P51863	VA0D1_MOUSE	V-type proton ATPase subunit d 1	Atp6v0d1	Study P001	Type3	s-ketamine group vs. control group	Amygdala	Brain	Central	C57BL/6 mouse	Mouse	Healthy individuals	Healthy individuals	Healthy individuals	Label free	Up
11	Q3UVL4	VPS51_MOUSE	Vacuolar protein sorting-associated protein 51 homolog	Vps51	Study P001	Type3	s-ketamine group vs. control group	Amygdala	Brain	Central	C57BL/6 mouse	Mouse	Healthy individuals	Healthy individuals	Healthy individuals	Label free	Up
12	P21460	CYTC_MOUSE	Cystatin-C	Cst3	Study P001	Type3	s-ketamine group vs. control group	Amygdala	Brain	Central	C57BL/6 mouse	Mouse	Healthy individuals	Healthy individuals	Healthy individuals	Label free	Up
13	Q8K245	UVRAG_MOUSE	UV radiation resistance-associated protein	Uvrag	Study P001	Type3	s-ketamine group vs. control group	Amygdala	Brain	Central	C57BL/6 mouse	Mouse	Healthy individuals	Healthy individuals	Healthy individuals	Label free	Up
14	Q8C1A5	THOP1_MOUSE	Thimet oligopeptidase	Thop1	Study P001	Type3	s-ketamine group vs. control group	Amygdala	Brain	Central	C57BL/6 mouse	Mouse	Healthy individuals	Healthy individuals	Healthy individuals	Label free	Up
15	O54829	RGS7_MOUSE	Regulator of G-protein signaling 7	Rgs7	Study P001	Type3	s-ketamine group vs. control group	Amygdala	Brain	Central	C57BL/6 mouse	Mouse	Healthy individuals	Healthy individuals	Healthy individuals	Label free	Up
16	Q8BMA6	SRP68_MOUSE	Signal recognition particle subunit SRP68	Srp68	Study P001	Type3	s-ketamine group vs. control group	Amygdala	Brain	Central	C57BL/6 mouse	Mouse	Healthy individuals	Healthy individuals	Healthy individuals	Label free	Up
17	Q9QXZ0	MACF1_MOUSE	Microtubule-actin cross-linking factor 1, isoforms 1/2/3/4	Macf1	Study P001	Type3	s-ketamine group vs. control group	Amygdala	Brain	Central	C57BL/6 mouse	Mouse	Healthy individuals	Healthy individuals	Healthy individuals	Label free	Up
18	P11499	HS90B_MOUSE	Heat shock protein HSP 90-beta	Hsp90ab1	Study P001	Type3	s-ketamine group vs. control group	Amygdala	Brain	Central	C57BL/6 mouse	Mouse	Healthy individuals	Healthy individuals	Healthy individuals	Label free	Up
19	Q61699	HS105_MOUSE	Heat shock protein 105 kDa	Hsph1	Study P001	Type3	s-ketamine group vs. control group	Amygdala	Brain	Central	C57BL/6 mouse	Mouse	Healthy individuals	Healthy individuals	Healthy individuals	Label free	Up
20	Q63912	OMGP_MOUSE	Oligodendrocyte-myelin glycoprotein	Omg	Study P001	Type3	s-ketamine group vs. control group	Amygdala	Brain	Central	C57BL/6 mouse	Mouse	Healthy individuals	Healthy individuals	Healthy individuals	Label free	Down
21	Q9Z0P4	PALM_MOUSE	Paralemmin-1	Palm	Study P001	Type3	s-ketamine group vs. control group	Amygdala	Brain	Central	C57BL/6 mouse	Mouse	Healthy individuals	Healthy individuals	Healthy individuals	Label free	Down
22	Q60930	VDAC2_MOUSE	Voltage-dependent anion-selective channel protein 2	Vdac2	Study P001	Type3	s-ketamine group vs. control group	Amygdala	Brain	Central	C57BL/6 mouse	Mouse	Healthy individuals	Healthy individuals	Healthy individuals	Label free	Down
23	Q810U3	NFASC_MOUSE	Neurofascin	Nfasc	Study P001	Type3	s-ketamine group vs. control group	Amygdala	Brain	Central	C57BL/6 mouse	Mouse	Healthy individuals	Healthy individuals	Healthy individuals	Label free	Down
24	P61082	UBC12_MOUSE	NEDD8-conjugating enzyme Ubc12	Ube2m	Study P001	Type3	s-ketamine group vs. control group	Amygdala	Brain	Central	C57BL/6 mouse	Mouse	Healthy individuals	Healthy individuals	Healthy individuals	Label free	Down
25	P63080	GBRB3_MOUSE	Gamma-aminobutyric acid receptor subunit beta-3	Gabrb3	Study P001	Type3	s-ketamine group vs. control group	Amygdala	Brain	Central	C57BL/6 mouse	Mouse	Healthy individuals	Healthy individuals	Healthy individuals	Label free	Down
26	Q80WJ7	LYRIC_MOUSE	Protein LYRIC	Mtdh	Study P001	Type3	s-ketamine group vs. control group	Amygdala	Brain	Central	C57BL/6 mouse	Mouse	Healthy individuals	Healthy individuals	Healthy individuals	Label free	Down
27	Q9JKY7	Q9JKY7_MOUSE	Cytochrome P450	Cyp2d22	Study P001	Type3	s-ketamine group vs. control group	Amygdala	Brain	Central	C57BL/6 mouse	Mouse	Healthy individuals	Healthy individuals	Healthy individuals	Label free	Down
28	Q8JZQ2	AFG32_MOUSE	AFG3-like protein 2	Afg3l2	Study P001	Type3	s-ketamine group vs. control group	Amygdala	Brain	Central	C57BL/6 mouse	Mouse	Healthy individuals	Healthy individuals	Healthy individuals	Label free	Down
29	P63001	RAC1_MOUSE	Ras-related C3 botulinum toxin substrate 1	Rac1	Study P001	Type3	s-ketamine group vs. control group	Amygdala	Brain	Central	C57BL/6 mouse	Mouse	Healthy individuals	Healthy individuals	Healthy individuals	Label free	Down
30	Q99PJ0	NTRI_MOUSE	Neurotrimin	Ntm	Study P001	Type3	s-ketamine group vs. control group	Amygdala	Brain	Central	C57BL/6 mouse	Mouse	Healthy individuals	Healthy individuals	Healthy individuals	Label free	Down
31	Q9Z351	KCNQ2_MOUSE	Potassium voltage-gated channel subfamily KQT member 2	Kcnq2	Study P001	Type3	s-ketamine group vs. control group	Amygdala	Brain	Central	C57BL/6 mouse	Mouse	Healthy individuals	Healthy individuals	Healthy individuals	Label free	Down
32	Q56A07	SCN2B_MOUSE	Sodium channel subunit beta-2	Scn2b	Study P001	Type3	s-ketamine group vs. control group	Amygdala	Brain	Central	C57BL/6 mouse	Mouse	Healthy individuals	Healthy individuals	Healthy individuals	Label free	Down
33	O55143	AT2A2_MOUSE	Sarcoplasmic/endoplasmic reticulum calcium ATPase 2	Atp2a2	Study P001	Type3	s-ketamine group vs. control group	Amygdala	Brain	Central	C57BL/6 mouse	Mouse	Healthy individuals	Healthy individuals	Healthy individuals	Label free	Down
34	B1AWN6	SCN2A_MOUSE	Sodium channel protein type 2 subunit alpha	Scn2a	Study P001	Type3	s-ketamine group vs. control group	Amygdala	Brain	Central	C57BL/6 mouse	Mouse	Healthy individuals	Healthy individuals	Healthy individuals	Label free	Down
35	Q5DU41	LRC8B_MOUSE	Volume-regulated anion channel subunit LRRC8B	Lrrc8b	Study P001	Type3	s-ketamine group vs. control group	Amygdala	Brain	Central	C57BL/6 mouse	Mouse	Healthy individuals	Healthy individuals	Healthy individuals	Label free	Down
36	Q9R1V6	ADA22_MOUSE	Disintegrin and metalloproteinase domain-containing protein 22	Adam22	Study P001	Type3	s-ketamine group vs. control group	Amygdala	Brain	Central	C57BL/6 mouse	Mouse	Healthy individuals	Healthy individuals	Healthy individuals	Label free	Down
37	P21447	MDR1A_MOUSE	ATP-dependent translocase ABCB1	Abcb1a	Study P001	Type3	s-ketamine group vs. control group	Amygdala	Brain	Central	C57BL/6 mouse	Mouse	Healthy individuals	Healthy individuals	Healthy individuals	Label free	Down
38	Q3UVX5	GRM5_MOUSE	Metabotropic glutamate receptor 5	Grm5	Study P001	Type3	s-ketamine group vs. control group	Amygdala	Brain	Central	C57BL/6 mouse	Mouse	Healthy individuals	Healthy individuals	Healthy individuals	Label free	Down
39	Q8VDN2	AT1A1_MOUSE	Sodium/potassium-transporting ATPase subunit alpha-1	Atp1a1	Study P001	Type3	s-ketamine group vs. control group	Amygdala	Brain	Central	C57BL/6 mouse	Mouse	Healthy individuals	Healthy individuals	Healthy individuals	Label free	Down
40	Q99LI2	CLCC1_MOUSE	Chloride channel CLIC-like protein 1	Clcc1	Study P001	Type3	s-ketamine group vs. control group	Amygdala	Brain	Central	C57BL/6 mouse	Mouse	Healthy individuals	Healthy individuals	Healthy individuals	Label free	Down
41	P62812	GBRA1_MOUSE	Gamma-aminobutyric acid receptor subunit alpha-1	Gabra1	Study P001	Type3	s-ketamine group vs. control group	Amygdala	Brain	Central	C57BL/6 mouse	Mouse	Healthy individuals	Healthy individuals	Healthy individuals	Label free	Down
42	P62746	RHOB_MOUSE	Rho-related GTP-binding protein RhoB	Rhob	Study P001	Type3	s-ketamine group vs. control group	Amygdala	Brain	Central	C57BL/6 mouse	Mouse	Healthy individuals	Healthy individuals	Healthy individuals	Label free	Down
43	Q80XG9	LRRT4_MOUSE	Leucine-rich repeat transmembrane neuronal protein 4	Lrrtm4	Study P001	Type3	s-ketamine group vs. control group	Amygdala	Brain	Central	C57BL/6 mouse	Mouse	Healthy individuals	Healthy individuals	Healthy individuals	Label free	Down
44	Q99JG2	G37L1_MOUSE	G-protein coupled receptor 37-like 1	Gpr37l1	Study P001	Type3	s-ketamine group vs. control group	Amygdala	Brain	Central	C57BL/6 mouse	Mouse	Healthy individuals	Healthy individuals	Healthy individuals	Label free	Down
45	P09055	ITB1_MOUSE	Integrin beta-1	Itgb1	Study P001	Type3	s-ketamine group vs. control group	Amygdala	Brain	Central	C57BL/6 mouse	Mouse	Healthy individuals	Healthy individuals	Healthy individuals	Label free	Down
46	Q640R3	HECAM_MOUSE	Hepatic and glial cell adhesion molecule	Hepacam	Study P001	Type3	s-ketamine group vs. control group	Amygdala	Brain	Central	C57BL/6 mouse	Mouse	Healthy individuals	Healthy individuals	Healthy individuals	Label free	Down
47	Q6PIC6	AT1A3_MOUSE	Sodium/potassium-transporting ATPase subunit alpha-3	Atp1a3	Study P001	Type3	s-ketamine group vs. control group	Amygdala	Brain	Central	C57BL/6 mouse	Mouse	Healthy individuals	Healthy individuals	Healthy individuals	Label free	Down
48	V9GXQ9	V9GXQ9_MOUSE	Phosphoinositide phospholipase C	Plcb4	Study P001	Type3	s-ketamine group vs. control group	Amygdala	Brain	Central	C57BL/6 mouse	Mouse	Healthy individuals	Healthy individuals	Healthy individuals	Label free	Down
49	E9Q8N8	E9Q8N8_MOUSE	Anion exchange protein	Slc4a4	Study P001	Type3	s-ketamine group vs. control group	Amygdala	Brain	Central	C57BL/6 mouse	Mouse	Healthy individuals	Healthy individuals	Healthy individuals	Label free	Down
50	P00405	COX2_MOUSE	Cytochrome c oxidase subunit 2	Mtco2	Study P001	Type3	s-ketamine group vs. control group	Amygdala	Brain	Central	C57BL/6 mouse	Mouse	Healthy individuals	Healthy individuals	Healthy individuals	Label free	Down
51	P97792	CXAR_MOUSE	Coxsackievirus and adenovirus receptor homolog	Cxadr	Study P001	Type3	s-ketamine group vs. control group	Amygdala	Brain	Central	C57BL/6 mouse	Mouse	Healthy individuals	Healthy individuals	Healthy individuals	Label free	Down
52	P48036	ANXA5_MOUSE	Annexin A5	Anxa5	Study P001	Type3	s-ketamine group vs. control group	Amygdala	Brain	Central	C57BL/6 mouse	Mouse	Healthy individuals	Healthy individuals	Healthy individuals	Label free	Down
53	Q9JHU9	INO1_MOUSE	Inositol-3-phosphate synthase 1	Isyna1	Study P001	Type3	s-ketamine group vs. control group	Amygdala	Brain	Central	C57BL/6 mouse	Mouse	Healthy individuals	Healthy individuals	Healthy individuals	Label free	Down
54	Q6PE13	PRRT3_MOUSE	Proline-rich transmembrane protein 3	Prrt3	Study P001	Type3	s-ketamine group vs. control group	Amygdala	Brain	Central	C57BL/6 mouse	Mouse	Healthy individuals	Healthy individuals	Healthy individuals	Label free	Down
55	Q8CFV4	NRN1_MOUSE	Neuritin	Nrn1	Study P001	Type3	s-ketamine group vs. control group	Amygdala	Brain	Central	C57BL/6 mouse	Mouse	Healthy individuals	Healthy individuals	Healthy individuals	Label free	Down
56	P14231	AT1B2_MOUSE	Sodium/potassium-transporting ATPase subunit beta-2	Atp1b2	Study P001	Type3	s-ketamine group vs. control group	Amygdala	Brain	Central	C57BL/6 mouse	Mouse	Healthy individuals	Healthy individuals	Healthy individuals	Label free	Down
57	Q923Z0	GPC5B_MOUSE	G-protein coupled receptor family C group 5 member B	Gprc5b	Study P001	Type3	s-ketamine group vs. control group	Amygdala	Brain	Central	C57BL/6 mouse	Mouse	Healthy individuals	Healthy individuals	Healthy individuals	Label free	Down
58	P17809	GTR1_MOUSE	Solute carrier family 2, facilitated glucose transporter member 1	Slc2a1	Study P001	Type3	s-ketamine group vs. control group	Amygdala	Brain	Central	C57BL/6 mouse	Mouse	Healthy individuals	Healthy individuals	Healthy individuals	Label free	Down
59	Q6PIE5	AT1A2_MOUSE	Sodium/potassium-transporting ATPase subunit alpha-2	Atp1a2	Study P001	Type3	s-ketamine group vs. control group	Amygdala	Brain	Central	C57BL/6 mouse	Mouse	Healthy individuals	Healthy individuals	Healthy individuals	Label free	Down
60	P43006	EAA2_MOUSE	Excitatory amino acid transporter 2	Slc1a2	Study P001	Type3	s-ketamine group vs. control group	Amygdala	Brain	Central	C57BL/6 mouse	Mouse	Healthy individuals	Healthy individuals	Healthy individuals	Label free	Down
61	P40237	CD82_MOUSE	CD82 antigen	Cd82	Study P001	Type3	s-ketamine group vs. control group	Amygdala	Brain	Central	C57BL/6 mouse	Mouse	Healthy individuals	Healthy individuals	Healthy individuals	Label free	Down
62	Q9WUC3	LY6H_MOUSE	Lymphocyte antigen 6H	Ly6h	Study P001	Type3	s-ketamine group vs. control group	Amygdala	Brain	Central	C57BL/6 mouse	Mouse	Healthy individuals	Healthy individuals	Healthy individuals	Label free	Down
63	P08228	SODC_MOUSE	Superoxide dismutase [Cu-Zn]	Sod1	Study P001	Type3	s-ketamine group vs. control group	Amygdala	Brain	Central	C57BL/6 mouse	Mouse	Healthy individuals	Healthy individuals	Healthy individuals	Label free	Down
64	P60202	MYPR_MOUSE	Myelin proteolipid protein	Plp1	Study P001	Type3	s-ketamine group vs. control group	Amygdala	Brain	Central	C57BL/6 mouse	Mouse	Healthy individuals	Healthy individuals	Healthy individuals	Label free	Down
65	Q8BY89	CTL2_MOUSE	Choline transporter-like protein 2	Slc44a2	Study P001	Type3	s-ketamine group vs. control group	Amygdala	Brain	Central	C57BL/6 mouse	Mouse	Healthy individuals	Healthy individuals	Healthy individuals	Label free	Down
66	P07309	TTHY_MOUSE	Transthyretin	Ttr	Study P001	Type3	s-ketamine group vs. control group	Amygdala	Brain	Central	C57BL/6 mouse	Mouse	Healthy individuals	Healthy individuals	Healthy individuals	Label free	Down
67	Q5T9L3	WLS_HUMAN	Protein wntless homolog	WLS	Study P002	Type1	MDD group vs. control group	Cerebrospinal fluid	Cerebrospinal fluid	Central	Human	Human	Depression	Depression	Depressive disorder	iTRAQ	Down
68	Q05193	DYN1_HUMAN	Dynamin-1	DNM1	Study P002	Type1	MDD group vs. control group	Cerebrospinal fluid	Cerebrospinal fluid	Central	Human	Human	Depression	Depression	Depressive disorder	iTRAQ	Down
69	P61278	SMS_HUMAN	Somatostatin	SST	Study P002	Type1	MDD group vs. control group	Cerebrospinal fluid	Cerebrospinal fluid	Central	Human	Human	Depression	Depression	Depressive disorder	iTRAQ	Down
70	O95502	NPTXR_HUMAN	Neuronal pentraxin receptor	NPTXR	Study P002	Type1	MDD group vs. control group	Cerebrospinal fluid	Cerebrospinal fluid	Central	Human	Human	Depression	Depression	Depressive disorder	iTRAQ	Down
71	Q13421	MSLN_HUMAN	Mesothelin	MSLN	Study P002	Type1	MDD group vs. control group	Cerebrospinal fluid	Cerebrospinal fluid	Central	Human	Human	Depression	Depression	Depressive disorder	iTRAQ	Down
72	P48058	GRIA4_HUMAN	Glutamate receptor 4	GRIA4	Study P002	Type1	MDD group vs. control group	Cerebrospinal fluid	Cerebrospinal fluid	Central	Human	Human	Depression	Depression	Depressive disorder	iTRAQ	Down
73	P58417	NXPH1_HUMAN	Neurexophilin-1	NXPH1	Study P002	Type1	MDD group vs. control group	Cerebrospinal fluid	Cerebrospinal fluid	Central	Human	Human	Depression	Depression	Depressive disorder	iTRAQ	Down
74	O15240	VGF_HUMAN	Neurosecretory protein VGF	VGF	Study P002	Type1	MDD group vs. control group	Cerebrospinal fluid	Cerebrospinal fluid	Central	Human	Human	Depression	Depression	Depressive disorder	iTRAQ	Down
75	Q8IW52	SLIK4_HUMAN	SLIT and NTRK-like protein 4	SLITRK4	Study P002	Type1	MDD group vs. control group	Cerebrospinal fluid	Cerebrospinal fluid	Central	Human	Human	Depression	Depression	Depressive disorder	iTRAQ	Down
76	P13473	LAMP2_HUMAN	Lysosome-associated membrane glycoprotein 2	LAMP2	Study P002	Type1	MDD group vs. control group	Cerebrospinal fluid	Cerebrospinal fluid	Central	Human	Human	Depression	Depression	Depressive disorder	iTRAQ	Down
77	Q96PX8	SLIK1_HUMAN	SLIT and NTRK-like protein 1	SLITRK1	Study P002	Type1	MDD group vs. control group	Cerebrospinal fluid	Cerebrospinal fluid	Central	Human	Human	Depression	Depression	Depressive disorder	iTRAQ	Down
78	P47972	NPTX2_HUMAN	Neuronal pentraxin-2	NPTX2	Study P002	Type1	MDD group vs. control group	Cerebrospinal fluid	Cerebrospinal fluid	Central	Human	Human	Depression	Depression	Depressive disorder	iTRAQ	Down
79	P10645	CMGA_HUMAN	Chromogranin-A	CHGA	Study P002	Type1	MDD group vs. control group	Cerebrospinal fluid	Cerebrospinal fluid	Central	Human	Human	Depression	Depression	Depressive disorder	iTRAQ	Down
80	Q9Y2T3	GUAD_HUMAN	Guanine deaminase	GDA	Study P002	Type1	MDD group vs. control group	Cerebrospinal fluid	Cerebrospinal fluid	Central	Human	Human	Depression	Depression	Depressive disorder	iTRAQ	Down
81	O94772	LY6H_HUMAN	Lymphocyte antigen 6H	LY6H	Study P002	Type1	MDD group vs. control group	Cerebrospinal fluid	Cerebrospinal fluid	Central	Human	Human	Depression	Depression	Depressive disorder	iTRAQ	Down
82	O94760	DDAH1_HUMAN	N(G),N(G)-dimethylarginine dimethylaminohydrolase 1	DDAH1	Study P002	Type1	MDD group vs. control group	Cerebrospinal fluid	Cerebrospinal fluid	Central	Human	Human	Depression	Depression	Depressive disorder	iTRAQ	Down
83	Q99574	NEUS_HUMAN	Neuroserpin	SERPINI1	Study P002	Type1	MDD group vs. control group	Cerebrospinal fluid	Cerebrospinal fluid	Central	Human	Human	Depression	Depression	Depressive disorder	iTRAQ	Down
84	Q15904	VAS1_HUMAN	V-type proton ATPase subunit S1	ATP6AP1	Study P002	Type1	MDD group vs. control group	Cerebrospinal fluid	Cerebrospinal fluid	Central	Human	Human	Depression	Depression	Depressive disorder	iTRAQ	Down
85	P62987	RL40_HUMAN	Ubiquitin-ribosomal protein eL40 fusion protein	UBA52	Study P002	Type1	MDD group vs. control group	Cerebrospinal fluid	Cerebrospinal fluid	Central	Human	Human	Depression	Depression	Depressive disorder	iTRAQ	Down
86	Q13519	PNOC_HUMAN	Prepronociceptin	PNOC	Study P002	Type1	MDD group vs. control group	Cerebrospinal fluid	Cerebrospinal fluid	Central	Human	Human	Depression	Depression	Depressive disorder	iTRAQ	Down
87	P32119	PRDX2_HUMAN	Peroxiredoxin-2	PRDX2	Study P002	Type1	MDD group vs. control group	Cerebrospinal fluid	Cerebrospinal fluid	Central	Human	Human	Depression	Depression	Depressive disorder	iTRAQ	Down
88	Q15818	NPTX1_HUMAN	Neuronal pentraxin-1	NPTX1	Study P002	Type1	MDD group vs. control group	Cerebrospinal fluid	Cerebrospinal fluid	Central	Human	Human	Depression	Depression	Depressive disorder	iTRAQ	Down
89	P0DP23	CALM1_HUMAN	Calmodulin-1	CALM1	Study P002	Type1	MDD group vs. control group	Cerebrospinal fluid	Cerebrospinal fluid	Central	Human	Human	Depression	Depression	Depressive disorder	iTRAQ	Down
90	Q96FE5	LIGO1_HUMAN	Leucine-rich repeat and immunoglobulin-like domain-containing nogo receptor-interacting protein 1	LINGO1	Study P002	Type1	MDD group vs. control group	Cerebrospinal fluid	Cerebrospinal fluid	Central	Human	Human	Depression	Depression	Depressive disorder	iTRAQ	Down
91	Q86Y82	STX12_HUMAN	Syntaxin-12	STX12	Study P002	Type1	MDD group vs. control group	Cerebrospinal fluid	Cerebrospinal fluid	Central	Human	Human	Depression	Depression	Depressive disorder	iTRAQ	Down
92	P55290	CAD13_HUMAN	Cadherin-13	CDH13	Study P002	Type1	MDD group vs. control group	Cerebrospinal fluid	Cerebrospinal fluid	Central	Human	Human	Depression	Depression	Depressive disorder	iTRAQ	Down
93	P13521	SCG2_HUMAN	Secretogranin-2	SCG2	Study P002	Type1	MDD group vs. control group	Cerebrospinal fluid	Cerebrospinal fluid	Central	Human	Human	Depression	Depression	Depressive disorder	iTRAQ	Down
94	P78324	SHPS1_HUMAN	Tyrosine-protein phosphatase non-receptor type substrate 1	SIRPA	Study P002	Type1	MDD group vs. control group	Cerebrospinal fluid	Cerebrospinal fluid	Central	Human	Human	Depression	Depression	Depressive disorder	iTRAQ	Down
95	P05067	A4_HUMAN	Amyloid-beta precursor protein	APP	Study P002	Type1	MDD group vs. control group	Cerebrospinal fluid	Cerebrospinal fluid	Central	Human	Human	Depression	Depression	Depressive disorder	iTRAQ	Down
96	P49641	MA2A2_HUMAN	Alpha-mannosidase 2x	MAN2A2	Study P002	Type1	MDD group vs. control group	Cerebrospinal fluid	Cerebrospinal fluid	Central	Human	Human	Depression	Depression	Depressive disorder	iTRAQ	Down
97	O00451	GFRA2_HUMAN	GDNF family receptor alpha-2	GFRA2	Study P002	Type1	MDD group vs. control group	Cerebrospinal fluid	Cerebrospinal fluid	Central	Human	Human	Depression	Depression	Depressive disorder	iTRAQ	Down
98	P01303	NPY_HUMAN	Pro-neuropeptide Y	NPY	Study P002	Type1	MDD group vs. control group	Cerebrospinal fluid	Cerebrospinal fluid	Central	Human	Human	Depression	Depression	Depressive disorder	iTRAQ	Down
99	Q16568	CART_HUMAN	Cocaine- and amphetamine-regulated transcript protein	CARTPT	Study P002	Type1	MDD group vs. control group	Cerebrospinal fluid	Cerebrospinal fluid	Central	Human	Human	Depression	Depression	Depressive disorder	iTRAQ	Down
100	P23515	OMGP_HUMAN	Oligodendrocyte-myelin glycoprotein	OMG	Study P002	Type1	MDD group vs. control group	Cerebrospinal fluid	Cerebrospinal fluid	Central	Human	Human	Depression	Depression	Depressive disorder	iTRAQ	Down
101	Q14DG7	T132B_HUMAN	Transmembrane protein 132B	TMEM132B	Study P002	Type1	MDD group vs. control group	Cerebrospinal fluid	Cerebrospinal fluid	Central	Human	Human	Depression	Depression	Depressive disorder	iTRAQ	Down
102	Q9Y5F6	PCDGM_HUMAN	Protocadherin gamma-C5	PCDHGC5	Study P002	Type1	MDD group vs. control group	Cerebrospinal fluid	Cerebrospinal fluid	Central	Human	Human	Depression	Depression	Depressive disorder	iTRAQ	Down
103	P12277	KCRB_HUMAN	Creatine kinase B-type	CKB	Study P002	Type1	MDD group vs. control group	Cerebrospinal fluid	Cerebrospinal fluid	Central	Human	Human	Depression	Depression	Depressive disorder	iTRAQ	Down
104	Q16849	PTPRN_HUMAN	Receptor-type tyrosine-protein phosphatase-like N	PTPRN	Study P002	Type1	MDD group vs. control group	Cerebrospinal fluid	Cerebrospinal fluid	Central	Human	Human	Depression	Depression	Depressive disorder	iTRAQ	Down
105	Q9UKB5	AJAP1_HUMAN	Adherens junction-associated protein 1	AJAP1	Study P002	Type1	MDD group vs. control group	Cerebrospinal fluid	Cerebrospinal fluid	Central	Human	Human	Depression	Depression	Depressive disorder	iTRAQ	Down
106	Q9NTU7	CBLN4_HUMAN	Cerebellin-4	CBLN4	Study P002	Type1	MDD group vs. control group	Cerebrospinal fluid	Cerebrospinal fluid	Central	Human	Human	Depression	Depression	Depressive disorder	iTRAQ	Down
107	Q9Y4C0	NRX3A_HUMAN	Neurexin-3	NRXN3	Study P002	Type1	MDD group vs. control group	Cerebrospinal fluid	Cerebrospinal fluid	Central	Human	Human	Depression	Depression	Depressive disorder	iTRAQ	Down
108	Q86UW8	HPLN4_HUMAN	Hyaluronan and proteoglycan link protein 4	HAPLN4	Study P002	Type1	MDD group vs. control group	Cerebrospinal fluid	Cerebrospinal fluid	Central	Human	Human	Depression	Depression	Depressive disorder	iTRAQ	Down
109	Q6MZW2	FSTL4_HUMAN	Follistatin-related protein 4	FSTL4	Study P002	Type1	MDD group vs. control group	Cerebrospinal fluid	Cerebrospinal fluid	Central	Human	Human	Depression	Depression	Depressive disorder	iTRAQ	Down
110	P29323	EPHB2_HUMAN	Ephrin type-B receptor 2	EPHB2	Study P002	Type1	MDD group vs. control group	Cerebrospinal fluid	Cerebrospinal fluid	Central	Human	Human	Depression	Depression	Depressive disorder	iTRAQ	Down
111	P13987	CD59_HUMAN	CD59 glycoprotein	CD59	Study P002	Type1	MDD group vs. control group	Cerebrospinal fluid	Cerebrospinal fluid	Central	Human	Human	Depression	Depression	Depressive disorder	iTRAQ	Down
112	P17174	AATC_HUMAN	Aspartate aminotransferase, cytoplasmic	GOT1	Study P002	Type1	MDD group vs. control group	Cerebrospinal fluid	Cerebrospinal fluid	Central	Human	Human	Depression	Depression	Depressive disorder	iTRAQ	Down
113	A6NLU5	VTM2B_HUMAN	V-set and transmembrane domain-containing protein 2B	VSTM2B	Study P002	Type1	MDD group vs. control group	Cerebrospinal fluid	Cerebrospinal fluid	Central	Human	Human	Depression	Depression	Depressive disorder	iTRAQ	Down
114	Q9NU53	GINM1_HUMAN	Glycoprotein integral membrane protein 1	GINM1	Study P002	Type1	MDD group vs. control group	Cerebrospinal fluid	Cerebrospinal fluid	Central	Human	Human	Depression	Depression	Depressive disorder	iTRAQ	Down
115	Q92932	PTPR2_HUMAN	Receptor-type tyrosine-protein phosphatase N2	PTPRN2	Study P002	Type1	MDD group vs. control group	Cerebrospinal fluid	Cerebrospinal fluid	Central	Human	Human	Depression	Depression	Depressive disorder	iTRAQ	Down
116	P37837	TALDO_HUMAN	Transaldolase	TALDO1	Study P002	Type1	MDD group vs. control group	Cerebrospinal fluid	Cerebrospinal fluid	Central	Human	Human	Depression	Depression	Depressive disorder	iTRAQ	Down
117	Q86UN3	R4RL2_HUMAN	Reticulon-4 receptor-like 2	RTN4RL2	Study P002	Type1	MDD group vs. control group	Cerebrospinal fluid	Cerebrospinal fluid	Central	Human	Human	Depression	Depression	Depressive disorder	iTRAQ	Down
118	P30041	PRDX6_HUMAN	Peroxiredoxin-6	PRDX6	Study P002	Type1	MDD group vs. control group	Cerebrospinal fluid	Cerebrospinal fluid	Central	Human	Human	Depression	Depression	Depressive disorder	iTRAQ	Down
119	Q9UHG2	PCS1N_HUMAN	ProSAAS	PCSK1N	Study P002	Type1	MDD group vs. control group	Cerebrospinal fluid	Cerebrospinal fluid	Central	Human	Human	Depression	Depression	Depressive disorder	iTRAQ	Down
120	Q6ZVL6	K154L_HUMAN	UPF0606 protein KIAA1549L	KIAA1549L	Study P002	Type1	MDD group vs. control group	Cerebrospinal fluid	Cerebrospinal fluid	Central	Human	Human	Depression	Depression	Depressive disorder	iTRAQ	Down
121	P17900	SAP3_HUMAN	Ganglioside GM2 activator	GM2A	Study P002	Type1	MDD group vs. control group	Cerebrospinal fluid	Cerebrospinal fluid	Central	Human	Human	Depression	Depression	Depressive disorder	iTRAQ	Down
122	O94985	CSTN1_HUMAN	Calsyntenin-1	CLSTN1	Study P002	Type1	MDD group vs. control group	Cerebrospinal fluid	Cerebrospinal fluid	Central	Human	Human	Depression	Depression	Depressive disorder	iTRAQ	Down
123	P05408	7B2_HUMAN	Neuroendocrine protein 7B2	SCG5	Study P002	Type1	MDD group vs. control group	Cerebrospinal fluid	Cerebrospinal fluid	Central	Human	Human	Depression	Depression	Depressive disorder	iTRAQ	Down
124	P54289	CA2D1_HUMAN	Voltage-dependent calcium channel subunit alpha-2/delta-1	CACNA2D1	Study P002	Type1	MDD group vs. control group	Cerebrospinal fluid	Cerebrospinal fluid	Central	Human	Human	Depression	Depression	Depressive disorder	iTRAQ	Down
125	P01034	CYTC_HUMAN	Cystatin-C	CST3	Study P002	Type1	MDD group vs. control group	Cerebrospinal fluid	Cerebrospinal fluid	Central	Human	Human	Depression	Depression	Depressive disorder	iTRAQ	Down
126	Q9HC56	PCDH9_HUMAN	Protocadherin-9	PCDH9	Study P002	Type1	MDD group vs. control group	Cerebrospinal fluid	Cerebrospinal fluid	Central	Human	Human	Depression	Depression	Depressive disorder	iTRAQ	Down
127	Q9ULZ9	MMP17_HUMAN	Matrix metalloproteinase-17	MMP17	Study P002	Type1	MDD group vs. control group	Cerebrospinal fluid	Cerebrospinal fluid	Central	Human	Human	Depression	Depression	Depressive disorder	iTRAQ	Down
128	P23470	PTPRG_HUMAN	Receptor-type tyrosine-protein phosphatase gamma	PTPRG	Study P002	Type1	MDD group vs. control group	Cerebrospinal fluid	Cerebrospinal fluid	Central	Human	Human	Depression	Depression	Depressive disorder	iTRAQ	Down
129	P22304	IDS_HUMAN	Iduronate 2-sulfatase	IDS	Study P002	Type1	MDD group vs. control group	Cerebrospinal fluid	Cerebrospinal fluid	Central	Human	Human	Depression	Depression	Depressive disorder	iTRAQ	Down
130	Q8WXD2	SCG3_HUMAN	Secretogranin-3	SCG3	Study P002	Type1	MDD group vs. control group	Cerebrospinal fluid	Cerebrospinal fluid	Central	Human	Human	Depression	Depression	Depressive disorder	iTRAQ	Down
131	P19021	AMD_HUMAN	Peptidyl-glycine alpha-amidating monooxygenase	PAM	Study P002	Type1	MDD group vs. control group	Cerebrospinal fluid	Cerebrospinal fluid	Central	Human	Human	Depression	Depression	Depressive disorder	iTRAQ	Down
132	P15502	ELN_HUMAN	Elastin	ELN	Study P002	Type1	MDD group vs. control group	Cerebrospinal fluid	Cerebrospinal fluid	Central	Human	Human	Depression	Depression	Depressive disorder	iTRAQ	Down
133	Q06830	PRDX1_HUMAN	Peroxiredoxin-1	PRDX1	Study P002	Type1	MDD group vs. control group	Cerebrospinal fluid	Cerebrospinal fluid	Central	Human	Human	Depression	Depression	Depressive disorder	iTRAQ	Down
134	P10599	THIO_HUMAN	Thioredoxin	TXN	Study P002	Type1	MDD group vs. control group	Cerebrospinal fluid	Cerebrospinal fluid	Central	Human	Human	Depression	Depression	Depressive disorder	iTRAQ	Down
135	O15394	NCAM2_HUMAN	Neural cell adhesion molecule 2	NCAM2	Study P002	Type1	MDD group vs. control group	Cerebrospinal fluid	Cerebrospinal fluid	Central	Human	Human	Depression	Depression	Depressive disorder	iTRAQ	Down
136	Q8N3H0	TAFA2_HUMAN	Chemokine-like protein TAFA-2	TAFA2	Study P002	Type1	MDD group vs. control group	Cerebrospinal fluid	Cerebrospinal fluid	Central	Human	Human	Depression	Depression	Depressive disorder	iTRAQ	Down
137	Q9UHC6	CNTP2_HUMAN	Contactin-associated protein-like 2	CNTNAP2	Study P002	Type1	MDD group vs. control group	Cerebrospinal fluid	Cerebrospinal fluid	Central	Human	Human	Depression	Depression	Depressive disorder	iTRAQ	Down
138	P54764	EPHA4_HUMAN	Ephrin type-A receptor 4	EPHA4	Study P002	Type1	MDD group vs. control group	Cerebrospinal fluid	Cerebrospinal fluid	Central	Human	Human	Depression	Depression	Depressive disorder	iTRAQ	Down
139	P26992	CNTFR_HUMAN	Ciliary neurotrophic factor receptor subunit alpha	CNTFR	Study P002	Type1	MDD group vs. control group	Cerebrospinal fluid	Cerebrospinal fluid	Central	Human	Human	Depression	Depression	Depressive disorder	iTRAQ	Down
140	Q92823	NRCAM_HUMAN	Neuronal cell adhesion molecule	NRCAM	Study P002	Type1	MDD group vs. control group	Cerebrospinal fluid	Cerebrospinal fluid	Central	Human	Human	Depression	Depression	Depressive disorder	iTRAQ	Down
141	Q9BZR6	RTN4R_HUMAN	Reticulon-4 receptor	RTN4R	Study P002	Type1	MDD group vs. control group	Cerebrospinal fluid	Cerebrospinal fluid	Central	Human	Human	Depression	Depression	Depressive disorder	iTRAQ	Down
142	P63208	SKP1_HUMAN	S-phase kinase-associated protein 1	SKP1	Study P002	Type1	MDD group vs. control group	Cerebrospinal fluid	Cerebrospinal fluid	Central	Human	Human	Depression	Depression	Depressive disorder	iTRAQ	Down
143	Q12866	MERTK_HUMAN	Tyrosine-protein kinase Mer	MERTK	Study P002	Type1	MDD group vs. control group	Cerebrospinal fluid	Cerebrospinal fluid	Central	Human	Human	Depression	Depression	Depressive disorder	iTRAQ	Down
144	P02649	APOE_HUMAN	Apolipoprotein E	APOE	Study P002	Type1	MDD group vs. control group	Cerebrospinal fluid	Cerebrospinal fluid	Central	Human	Human	Depression	Depression	Depressive disorder	iTRAQ	Down
145	Q9UMF0	ICAM5_HUMAN	Intercellular adhesion molecule 5	ICAM5	Study P002	Type1	MDD group vs. control group	Cerebrospinal fluid	Cerebrospinal fluid	Central	Human	Human	Depression	Depression	Depressive disorder	iTRAQ	Down
146	P78509	RELN_HUMAN	Reelin	RELN	Study P002	Type1	MDD group vs. control group	Cerebrospinal fluid	Cerebrospinal fluid	Central	Human	Human	Depression	Depression	Depressive disorder	iTRAQ	Down
147	Q16610	ECM1_HUMAN	Extracellular matrix protein 1	ECM1	Study P002	Type1	MDD group vs. control group	Cerebrospinal fluid	Cerebrospinal fluid	Central	Human	Human	Depression	Depression	Depressive disorder	iTRAQ	Down
148	P16949	STMN1_HUMAN	Stathmin	STMN1	Study P002	Type1	MDD group vs. control group	Cerebrospinal fluid	Cerebrospinal fluid	Central	Human	Human	Depression	Depression	Depressive disorder	iTRAQ	Down
149	Q9UHL4	DPP2_HUMAN	Dipeptidyl peptidase 2	DPP7	Study P002	Type1	MDD group vs. control group	Cerebrospinal fluid	Cerebrospinal fluid	Central	Human	Human	Depression	Depression	Depressive disorder	iTRAQ	Down
150	P62993	GRB2_HUMAN	Growth factor receptor-bound protein 2	GRB2	Study P002	Type1	MDD group vs. control group	Cerebrospinal fluid	Cerebrospinal fluid	Central	Human	Human	Depression	Depression	Depressive disorder	iTRAQ	Down
151	Q9ULB1	NRX1A_HUMAN	Neurexin-1	NRXN1	Study P002	Type1	MDD group vs. control group	Cerebrospinal fluid	Cerebrospinal fluid	Central	Human	Human	Depression	Depression	Depressive disorder	iTRAQ	Down
152	P17677	NEUM_HUMAN	Neuromodulin	GAP43	Study P002	Type1	MDD group vs. control group	Cerebrospinal fluid	Cerebrospinal fluid	Central	Human	Human	Depression	Depression	Depressive disorder	iTRAQ	Down
153	O60245	PCDH7_HUMAN	Protocadherin-7	PCDH7	Study P002	Type1	MDD group vs. control group	Cerebrospinal fluid	Cerebrospinal fluid	Central	Human	Human	Depression	Depression	Depressive disorder	iTRAQ	Down
154	Q16620	NTRK2_HUMAN	BDNF/NT-3 growth factors receptor	NTRK2	Study P002	Type1	MDD group vs. control group	Cerebrospinal fluid	Cerebrospinal fluid	Central	Human	Human	Depression	Depression	Depressive disorder	iTRAQ	Down
155	P09104	ENOG_HUMAN	Gamma-enolase	ENO2	Study P002	Type1	MDD group vs. control group	Cerebrospinal fluid	Cerebrospinal fluid	Central	Human	Human	Depression	Depression	Depressive disorder	iTRAQ	Down
156	Q5VU97	CAHD1_HUMAN	VWFA and cache domain-containing protein 1	CACHD1	Study P002	Type1	MDD group vs. control group	Cerebrospinal fluid	Cerebrospinal fluid	Central	Human	Human	Depression	Depression	Depressive disorder	iTRAQ	Down
157	Q92520	FAM3C_HUMAN	Protein FAM3C	FAM3C	Study P002	Type1	MDD group vs. control group	Cerebrospinal fluid	Cerebrospinal fluid	Central	Human	Human	Depression	Depression	Depressive disorder	iTRAQ	Down
158	Q14982	OPCM_HUMAN	Opioid-binding protein/cell adhesion molecule	OPCML	Study P002	Type1	MDD group vs. control group	Cerebrospinal fluid	Cerebrospinal fluid	Central	Human	Human	Depression	Depression	Depressive disorder	iTRAQ	Down
159	P60983	GMFB_HUMAN	Glia maturation factor beta	GMFB	Study P002	Type1	MDD group vs. control group	Cerebrospinal fluid	Cerebrospinal fluid	Central	Human	Human	Depression	Depression	Depressive disorder	iTRAQ	Down
160	Q9NX62	IMPA3_HUMAN	Golgi-resident adenosine 3',5'-bisphosphate 3'-phosphatase	BPNT2	Study P002	Type1	MDD group vs. control group	Cerebrospinal fluid	Cerebrospinal fluid	Central	Human	Human	Depression	Depression	Depressive disorder	iTRAQ	Down
161	Q9P2S2	NRX2A_HUMAN	Neurexin-2	NRXN2	Study P002	Type1	MDD group vs. control group	Cerebrospinal fluid	Cerebrospinal fluid	Central	Human	Human	Depression	Depression	Depressive disorder	iTRAQ	Down
162	Q9NT99	LRC4B_HUMAN	Leucine-rich repeat-containing protein 4B	LRRC4B	Study P002	Type1	MDD group vs. control group	Cerebrospinal fluid	Cerebrospinal fluid	Central	Human	Human	Depression	Depression	Depressive disorder	iTRAQ	Down
163	Q6UXK2	ISLR2_HUMAN	Immunoglobulin superfamily containing leucine-rich repeat protein 2	ISLR2	Study P002	Type1	MDD group vs. control group	Cerebrospinal fluid	Cerebrospinal fluid	Central	Human	Human	Depression	Depression	Depressive disorder	iTRAQ	Down
164	Q8IV08	PLD3_HUMAN	5'-3' exonuclease PLD3	PLD3	Study P002	Type1	MDD group vs. control group	Cerebrospinal fluid	Cerebrospinal fluid	Central	Human	Human	Depression	Depression	Depressive disorder	iTRAQ	Down
165	Q14508	WFDC2_HUMAN	WAP four-disulfide core domain protein 2	WFDC2	Study P002	Type1	MDD group vs. control group	Cerebrospinal fluid	Cerebrospinal fluid	Central	Human	Human	Depression	Depression	Depressive disorder	iTRAQ	Down
166	P16870	CBPE_HUMAN	Carboxypeptidase E	CPE	Study P002	Type1	MDD group vs. control group	Cerebrospinal fluid	Cerebrospinal fluid	Central	Human	Human	Depression	Depression	Depressive disorder	iTRAQ	Down
167	P22607	FGFR3_HUMAN	Fibroblast growth factor receptor 3	FGFR3	Study P002	Type1	MDD group vs. control group	Cerebrospinal fluid	Cerebrospinal fluid	Central	Human	Human	Depression	Depression	Depressive disorder	iTRAQ	Down
168	P13489	RINI_HUMAN	Ribonuclease inhibitor	RNH1	Study P002	Type1	MDD group vs. control group	Cerebrospinal fluid	Cerebrospinal fluid	Central	Human	Human	Depression	Depression	Depressive disorder	iTRAQ	Down
169	P55058	PLTP_HUMAN	Phospholipid transfer protein	PLTP	Study P002	Type1	MDD group vs. control group	Cerebrospinal fluid	Cerebrospinal fluid	Central	Human	Human	Depression	Depression	Depressive disorder	iTRAQ	Down
170	Q9H3T3	SEM6B_HUMAN	Semaphorin-6B	SEMA6B	Study P002	Type1	MDD group vs. control group	Cerebrospinal fluid	Cerebrospinal fluid	Central	Human	Human	Depression	Depression	Depressive disorder	iTRAQ	Down
171	P05060	SCG1_HUMAN	Secretogranin-1	CHGB	Study P002	Type1	MDD group vs. control group	Cerebrospinal fluid	Cerebrospinal fluid	Central	Human	Human	Depression	Depression	Depressive disorder	iTRAQ	Down
172	O60279	SUSD5_HUMAN	Sushi domain-containing protein 5	SUSD5	Study P002	Type1	MDD group vs. control group	Cerebrospinal fluid	Cerebrospinal fluid	Central	Human	Human	Depression	Depression	Depressive disorder	iTRAQ	Down
173	P20382	MCH_HUMAN	Pro-MCH	PMCH	Study P002	Type1	MDD group vs. control group	Cerebrospinal fluid	Cerebrospinal fluid	Central	Human	Human	Depression	Depression	Depressive disorder	iTRAQ	Down
174	A5PKW4	PSD1_HUMAN	PH and SEC7 domain-containing protein 1	PSD	Study P002	Type1	MDD group vs. control group	Cerebrospinal fluid	Cerebrospinal fluid	Central	Human	Human	Depression	Depression	Depressive disorder	iTRAQ	Down
175	O43505	B4GA1_HUMAN	Beta-1,4-glucuronyltransferase 1	B4GAT1	Study P002	Type1	MDD group vs. control group	Cerebrospinal fluid	Cerebrospinal fluid	Central	Human	Human	Depression	Depression	Depressive disorder	iTRAQ	Down
176	O15072	ATS3_HUMAN	A disintegrin and metalloproteinase with thrombospondin motifs 3	ADAMTS3	Study P002	Type1	MDD group vs. control group	Cerebrospinal fluid	Cerebrospinal fluid	Central	Human	Human	Depression	Depression	Depressive disorder	iTRAQ	Down
177	P12109	CO6A1_HUMAN	Collagen alpha-1(VI) chain	COL6A1	Study P002	Type1	MDD group vs. control group	Cerebrospinal fluid	Cerebrospinal fluid	Central	Human	Human	Depression	Depression	Depressive disorder	iTRAQ	Down
178	P04075	ALDOA_HUMAN	Fructose-bisphosphate aldolase A	ALDOA	Study P002	Type1	MDD group vs. control group	Cerebrospinal fluid	Cerebrospinal fluid	Central	Human	Human	Depression	Depression	Depressive disorder	iTRAQ	Down
179	P09619	PGFRB_HUMAN	Platelet-derived growth factor receptor beta	PDGFRB	Study P002	Type1	MDD group vs. control group	Cerebrospinal fluid	Cerebrospinal fluid	Central	Human	Human	Depression	Depression	Depressive disorder	iTRAQ	Down
180	O75326	SEM7A_HUMAN	Semaphorin-7A	SEMA7A	Study P002	Type1	MDD group vs. control group	Cerebrospinal fluid	Cerebrospinal fluid	Central	Human	Human	Depression	Depression	Depressive disorder	iTRAQ	Down
181	Q9UBP4	DKK3_HUMAN	Dickkopf-related protein 3	DKK3	Study P002	Type1	MDD group vs. control group	Cerebrospinal fluid	Cerebrospinal fluid	Central	Human	Human	Depression	Depression	Depressive disorder	iTRAQ	Down
182	Q13228	SBP1_HUMAN	Methanethiol oxidase	SELENBP1	Study P002	Type1	MDD group vs. control group	Cerebrospinal fluid	Cerebrospinal fluid	Central	Human	Human	Depression	Depression	Depressive disorder	iTRAQ	Down
183	Q9Y5I4	PCDC2_HUMAN	Protocadherin alpha-C2	PCDHAC2	Study P002	Type1	MDD group vs. control group	Cerebrospinal fluid	Cerebrospinal fluid	Central	Human	Human	Depression	Depression	Depressive disorder	iTRAQ	Down
184	Q09328	MGT5A_HUMAN	Alpha-1,6-mannosylglycoprotein 6-beta-N-acetylglucosaminyltransferase A	MGAT5	Study P002	Type1	MDD group vs. control group	Cerebrospinal fluid	Cerebrospinal fluid	Central	Human	Human	Depression	Depression	Depressive disorder	iTRAQ	Down
185	O94856	NFASC_HUMAN	Neurofascin	NFASC	Study P002	Type1	MDD group vs. control group	Cerebrospinal fluid	Cerebrospinal fluid	Central	Human	Human	Depression	Depression	Depressive disorder	iTRAQ	Down
186	P33151	CADH5_HUMAN	Cadherin-5	CDH5	Study P002	Type1	MDD group vs. control group	Cerebrospinal fluid	Cerebrospinal fluid	Central	Human	Human	Depression	Depression	Depressive disorder	iTRAQ	Down
187	Q08629	TICN1_HUMAN	Testican-1	SPOCK1	Study P002	Type1	MDD group vs. control group	Cerebrospinal fluid	Cerebrospinal fluid	Central	Human	Human	Depression	Depression	Depressive disorder	iTRAQ	Down
188	P20916	MAG_HUMAN	Myelin-associated glycoprotein	MAG	Study P002	Type1	MDD group vs. control group	Cerebrospinal fluid	Cerebrospinal fluid	Central	Human	Human	Depression	Depression	Depressive disorder	iTRAQ	Down
189	Q9BY67	CADM1_HUMAN	Cell adhesion molecule 1	CADM1	Study P002	Type1	MDD group vs. control group	Cerebrospinal fluid	Cerebrospinal fluid	Central	Human	Human	Depression	Depression	Depressive disorder	iTRAQ	Down
190	Q06481	APLP2_HUMAN	Amyloid beta precursor like protein 2	APLP2	Study P002	Type1	MDD group vs. control group	Cerebrospinal fluid	Cerebrospinal fluid	Central	Human	Human	Depression	Depression	Depressive disorder	iTRAQ	Down
191	Q9ULL4	PLXB3_HUMAN	Plexin-B3	PLXNB3	Study P002	Type1	MDD group vs. control group	Cerebrospinal fluid	Cerebrospinal fluid	Central	Human	Human	Depression	Depression	Depressive disorder	iTRAQ	Down
192	P29218	IMPA1_HUMAN	Inositol monophosphatase 1	IMPA1	Study P002	Type1	MDD group vs. control group	Cerebrospinal fluid	Cerebrospinal fluid	Central	Human	Human	Depression	Depression	Depressive disorder	iTRAQ	Down
193	P31946	1433B_HUMAN	14-3-3 protein beta/alpha	YWHAB	Study P002	Type1	MDD group vs. control group	Cerebrospinal fluid	Cerebrospinal fluid	Central	Human	Human	Depression	Depression	Depressive disorder	iTRAQ	Down
194	P10909	CLUS_HUMAN	Clusterin	CLU	Study P002	Type1	MDD group vs. control group	Cerebrospinal fluid	Cerebrospinal fluid	Central	Human	Human	Depression	Depression	Depressive disorder	iTRAQ	Down
195	Q13740	CD166_HUMAN	CD166 antigen	ALCAM	Study P002	Type1	MDD group vs. control group	Cerebrospinal fluid	Cerebrospinal fluid	Central	Human	Human	Depression	Depression	Depressive disorder	iTRAQ	Down
196	P09382	LEG1_HUMAN	Galectin-1	LGALS1	Study P002	Type1	MDD group vs. control group	Cerebrospinal fluid	Cerebrospinal fluid	Central	Human	Human	Depression	Depression	Depressive disorder	iTRAQ	Down
197	O60613	SEP15_HUMAN	Selenoprotein F	SELENOF	Study P002	Type1	MDD group vs. control group	Cerebrospinal fluid	Cerebrospinal fluid	Central	Human	Human	Depression	Depression	Depressive disorder	iTRAQ	Down
198	P22303	ACES_HUMAN	Acetylcholinesterase	ACHE	Study P002	Type1	MDD group vs. control group	Cerebrospinal fluid	Cerebrospinal fluid	Central	Human	Human	Depression	Depression	Depressive disorder	iTRAQ	Down
199	Q9ULF5	S39AA_HUMAN	Zinc transporter ZIP10	SLC39A10	Study P002	Type1	MDD group vs. control group	Cerebrospinal fluid	Cerebrospinal fluid	Central	Human	Human	Depression	Depression	Depressive disorder	iTRAQ	Down
200	Q9Y4L1	HYOU1_HUMAN	Hypoxia up-regulated protein 1	HYOU1	Study P002	Type1	MDD group vs. control group	Cerebrospinal fluid	Cerebrospinal fluid	Central	Human	Human	Depression	Depression	Depressive disorder	iTRAQ	Down
201	P42785	PCP_HUMAN	Lysosomal Pro-X carboxypeptidase	PRCP	Study P002	Type1	MDD group vs. control group	Cerebrospinal fluid	Cerebrospinal fluid	Central	Human	Human	Depression	Depression	Depressive disorder	iTRAQ	Down
202	Q96FE7	P3IP1_HUMAN	Phosphoinositide-3-kinase-interacting protein 1	PIK3IP1	Study P002	Type1	MDD group vs. control group	Cerebrospinal fluid	Cerebrospinal fluid	Central	Human	Human	Depression	Depression	Depressive disorder	iTRAQ	Down
203	Q9UK28	TM59L_HUMAN	Transmembrane protein 59-like	TMEM59L	Study P002	Type1	MDD group vs. control group	Cerebrospinal fluid	Cerebrospinal fluid	Central	Human	Human	Depression	Depression	Depressive disorder	iTRAQ	Down
204	Q9H2X0	CHRD_HUMAN	Chordin	CHRD	Study P002	Type1	MDD group vs. control group	Cerebrospinal fluid	Cerebrospinal fluid	Central	Human	Human	Depression	Depression	Depressive disorder	iTRAQ	Down
205	P21802	FGFR2_HUMAN	Fibroblast growth factor receptor 2	FGFR2	Study P002	Type1	MDD group vs. control group	Cerebrospinal fluid	Cerebrospinal fluid	Central	Human	Human	Depression	Depression	Depressive disorder	iTRAQ	Down
206	Q9Y2I2	NTNG1_HUMAN	Netrin-G1	NTNG1	Study P002	Type1	MDD group vs. control group	Cerebrospinal fluid	Cerebrospinal fluid	Central	Human	Human	Depression	Depression	Depressive disorder	iTRAQ	Down
207	Q92859	NEO1_HUMAN	Neogenin	NEO1	Study P002	Type1	MDD group vs. control group	Cerebrospinal fluid	Cerebrospinal fluid	Central	Human	Human	Depression	Depression	Depressive disorder	iTRAQ	Down
208	Q9Y646	CBPQ_HUMAN	Carboxypeptidase Q	CPQ	Study P002	Type1	MDD group vs. control group	Cerebrospinal fluid	Cerebrospinal fluid	Central	Human	Human	Depression	Depression	Depressive disorder	iTRAQ	Down
209	Q08174	PCDH1_HUMAN	Protocadherin-1	PCDH1	Study P002	Type1	MDD group vs. control group	Cerebrospinal fluid	Cerebrospinal fluid	Central	Human	Human	Depression	Depression	Depressive disorder	iTRAQ	Down
210	Q14019	COTL1_HUMAN	Coactosin-like protein	COTL1	Study P002	Type1	MDD group vs. control group	Cerebrospinal fluid	Cerebrospinal fluid	Central	Human	Human	Depression	Depression	Depressive disorder	iTRAQ	Down
211	Q9BRK5	CAB45_HUMAN	45 kDa calcium-binding protein	SDF4	Study P002	Type1	MDD group vs. control group	Cerebrospinal fluid	Cerebrospinal fluid	Central	Human	Human	Depression	Depression	Depressive disorder	iTRAQ	Down
212	P43251	BTD_HUMAN	Biotinidase	BTD	Study P002	Type1	MDD group vs. control group	Cerebrospinal fluid	Cerebrospinal fluid	Central	Human	Human	Depression	Depression	Depressive disorder	iTRAQ	Down
213	O75078	ADA11_HUMAN	Disintegrin and metalloproteinase domain-containing protein 11	ADAM11	Study P002	Type1	MDD group vs. control group	Cerebrospinal fluid	Cerebrospinal fluid	Central	Human	Human	Depression	Depression	Depressive disorder	iTRAQ	Down
214	O14793	GDF8_HUMAN	Growth/differentiation factor 8	MSTN	Study P002	Type1	MDD group vs. control group	Cerebrospinal fluid	Cerebrospinal fluid	Central	Human	Human	Depression	Depression	Depressive disorder	iTRAQ	Down
215	P36406	TRI23_HUMAN	E3 ubiquitin-protein ligase TRIM23	TRIM23	Study P002	Type1	MDD group vs. control group	Cerebrospinal fluid	Cerebrospinal fluid	Central	Human	Human	Depression	Depression	Depressive disorder	iTRAQ	Down
216	P07602	SAP_HUMAN	Prosaposin	PSAP	Study P002	Type1	MDD group vs. control group	Cerebrospinal fluid	Cerebrospinal fluid	Central	Human	Human	Depression	Depression	Depressive disorder	iTRAQ	Down
217	P01019	ANGT_HUMAN	Angiotensinogen	AGT	Study P002	Type1	MDD group vs. control group	Cerebrospinal fluid	Cerebrospinal fluid	Central	Human	Human	Depression	Depression	Depressive disorder	iTRAQ	Down
218	Q6P4E1	GOLM2_HUMAN	Protein GOLM2	GOLM2	Study P002	Type1	MDD group vs. control group	Cerebrospinal fluid	Cerebrospinal fluid	Central	Human	Human	Depression	Depression	Depressive disorder	iTRAQ	Down
219	P63261	ACTG_HUMAN	Actin, cytoplasmic 2	ACTG1	Study P002	Type1	MDD group vs. control group	Cerebrospinal fluid	Cerebrospinal fluid	Central	Human	Human	Depression	Depression	Depressive disorder	iTRAQ	Down
220	Q9UBQ6	EXTL2_HUMAN	Exostosin-like 2	EXTL2	Study P002	Type1	MDD group vs. control group	Cerebrospinal fluid	Cerebrospinal fluid	Central	Human	Human	Depression	Depression	Depressive disorder	iTRAQ	Down
221	Q13508	NAR3_HUMAN	Ecto-ADP-ribosyltransferase 3	ART3	Study P002	Type1	MDD group vs. control group	Cerebrospinal fluid	Cerebrospinal fluid	Central	Human	Human	Depression	Depression	Depressive disorder	iTRAQ	Down
222	Q14118	DAG1_HUMAN	Dystroglycan 1	DAG1	Study P002	Type1	MDD group vs. control group	Cerebrospinal fluid	Cerebrospinal fluid	Central	Human	Human	Depression	Depression	Depressive disorder	iTRAQ	Down
223	Q9HAR2	AGRL3_HUMAN	Adhesion G protein-coupled receptor L3	ADGRL3	Study P002	Type1	MDD group vs. control group	Cerebrospinal fluid	Cerebrospinal fluid	Central	Human	Human	Depression	Depression	Depressive disorder	iTRAQ	Down
224	Q8NBJ4	GOLM1_HUMAN	Golgi membrane protein 1	GOLM1	Study P002	Type1	MDD group vs. control group	Cerebrospinal fluid	Cerebrospinal fluid	Central	Human	Human	Depression	Depression	Depressive disorder	iTRAQ	Down
225	P06865	HEXA_HUMAN	Beta-hexosaminidase subunit alpha	HEXA	Study P002	Type1	MDD group vs. control group	Cerebrospinal fluid	Cerebrospinal fluid	Central	Human	Human	Depression	Depression	Depressive disorder	iTRAQ	Down
226	O75503	CLN5_HUMAN	Ceroid-lipofuscinosis neuronal protein 5	CLN5	Study P002	Type1	MDD group vs. control group	Cerebrospinal fluid	Cerebrospinal fluid	Central	Human	Human	Depression	Depression	Depressive disorder	iTRAQ	Down
227	O95502	NPTXR_HUMAN	Neuronal pentraxin receptor	NPTXR	Study P003	Type1	MDD group vs. control group	Cerebrospinal fluid	Cerebrospinal fluid	Central	Human	Human	Depression	Depression	Depressive disorder	MRM	Down
228	P48058	GRIA4_HUMAN	Glutamate receptor 4	GRIA4	Study P003	Type1	MDD group vs. control group	Cerebrospinal fluid	Cerebrospinal fluid	Central	Human	Human	Depression	Depression	Depressive disorder	MRM	Down
229	Q99574	NEUS_HUMAN	Neuroserpin	SERPINI1	Study P003	Type1	MDD group vs. control group	Cerebrospinal fluid	Cerebrospinal fluid	Central	Human	Human	Depression	Depression	Depressive disorder	MRM	Down
230	Q96FE5	LIGO1_HUMAN	Leucine-rich repeat and immunoglobulin-like domain-containing nogo receptor-interacting protein 1	LINGO1	Study P003	Type1	MDD group vs. control group	Cerebrospinal fluid	Cerebrospinal fluid	Central	Human	Human	Depression	Depression	Depressive disorder	MRM	Down
231	Q16568	CART_HUMAN	Cocaine- and amphetamine-regulated transcript protein	CARTPT	Study P003	Type1	MDD group vs. control group	Cerebrospinal fluid	Cerebrospinal fluid	Central	Human	Human	Depression	Depression	Depressive disorder	MRM	Down
232	Q9Y4C0	NRX3A_HUMAN	Neurexin-3	NRXN3	Study P003	Type1	MDD group vs. control group	Cerebrospinal fluid	Cerebrospinal fluid	Central	Human	Human	Depression	Depression	Depressive disorder	MRM	Down
233	Q9UHG2	PCS1N_HUMAN	ProSAAS	PCSK1N	Study P003	Type1	MDD group vs. control group	Cerebrospinal fluid	Cerebrospinal fluid	Central	Human	Human	Depression	Depression	Depressive disorder	MRM	Down
234	Q9C0A0	CNTP4_HUMAN	Contactin-associated protein-like 4	CNTNAP4	Study P003	Type1	MDD group vs. control group	Cerebrospinal fluid	Cerebrospinal fluid	Central	Human	Human	Depression	Depression	Depressive disorder	MRM	Down
235	P35030	TRY3_HUMAN	Trypsin-3	PRSS3	Study P005	Type1	MDD group vs. control group	Anterior cingulate cortex	Brain	Central	Human	Human	Depression	Depression	Depressive disorder	2-DE	Up
236	P02768	ALBU_HUMAN	Albumin	ALB	Study P005	Type1	MDD group vs. control group	Anterior cingulate cortex	Brain	Central	Human	Human	Depression	Depression	Depressive disorder	2-DE	Up
237	Q16555	DPYL2_HUMAN	Dihydropyrimidinase-related protein 2	DPYSL2	Study P005	Type1	MDD group vs. control group	Anterior cingulate cortex	Brain	Central	Human	Human	Depression	Depression	Depressive disorder	2-DE	Up
238	Q14194	DPYL1_HUMAN	Dihydropyrimidinase-related protein 1	CRMP1	Study P005	Type1	MDD group vs. control group	Anterior cingulate cortex	Brain	Central	Human	Human	Depression	Depression	Depressive disorder	2-DE	Up
239	P21281	VATB2_HUMAN	V-type proton ATPase subunit B, brain isoform	ATP6V1B2	Study P005	Type1	MDD group vs. control group	Anterior cingulate cortex	Brain	Central	Human	Human	Depression	Depression	Depressive disorder	2-DE	Up
240	P06576	ATPB_HUMAN	ATP synthase subunit beta, mitochondrial	ATP5F1B	Study P005	Type1	MDD group vs. control group	Anterior cingulate cortex	Brain	Central	Human	Human	Depression	Depression	Depressive disorder	2-DE	Up
241	P68363	TBA1B_HUMAN	Tubulin alpha-1B chain	TUBA1B	Study P005	Type1	MDD group vs. control group	Anterior cingulate cortex	Brain	Central	Human	Human	Depression	Depression	Depressive disorder	2-DE	Up
242	P04075	ALDOA_HUMAN	Fructose-bisphosphate aldolase A	ALDOA	Study P005	Type1	MDD group vs. control group	Anterior cingulate cortex	Brain	Central	Human	Human	Depression	Depression	Depressive disorder	2-DE	Up
243	P40926	MDHM_HUMAN	Malate dehydrogenase, mitochondrial	MDH2	Study P005	Type1	MDD group vs. control group	Anterior cingulate cortex	Brain	Central	Human	Human	Depression	Depression	Depressive disorder	2-DE	Up
244	P00915	CAH1_HUMAN	Carbonic anhydrase 1	CA1	Study P005	Type1	MDD group vs. control group	Anterior cingulate cortex	Brain	Central	Human	Human	Depression	Depression	Depressive disorder	2-DE	Up
245	P55809	SCOT1_HUMAN	Succinyl-CoA:3-ketoacid coenzyme A transferase 1, mitochondrial	OXCT1	Study P005	Type1	MDD group vs. control group	Anterior cingulate cortex	Brain	Central	Human	Human	Depression	Depression	Depressive disorder	2-DE	Down
246	P15104	GLNA_HUMAN	Glutamine synthetase	GLUL	Study P005	Type1	MDD group vs. control group	Anterior cingulate cortex	Brain	Central	Human	Human	Depression	Depression	Depressive disorder	2-DE	Down
247	P62873	GBB1_HUMAN	Guanine nucleotide-binding protein G(I)/G(S)/G(T) subunit beta-1	GNB1	Study P005	Type1	MDD group vs. control group	Anterior cingulate cortex	Brain	Central	Human	Human	Depression	Depression	Depressive disorder	2-DE	Down
248	P30626	SORCN_HUMAN	Sorcin	SRI	Study P005	Type1	MDD group vs. control group	Anterior cingulate cortex	Brain	Central	Human	Human	Depression	Depression	Depressive disorder	2-DE	Down
249	Q9UI15	TAGL3_HUMAN	Transgelin-3	TAGLN3	Study P005	Type1	MDD group vs. control group	Anterior cingulate cortex	Brain	Central	Human	Human	Depression	Depression	Depressive disorder	2-DE	Down
250	Q3KRE8	TBB2B_RAT	Tubulin beta-2B chain	Tubb2b	Study P006	Type1	CMS group vs. control group	Ventral hippocampus	Brain	Central	Wistar rat	Rat	Chronic mild stress model	Chronic mild stress model	Animal model	2-DE	Up
251	P54921	SNAA_RAT	Alpha-soluble NSF attachment protein	Napa	Study P006	Type1	CMS group vs. control group	Ventral hippocampus	Brain	Central	Wistar rat	Rat	Chronic mild stress model	Chronic mild stress model	Animal model	2-DE	Up
252	P60711	ACTB_RAT	Actin, cytoplasmic 1	Actb	Study P006	Type1	CMS group vs. control group	Ventral hippocampus	Brain	Central	Wistar rat	Rat	Chronic mild stress model	Chronic mild stress model	Animal model	2-DE	Up
253	P63039	CH60_RAT	60 kDa heat shock protein, mitochondrial	Hspd1	Study P006	Type1	CMS group vs. control group	Ventral hippocampus	Brain	Central	Wistar rat	Rat	Chronic mild stress model	Chronic mild stress model	Animal model	2-DE	Down
254	O88600	HSP74_RAT	Heat shock 70 kDa protein 4	Hspa4	Study P006	Type2	CMS escitalopram responder group vs. CMS group	Ventral hippocampus	Brain	Central	Wistar rat	Rat	Chronic mild stress model	Chronic mild stress model	Animal model	2-DE	Down
255	P47942	DPYL2_RAT	Dihydropyrimidinase-related protein 2	Dpysl2	Study P006	Type2	CMS escitalopram responder group vs. CMS group	Ventral hippocampus	Brain	Central	Wistar rat	Rat	Chronic mild stress model	Chronic mild stress model	Animal model	2-DE	Down
256	P47942	DPYL2_RAT	Dihydropyrimidinase-related protein 2	Dpysl2	Study P006	Type4	CMS escitalopram responder group vs. CMS escitalopram nonresponder group	Ventral hippocampus	Brain	Central	Wistar rat	Rat	Chronic mild stress model	Chronic mild stress model	Animal model	2-DE	Down
257	O88600	HSP74_RAT	Heat shock 70 kDa protein 4	Hspa4	Study P006	Type4	CMS escitalopram responder group vs. CMS escitalopram nonresponder group	Ventral hippocampus	Brain	Central	Wistar rat	Rat	Chronic mild stress model	Chronic mild stress model	Animal model	2-DE	Down
258	P60711	ACTB_RAT	Actin, cytoplasmic 1	Actb	Study P006	Type4	CMS escitalopram responder group vs. CMS escitalopram nonresponder group	Ventral hippocampus	Brain	Central	Wistar rat	Rat	Chronic mild stress model	Chronic mild stress model	Animal model	2-DE	Down
259	Q3KRE8	TBB2B_RAT	Tubulin beta-2B chain	Tubb2b	Study P006	Type4	CMS escitalopram responder group vs. CMS escitalopram nonresponder group	Ventral hippocampus	Brain	Central	Wistar rat	Rat	Chronic mild stress model	Chronic mild stress model	Animal model	2-DE	Down
260	P50398	GDIA_RAT	Rab GDP dissociation inhibitor alpha	Gdi1	Study P007	Type1	CMS group vs. control group	Ventral hippocampus	Brain	Central	Wistar rat	Rat	Chronic mild stress model	Chronic mild stress model	Animal model	2-DE	Up
261	Q66HD0	ENPL_RAT	Endoplasmin	Hsp90b1	Study P007	Type1	CMS group vs. control group	Ventral hippocampus	Brain	Central	Wistar rat	Rat	Chronic mild stress model	Chronic mild stress model	Animal model	2-DE	Up
262	Q62952	DPYL3_RAT	Dihydropyrimidinase-related protein 3	Dpysl3	Study P007	Type1	CMS group vs. control group	Ventral hippocampus	Brain	Central	Wistar rat	Rat	Chronic mild stress model	Chronic mild stress model	Animal model	2-DE	Up
263	Q9WTT6	GUAD_RAT	Guanine deaminase	Gda	Study P007	Type1	CMS group vs. control group	Ventral hippocampus	Brain	Central	Wistar rat	Rat	Chronic mild stress model	Chronic mild stress model	Animal model	2-DE	Up
264	P21575	DYN1_RAT	Dynamin-1	Dnm1	Study P007	Type1	CMS group vs. control group	Ventral hippocampus	Brain	Central	Wistar rat	Rat	Chronic mild stress model	Chronic mild stress model	Animal model	2-DE	Up
265	Q68FX0	IDH3B_RAT	Isocitrate dehydrogenase [NAD] subunit beta, mitochondrial	Idh3B	Study P007	Type1	CMS group vs. control group	Ventral hippocampus	Brain	Central	Wistar rat	Rat	Chronic mild stress model	Chronic mild stress model	Animal model	2-DE	Up
266	P35435	ATPG_RAT	ATP synthase subunit gamma, mitochondrial	Atp5f1c	Study P007	Type1	CMS group vs. control group	Ventral hippocampus	Brain	Central	Wistar rat	Rat	Chronic mild stress model	Chronic mild stress model	Animal model	2-DE	Up
267	Q06647	ATPO_RAT	ATP synthase subunit O, mitochondrial	Atp5po	Study P007	Type1	CMS group vs. control group	Ventral hippocampus	Brain	Central	Wistar rat	Rat	Chronic mild stress model	Chronic mild stress model	Animal model	2-DE	Up
268	Q9Z339	GSTO1_RAT	Glutathione S-transferase omega-1	Gsto1	Study P007	Type1	CMS group vs. control group	Ventral hippocampus	Brain	Central	Wistar rat	Rat	Chronic mild stress model	Chronic mild stress model	Animal model	2-DE	Up
269	O88794	PNPO_RAT	Pyridoxine-5'-phosphate oxidase	Pnpo	Study P007	Type1	CMS group vs. control group	Ventral hippocampus	Brain	Central	Wistar rat	Rat	Chronic mild stress model	Chronic mild stress model	Animal model	2-DE	Up
270	Q924N5	ACBG1_RAT	Long-chain-fatty-acid--CoA ligase ACSBG1	Acsbg1	Study P007	Type1	CMS group vs. control group	Ventral hippocampus	Brain	Central	Wistar rat	Rat	Chronic mild stress model	Chronic mild stress model	Animal model	2-DE	Down
271	P47942	DPYL2_RAT	Dihydropyrimidinase-related protein 2	Dpysl2	Study P007	Type1	CMS group vs. control group	Ventral hippocampus	Brain	Central	Wistar rat	Rat	Chronic mild stress model	Chronic mild stress model	Animal model	2-DE	Down
272	P43244	MATR3_RAT	Matrin-3	Matr3	Study P007	Type1	CMS group vs. control group	Ventral hippocampus	Brain	Central	Wistar rat	Rat	Chronic mild stress model	Chronic mild stress model	Animal model	2-DE	Down
273	P24155	THOP1_RAT	Thimet oligopeptidase	Thop1	Study P007	Type1	CMS group vs. control group	Ventral hippocampus	Brain	Central	Wistar rat	Rat	Chronic mild stress model	Chronic mild stress model	Animal model	2-DE	Down
274	P11598	PDIA3_RAT	Protein disulfide-isomerase A3	Pdia3	Study P007	Type1	CMS group vs. control group	Ventral hippocampus	Brain	Central	Wistar rat	Rat	Chronic mild stress model	Chronic mild stress model	Animal model	2-DE	Down
275	Q91Y78	UCHL3_RAT	Ubiquitin carboxyl-terminal hydrolase isozyme L3	Uchl3	Study P007	Type1	CMS group vs. control group	Ventral hippocampus	Brain	Central	Wistar rat	Rat	Chronic mild stress model	Chronic mild stress model	Animal model	2-DE	Down
276	O35244	PRDX6_RAT	Peroxiredoxin-6	Prdx6	Study P007	Type1	CMS group vs. control group	Ventral hippocampus	Brain	Central	Wistar rat	Rat	Chronic mild stress model	Chronic mild stress model	Animal model	2-DE	Down
277	P18420	PSA1_RAT	Proteasome subunit alpha type-1	Psma1	Study P007	Type1	CMS group vs. control group	Ventral hippocampus	Brain	Central	Wistar rat	Rat	Chronic mild stress model	Chronic mild stress model	Animal model	2-DE	Down
278	Q9Z339	GSTO1_RAT	Glutathione S-transferase omega-1	Gsto1	Study P007	Type1	CMS group vs. control group	Ventral hippocampus	Brain	Central	Wistar rat	Rat	Chronic mild stress model	Chronic mild stress model	Animal model	2-DE	Down
279	P50398	GDIA_RAT	Rab GDP dissociation inhibitor alpha	Gdi1	Study P007	Type2	CMS escitalopram responder group vs. CMS group	Ventral hippocampus	Brain	Central	Wistar rat	Rat	Chronic mild stress model	Chronic mild stress model	Animal model	2-DE	Up
280	Q9WTT6	GUAD_RAT	Guanine deaminase	Gda	Study P007	Type2	CMS escitalopram responder group vs. CMS group	Ventral hippocampus	Brain	Central	Wistar rat	Rat	Chronic mild stress model	Chronic mild stress model	Animal model	2-DE	Up
281	Q9Z339	GSTO1_RAT	Glutathione S-transferase omega-1	Gsto1	Study P007	Type2	CMS escitalopram responder group vs. CMS group	Ventral hippocampus	Brain	Central	Wistar rat	Rat	Chronic mild stress model	Chronic mild stress model	Animal model	2-DE	Up
282	P50398	GDIA_RAT	Rab GDP dissociation inhibitor alpha	Gdi1	Study P007	Type2	CMS sertraline responder group vs. CMS group	Ventral hippocampus	Brain	Central	Wistar rat	Rat	Chronic mild stress model	Chronic mild stress model	Animal model	2-DE	Up
283	Q9WTT6	GUAD_RAT	Guanine deaminase	Gda	Study P007	Type2	CMS sertraline responder group vs. CMS group	Ventral hippocampus	Brain	Central	Wistar rat	Rat	Chronic mild stress model	Chronic mild stress model	Animal model	2-DE	Up
284	Q9Z339	GSTO1_RAT	Glutathione S-transferase omega-1	Gsto1	Study P007	Type2	CMS sertraline responder group vs. CMS group	Ventral hippocampus	Brain	Central	Wistar rat	Rat	Chronic mild stress model	Chronic mild stress model	Animal model	2-DE	Up
285	P28480	TCPA_RAT	T-complex protein 1 subunit alpha	Tcp1	Study P007	Type2	CMS escitalopram responder group vs. CMS group	Ventral hippocampus	Brain	Central	Wistar rat	Rat	Chronic mild stress model	Chronic mild stress model	Animal model	2-DE	Down
286	P21575	DYN1_RAT	Dynamin-1	Dnm1	Study P007	Type2	CMS escitalopram responder group vs. CMS group	Ventral hippocampus	Brain	Central	Wistar rat	Rat	Chronic mild stress model	Chronic mild stress model	Animal model	2-DE	Down
287	Q924N5	ACBG1_RAT	Long-chain-fatty-acid--CoA ligase ACSBG1	Acsbg1	Study P007	Type2	CMS escitalopram responder group vs. CMS group	Ventral hippocampus	Brain	Central	Wistar rat	Rat	Chronic mild stress model	Chronic mild stress model	Animal model	2-DE	Down
288	P21575	DYN1_RAT	Dynamin-1	Dnm1	Study P007	Type2	CMS sertraline responder group vs. CMS group	Ventral hippocampus	Brain	Central	Wistar rat	Rat	Chronic mild stress model	Chronic mild stress model	Animal model	2-DE	Down
289	Q924N5	ACBG1_RAT	Long-chain-fatty-acid--CoA ligase ACSBG1	Acsbg1	Study P007	Type2	CMS sertraline responder group vs. CMS group	Ventral hippocampus	Brain	Central	Wistar rat	Rat	Chronic mild stress model	Chronic mild stress model	Animal model	2-DE	Down
290	Q6P502	TCPG_RAT	T-complex protein 1 subunit gamma	Cct3	Study P007	Type4	CMS escitalopram responder group vs. CMS escitalopram nonresponder group	Ventral hippocampus	Brain	Central	Wistar rat	Rat	Chronic mild stress model	Chronic mild stress model	Animal model	2-DE	Up
291	Q9Z1P2	ACTN1_RAT	Alpha-actinin-1	Actn1	Study P007	Type4	CMS sertraline responder group vs. CMS sertraline nonresponder group	Ventral hippocampus	Brain	Central	Wistar rat	Rat	Chronic mild stress model	Chronic mild stress model	Animal model	2-DE	Up
292	P11598	PDIA3_RAT	Protein disulfide-isomerase A3	Pdia3	Study P007	Type4	CMS sertraline responder group vs. CMS sertraline nonresponder group	Ventral hippocampus	Brain	Central	Wistar rat	Rat	Chronic mild stress model	Chronic mild stress model	Animal model	2-DE	Up
293	Q66HF1	NDUS1_RAT	NADH-ubiquinone oxidoreductase 75 kDa subunit, mitochondrial	Ndufs1	Study P007	Type4	CMS escitalopram responder group vs. CMS escitalopram nonresponder group	Ventral hippocampus	Brain	Central	Wistar rat	Rat	Chronic mild stress model	Chronic mild stress model	Animal model	2-DE	Down
294	O35987	NSF1C_RAT	NSFL1 cofactor p47	Nsfl1c	Study P007	Type4	CMS escitalopram responder group vs. CMS escitalopram nonresponder group	Ventral hippocampus	Brain	Central	Wistar rat	Rat	Chronic mild stress model	Chronic mild stress model	Animal model	2-DE	Down
295	O88763	PK3C3_RAT	Phosphatidylinositol 3-kinase catalytic subunit type 3	Pik3c3	Study P008	Type1	CUMS group vs. control group	Hippocampus	Brain	Central	Sprague-Dawley rat	Rat	Chronic mild stress model	Chronic mild stress model	Animal model	iTRAQ	Up
296	P31647	S6A11_RAT	Sodium- and chloride-dependent GABA transporter 3	Slc6a11	Study P008	Type1	CUMS group vs. control group	Hippocampus	Brain	Central	Sprague-Dawley rat	Rat	Chronic mild stress model	Chronic mild stress model	Animal model	iTRAQ	Up
297	P09215	KPCD_RAT	Protein kinase C delta type	Prkcd	Study P008	Type1	CUMS group vs. control group	Hippocampus	Brain	Central	Sprague-Dawley rat	Rat	Chronic mild stress model	Chronic mild stress model	Animal model	iTRAQ	Up
298	P42123	LDHB_RAT	L-lactate dehydrogenase B chain	Ldhb	Study P008	Type1	CUMS group vs. control group	Hippocampus	Brain	Central	Sprague-Dawley rat	Rat	Chronic mild stress model	Chronic mild stress model	Animal model	iTRAQ	Up
299	P63182	CBLN1_RAT	Cerebellin-1	Cbln1	Study P008	Type1	CUMS group vs. control group	Hippocampus	Brain	Central	Sprague-Dawley rat	Rat	Chronic mild stress model	Chronic mild stress model	Animal model	iTRAQ	Up
300	P13221	AATC_RAT	Aspartate aminotransferase, cytoplasmic	Got1	Study P008	Type1	CUMS group vs. control group	Hippocampus	Brain	Central	Sprague-Dawley rat	Rat	Chronic mild stress model	Chronic mild stress model	Animal model	iTRAQ	Up
301	P60203	MYPR_RAT	Myelin proteolipid protein	Plp1	Study P008	Type1	CUMS group vs. control group	Hippocampus	Brain	Central	Sprague-Dawley rat	Rat	Chronic mild stress model	Chronic mild stress model	Animal model	iTRAQ	Up
302	Q5BJY9	K1C18_RAT	Keratin, type I cytoskeletal 18	Krt18	Study P008	Type1	CUMS group vs. control group	Hippocampus	Brain	Central	Sprague-Dawley rat	Rat	Chronic mild stress model	Chronic mild stress model	Animal model	iTRAQ	Up
303	Q6P6R2	DLDH_RAT	Dihydrolipoyl dehydrogenase, mitochondrial	Dld	Study P008	Type1	CUMS group vs. control group	Hippocampus	Brain	Central	Sprague-Dawley rat	Rat	Chronic mild stress model	Chronic mild stress model	Animal model	iTRAQ	Down
304	P11507	AT2A2_RAT	Sarcoplasmic/endoplasmic reticulum calcium ATPase 2	Atp2a2	Study P008	Type1	CUMS group vs. control group	Hippocampus	Brain	Central	Sprague-Dawley rat	Rat	Chronic mild stress model	Chronic mild stress model	Animal model	iTRAQ	Down
305	P17764	THIL_RAT	Acetyl-CoA acetyltransferase, mitochondrial	Acat1	Study P008	Type1	CUMS group vs. control group	Hippocampus	Brain	Central	Sprague-Dawley rat	Rat	Chronic mild stress model	Chronic mild stress model	Animal model	iTRAQ	Down
306	P06399	FIBA_RAT	Fibrinogen alpha chain	Fga	Study P008	Type1	CUMS group vs. control group	Hippocampus	Brain	Central	Sprague-Dawley rat	Rat	Chronic mild stress model	Chronic mild stress model	Animal model	iTRAQ	Down
307	P49621	DGKB_RAT	Diacylglycerol kinase beta	Dgkb	Study P008	Type1	CUMS group vs. control group	Hippocampus	Brain	Central	Sprague-Dawley rat	Rat	Chronic mild stress model	Chronic mild stress model	Animal model	iTRAQ	Down
308	Q920L2	SDHA_RAT	Succinate dehydrogenase [ubiquinone] flavoprotein subunit, mitochondrial	Sdha	Study P008	Type1	CUMS group vs. control group	Hippocampus	Brain	Central	Sprague-Dawley rat	Rat	Chronic mild stress model	Chronic mild stress model	Animal model	iTRAQ	Down
309	Q5XI78	ODO1_RAT	2-oxoglutarate dehydrogenase complex component E1	Ogdh	Study P008	Type1	CUMS group vs. control group	Hippocampus	Brain	Central	Sprague-Dawley rat	Rat	Chronic mild stress model	Chronic mild stress model	Animal model	iTRAQ	Down
310	P21707	SYT1_RAT	Synaptotagmin-1	Syt1	Study P008	Type1	CUMS group vs. control group	Hippocampus	Brain	Central	Sprague-Dawley rat	Rat	Chronic mild stress model	Chronic mild stress model	Animal model	iTRAQ	Down
311	P48768	NAC2_RAT	Sodium/calcium exchanger 2	Slc8a2	Study P008	Type1	CUMS group vs. control group	Hippocampus	Brain	Central	Sprague-Dawley rat	Rat	Chronic mild stress model	Chronic mild stress model	Animal model	iTRAQ	Down
312	P52873	PYC_RAT	Pyruvate carboxylase, mitochondrial	Pc	Study P008	Type1	CUMS group vs. control group	Hippocampus	Brain	Central	Sprague-Dawley rat	Rat	Chronic mild stress model	Chronic mild stress model	Animal model	iTRAQ	Down
313	P63039	CH60_RAT	60 kDa heat shock protein, mitochondrial	Hspd1	Study P008	Type1	CUMS group vs. control group	Hippocampus	Brain	Central	Sprague-Dawley rat	Rat	Chronic mild stress model	Chronic mild stress model	Animal model	iTRAQ	Down
314	P49432	ODPB_RAT	Pyruvate dehydrogenase E1 component subunit beta, mitochondrial	Pdhb	Study P008	Type1	CUMS group vs. control group	Hippocampus	Brain	Central	Sprague-Dawley rat	Rat	Chronic mild stress model	Chronic mild stress model	Animal model	iTRAQ	Down
315	Q5YLM1	DGLA_RAT	Diacylglycerol lipase-alpha	Dagla	Study P008	Type1	CUMS group vs. control group	Hippocampus	Brain	Central	Sprague-Dawley rat	Rat	Chronic mild stress model	Chronic mild stress model	Animal model	iTRAQ	Down
316	P62944	AP2B1_RAT	AP-2 complex subunit beta	Ap2b1	Study P008	Type1	CUMS group vs. control group	Hippocampus	Brain	Central	Sprague-Dawley rat	Rat	Chronic mild stress model	Chronic mild stress model	Animal model	iTRAQ	Down
317	P21571	ATP5J_RAT	ATP synthase-coupling factor 6, mitochondrial	Atp5pf	Study P008	Type1	CUMS group vs. control group	Hippocampus	Brain	Central	Sprague-Dawley rat	Rat	Chronic mild stress model	Chronic mild stress model	Animal model	iTRAQ	Down
318	Q09073	ADT2_RAT	ADP/ATP translocase 2	Slc25a5	Study P008	Type1	CUMS group vs. control group	Hippocampus	Brain	Central	Sprague-Dawley rat	Rat	Chronic mild stress model	Chronic mild stress model	Animal model	iTRAQ	Down
319	P55067	NCAN_RAT	Neurocan core protein	Ncan	Study P008	Type1	CUMS group vs. control group	Hippocampus	Brain	Central	Sprague-Dawley rat	Rat	Chronic mild stress model	Chronic mild stress model	Animal model	iTRAQ	Down
320	Q9ER34	ACON_RAT	Aconitate hydratase, mitochondrial	Aco2	Study P008	Type1	CUMS group vs. control group	Hippocampus	Brain	Central	Sprague-Dawley rat	Rat	Chronic mild stress model	Chronic mild stress model	Animal model	iTRAQ	Down
321	P08461	ODP2_RAT	Dihydrolipoyllysine-residue acetyltransferase component of pyruvate dehydrogenase complex, mitochondrial	Dlat	Study P008	Type1	CUMS group vs. control group	Hippocampus	Brain	Central	Sprague-Dawley rat	Rat	Chronic mild stress model	Chronic mild stress model	Animal model	iTRAQ	Down
322	Q505J9	ATAD1_RAT	Outer mitochondrial transmembrane helix translocase	Atad1	Study P008	Type1	CUMS group vs. control group	Hippocampus	Brain	Central	Sprague-Dawley rat	Rat	Chronic mild stress model	Chronic mild stress model	Animal model	iTRAQ	Down
323	Q5HZW3	ASPH2_RAT	Aspartate beta-hydroxylase domain-containing protein 2	Asphd2	Study P008	Type1	CUMS group vs. control group	Hippocampus	Brain	Central	Sprague-Dawley rat	Rat	Chronic mild stress model	Chronic mild stress model	Animal model	iTRAQ	Down
324	Q63564	SV2B_RAT	Synaptic vesicle glycoprotein 2B	Sv2b	Study P008	Type1	CUMS group vs. control group	Hippocampus	Brain	Central	Sprague-Dawley rat	Rat	Chronic mild stress model	Chronic mild stress model	Animal model	iTRAQ	Down
325	Q9R1Z0	VDAC3_RAT	Voltage-dependent anion-selective channel protein 3	Vdac3	Study P008	Type1	CUMS group vs. control group	Hippocampus	Brain	Central	Sprague-Dawley rat	Rat	Chronic mild stress model	Chronic mild stress model	Animal model	iTRAQ	Down
326	P63012	RAB3A_RAT	Ras-related protein Rab-3A	Rab3a	Study P008	Type1	CUMS group vs. control group	Hippocampus	Brain	Central	Sprague-Dawley rat	Rat	Chronic mild stress model	Chronic mild stress model	Animal model	iTRAQ	Down
327	P63100	CANB1_RAT	Calcineurin subunit B type 1	Ppp3r1	Study P008	Type1	CUMS group vs. control group	Hippocampus	Brain	Central	Sprague-Dawley rat	Rat	Chronic mild stress model	Chronic mild stress model	Animal model	iTRAQ	Down
328	Q5XI73	GDIR1_RAT	Rho GDP-dissociation inhibitor 1	Arhgdia	Study P009	Type3	fluoxetine group vs. control group	Hippocampus	Brain	Central	Sprague-Dawley rat	Rat	Healthy individuals	Healthy individuals	Healthy individuals	2-DE	Up
329	P29419	ATP5I_RAT	ATP synthase subunit e, mitochondrial	Atp5me	Study P009	Type3	fluoxetine group vs. control group	Hippocampus	Brain	Central	Sprague-Dawley rat	Rat	Healthy individuals	Healthy individuals	Healthy individuals	2-DE	Up
330	P60711	ACTB_RAT	Actin, cytoplasmic 1	Actb	Study P009	Type3	fluoxetine group vs. control group	Frontal cortex	Brain	Central	Sprague-Dawley rat	Rat	Healthy individuals	Healthy individuals	Healthy individuals	2-DE	Up
331	P23565	AINX_RAT	Alpha-internexin	Ina	Study P009	Type3	fluoxetine group vs. control group	Frontal cortex	Brain	Central	Sprague-Dawley rat	Rat	Healthy individuals	Healthy individuals	Healthy individuals	2-DE	Up
332	P47819	GFAP_RAT	Glial fibrillary acidic protein	Gfap	Study P009	Type3	fluoxetine group vs. control group	Frontal cortex	Brain	Central	Sprague-Dawley rat	Rat	Healthy individuals	Healthy individuals	Healthy individuals	2-DE	Up
333	P37805	TAGL3_RAT	Transgelin-3	Tagln3	Study P009	Type3	fluoxetine group vs. control group	Frontal cortex	Brain	Central	Sprague-Dawley rat	Rat	Healthy individuals	Healthy individuals	Healthy individuals	2-DE	Up
334	Q9EPC6	PROF2_RAT	Profilin-2	Pfn2	Study P009	Type3	fluoxetine group vs. control group	Frontal cortex	Brain	Central	Sprague-Dawley rat	Rat	Healthy individuals	Healthy individuals	Healthy individuals	2-DE	Up
335	P68370	TBA1A_RAT	Tubulin alpha-1A chain	Tuba1a	Study P009	Type3	fluoxetine group vs. control group	Frontal cortex	Brain	Central	Sprague-Dawley rat	Rat	Healthy individuals	Healthy individuals	Healthy individuals	2-DE	Up
336	P47942	DPYL2_RAT	Dihydropyrimidinase-related protein 2	Dpysl2	Study P009	Type3	fluoxetine group vs. control group	Frontal cortex	Brain	Central	Sprague-Dawley rat	Rat	Healthy individuals	Healthy individuals	Healthy individuals	2-DE	Up
337	P11598	PDIA3_RAT	Protein disulfide-isomerase A3	Pdia3	Study P009	Type3	fluoxetine group vs. control group	Frontal cortex	Brain	Central	Sprague-Dawley rat	Rat	Healthy individuals	Healthy individuals	Healthy individuals	2-DE	Up
338	P63018	HSP7C_RAT	Heat shock cognate 71 kDa protein	Hspa8	Study P009	Type3	fluoxetine group vs. control group	Frontal cortex	Brain	Central	Sprague-Dawley rat	Rat	Healthy individuals	Healthy individuals	Healthy individuals	2-DE	Up
339	P38983	RSSA_RAT	Small ribosomal subunit protein uS2	Rpsa	Study P009	Type3	fluoxetine group vs. control group	Frontal cortex	Brain	Central	Sprague-Dawley rat	Rat	Healthy individuals	Healthy individuals	Healthy individuals	2-DE	Up
340	P63086	MK01_RAT	Mitogen-activated protein kinase 1	Mapk1	Study P009	Type3	fluoxetine group vs. control group	Frontal cortex	Brain	Central	Sprague-Dawley rat	Rat	Healthy individuals	Healthy individuals	Healthy individuals	2-DE	Up
341	P13221	AATC_RAT	Aspartate aminotransferase, cytoplasmic	Got1	Study P009	Type3	fluoxetine group vs. control group	Frontal cortex	Brain	Central	Sprague-Dawley rat	Rat	Healthy individuals	Healthy individuals	Healthy individuals	2-DE	Up
342	F1LM47	F1LM47_RAT	Succinate--CoA ligase [ADP-forming] subunit beta, mitochondrial	Sucla2	Study P009	Type3	fluoxetine group vs. control group	Frontal cortex	Brain	Central	Sprague-Dawley rat	Rat	Healthy individuals	Healthy individuals	Healthy individuals	2-DE	Up
343	P19804	NDKB_RAT	Nucleoside diphosphate kinase B	Nme2	Study P009	Type3	fluoxetine group vs. control group	Frontal cortex	Brain	Central	Sprague-Dawley rat	Rat	Healthy individuals	Healthy individuals	Healthy individuals	2-DE	Up
344	Q9ER34	ACON_RAT	Aconitate hydratase, mitochondrial	Aco2	Study P009	Type3	fluoxetine group vs. control group	Frontal cortex	Brain	Central	Sprague-Dawley rat	Rat	Healthy individuals	Healthy individuals	Healthy individuals	2-DE	Up
345	P04906	GSTP1_RAT	Glutathione S-transferase P	Gstp1	Study P009	Type3	fluoxetine group vs. control group	Frontal cortex	Brain	Central	Sprague-Dawley rat	Rat	Healthy individuals	Healthy individuals	Healthy individuals	2-DE	Up
346	P08009	GSTM7_RAT	Glutathione S-transferase Mu 7	Gstm7	Study P009	Type3	fluoxetine group vs. control group	Frontal cortex	Brain	Central	Sprague-Dawley rat	Rat	Healthy individuals	Healthy individuals	Healthy individuals	2-DE	Up
347	P60711	ACTB_RAT	Actin, cytoplasmic 1	Actb	Study P009	Type3	fluoxetine group vs. control group	Hippocampus	Brain	Central	Sprague-Dawley rat	Rat	Healthy individuals	Healthy individuals	Healthy individuals	2-DE	Down
348	P63102	1433Z_RAT	14-3-3 protein zeta/delta	Ywhaz	Study P009	Type3	fluoxetine group vs. control group	Hippocampus	Brain	Central	Sprague-Dawley rat	Rat	Healthy individuals	Healthy individuals	Healthy individuals	2-DE	Down
349	P42123	LDHB_RAT	L-lactate dehydrogenase B chain	Ldhb	Study P009	Type3	fluoxetine group vs. control group	Hippocampus	Brain	Central	Sprague-Dawley rat	Rat	Healthy individuals	Healthy individuals	Healthy individuals	2-DE	Down
350	P14668	ANXA5_RAT	Annexin A5	Anxa5	Study P009	Type3	fluoxetine group vs. control group	Frontal cortex	Brain	Central	Sprague-Dawley rat	Rat	Healthy individuals	Healthy individuals	Healthy individuals	2-DE	Down
351	Q4FZY0	EFHD2_RAT	EF-hand domain-containing protein D2	Efhd2	Study P009	Type3	fluoxetine group vs. control group	Frontal cortex	Brain	Central	Sprague-Dawley rat	Rat	Healthy individuals	Healthy individuals	Healthy individuals	2-DE	Down
352	P13668	STMN1_RAT	Stathmin	Stmn1	Study P009	Type3	fluoxetine group vs. control group	Frontal cortex	Brain	Central	Sprague-Dawley rat	Rat	Healthy individuals	Healthy individuals	Healthy individuals	2-DE	Down
353	Q63537	SYN2_RAT	Synapsin-2	Syn2	Study P009	Type3	fluoxetine group vs. control group	Frontal cortex	Brain	Central	Sprague-Dawley rat	Rat	Healthy individuals	Healthy individuals	Healthy individuals	2-DE	Down
354	P18418	CALR_RAT	Calreticulin	Calr	Study P009	Type3	fluoxetine group vs. control group	Frontal cortex	Brain	Central	Sprague-Dawley rat	Rat	Healthy individuals	Healthy individuals	Healthy individuals	2-DE	Down
355	P54313	GBB2_RAT	Guanine nucleotide-binding protein G(I)/G(S)/G(T) subunit beta-2	Gnb2	Study P009	Type3	fluoxetine group vs. control group	Frontal cortex	Brain	Central	Sprague-Dawley rat	Rat	Healthy individuals	Healthy individuals	Healthy individuals	2-DE	Down
356	P49432	ODPB_RAT	Pyruvate dehydrogenase E1 component subunit beta, mitochondrial	Pdhb	Study P009	Type3	fluoxetine group vs. control group	Frontal cortex	Brain	Central	Sprague-Dawley rat	Rat	Healthy individuals	Healthy individuals	Healthy individuals	2-DE	Down
357	P63102	1433Z_RAT	14-3-3 protein zeta/delta	Ywhaz	Study P009	Type3	fluoxetine group vs. control group	Frontal cortex	Brain	Central	Sprague-Dawley rat	Rat	Healthy individuals	Healthy individuals	Healthy individuals	2-DE	Down
358	P62260	1433E_RAT	14-3-3 protein epsilon	Ywhae	Study P009	Type3	fluoxetine group vs. control group	Frontal cortex	Brain	Central	Sprague-Dawley rat	Rat	Healthy individuals	Healthy individuals	Healthy individuals	2-DE	Down
359	Q5M7T6	Q5M7T6_RAT	V-type proton ATPase subunit	Atp6v0d1	Study P009	Type3	fluoxetine group vs. control group	Frontal cortex	Brain	Central	Sprague-Dawley rat	Rat	Healthy individuals	Healthy individuals	Healthy individuals	2-DE	Down
360	P02651	APOA4_RAT	Apolipoprotein A-IV	Apoa4	Study P010	Type1	FSL group vs. FRL group	Serum	Blood	Peripheral	Sprague-Dawley rat	Rat	Flinders sensitive line model	Other animal model	Animal model	2-DE	Up
361	Q63041	A1M_RAT	Alpha-1-macroglobulin	A1m	Study P010	Type1	FSL group vs. FRL group	Serum	Blood	Peripheral	Sprague-Dawley rat	Rat	Flinders sensitive line model	Other animal model	Animal model	2-DE	Up
362	P04639	APOA1_RAT	Apolipoprotein A-I	Apoa1	Study P010	Type1	FSL group vs. FRL group	Serum	Blood	Peripheral	Sprague-Dawley rat	Rat	Flinders sensitive line model	Other animal model	Animal model	2-DE	Up
363	P23764	GPX3_RAT	Glutathione peroxidase 3	Gpx3	Study P010	Type1	FSL group vs. FRL group	Serum	Blood	Peripheral	Sprague-Dawley rat	Rat	Flinders sensitive line model	Other animal model	Animal model	2-DE	Up
364	P01026	CO3_RAT	Complement C3	C3	Study P010	Type1	FSL group vs. FRL group	Serum	Blood	Peripheral	Sprague-Dawley rat	Rat	Flinders sensitive line model	Other animal model	Animal model	2-DE	Down
365	P43652	AFAM_HUMAN	Afamin	AFM	Study P011	Type1	depression group vs. control group	Serum	Blood	Peripheral	Human	Human	Depression	Depression	Depressive disorder	Label free	Up
366	L8E853	L8E853_HUMAN	von Willebrand factor	VWF	Study P011	Type1	depression group vs. control group	Serum	Blood	Peripheral	Human	Human	Depression	Depression	Depressive disorder	Label free	Up
367	Q16610	ECM1_HUMAN	Extracellular matrix protein 1	ECM1	Study P011	Type1	depression group vs. control group	Serum	Blood	Peripheral	Human	Human	Depression	Depression	Depressive disorder	Label free	Up
368	A2N0T9	A2N0T9_HUMAN	VH6DJ protein	VH6DJ	Study P011	Type1	depression group vs. control group	Serum	Blood	Peripheral	Human	Human	Depression	Depression	Depressive disorder	Label free	Up
369	B0YIW2	B0YIW2_HUMAN	Apolipoprotein C-III	APOC3	Study P011	Type1	depression group vs. control group	Serum	Blood	Peripheral	Human	Human	Depression	Depression	Depressive disorder	Label free	Up
370	P01780	HV307_HUMAN	Immunoglobulin heavy variable 3-7	IGHV3-7	Study P011	Type1	depression group vs. control group	Serum	Blood	Peripheral	Human	Human	Depression	Depression	Depressive disorder	Label free	Up
371	A0A0F7T8I6	A0A0F7T8I6_HUMAN	IGHV4-31 protein	IGHV4-31	Study P011	Type1	depression group vs. control group	Serum	Blood	Peripheral	Human	Human	Depression	Depression	Depressive disorder	Label free	Up
372	A0A0G2JS06	LV539_HUMAN	Immunoglobulin lambda variable 5-39	IGLV5-39	Study P011	Type1	depression group vs. control group	Serum	Blood	Peripheral	Human	Human	Depression	Depression	Depressive disorder	Label free	Up
373	P01624	KV315_HUMAN	Immunoglobulin kappa variable 3-15	IGKV3-15	Study P011	Type1	depression group vs. control group	Serum	Blood	Peripheral	Human	Human	Depression	Depression	Depressive disorder	Label free	Up
374	P08697	A2AP_HUMAN	Alpha-2-antiplasmin	SERPINF2	Study P011	Type1	depression group vs. control group	Serum	Blood	Peripheral	Human	Human	Depression	Depression	Depressive disorder	Label free	Up
375	P01768	HV330_HUMAN	Immunoglobulin heavy variable 3-30	IGHV3-30	Study P011	Type1	depression group vs. control group	Serum	Blood	Peripheral	Human	Human	Depression	Depression	Depressive disorder	Label free	Up
376	G3V2W1	G3V2W1_HUMAN	Protein Z-dependent protease inhibitor	SERPINA10	Study P011	Type1	depression group vs. control group	Serum	Blood	Peripheral	Human	Human	Depression	Depression	Depressive disorder	Label free	Up
377	A0A0F7T6Q1	A0A0F7T6Q1_HUMAN	IGHV1-2 protein	IGHV1-2	Study P011	Type1	depression group vs. control group	Serum	Blood	Peripheral	Human	Human	Depression	Depression	Depressive disorder	Label free	Up
378	A0A024RDS2	A0A024RDS2_HUMAN	Periostin, osteoblast specific factor, isoform CRA_c	POSTN	Study P011	Type1	depression group vs. control group	Serum	Blood	Peripheral	Human	Human	Depression	Depression	Depressive disorder	Label free	Up
379	P04180	LCAT_HUMAN	Phosphatidylcholine-sterol acyltransferase	LCAT	Study P011	Type1	depression group vs. control group	Serum	Blood	Peripheral	Human	Human	Depression	Depression	Depressive disorder	Label free	Up
380	V9GYM3	V9GYM3_HUMAN	Apolipoprotein A-II	APOA2	Study P011	Type1	depression group vs. control group	Serum	Blood	Peripheral	Human	Human	Depression	Depression	Depressive disorder	Label free	Up
381	E9KL23	E9KL23_HUMAN	Epididymis secretory sperm binding protein Li 44a	SERPINA1	Study P011	Type1	depression group vs. control group	Serum	Blood	Peripheral	Human	Human	Depression	Depression	Depressive disorder	Label free	Up
382	P36955	PEDF_HUMAN	Pigment epithelium-derived factor	SERPINF1	Study P011	Type1	depression group vs. control group	Serum	Blood	Peripheral	Human	Human	Depression	Depression	Depressive disorder	Label free	Down
383	Q06033	ITIH3_HUMAN	Inter-alpha-trypsin inhibitor heavy chain H3	ITIH3	Study P011	Type1	depression group vs. control group	Serum	Blood	Peripheral	Human	Human	Depression	Depression	Depressive disorder	Label free	Down
384	P14151	LYAM1_HUMAN	L-selectin	SELL	Study P011	Type1	depression group vs. control group	Serum	Blood	Peripheral	Human	Human	Depression	Depression	Depressive disorder	Label free	Down
385	P01709	LV208_HUMAN	Immunoglobulin lambda variable 2-8	IGLV2-8	Study P011	Type1	depression group vs. control group	Serum	Blood	Peripheral	Human	Human	Depression	Depression	Depressive disorder	Label free	Down
386	P01023	A2MG_HUMAN	Alpha-2-macroglobulin	A2M	Study P011	Type1	depression group vs. control group	Serum	Blood	Peripheral	Human	Human	Depression	Depression	Depressive disorder	Label free	Down
387	A2MYD4	A2MYD4_HUMAN	V2-7 protein	V2-7	Study P011	Type1	depression group vs. control group	Serum	Blood	Peripheral	Human	Human	Depression	Depression	Depressive disorder	Label free	Down
388	O75636	FCN3_HUMAN	Ficolin-3	FCN3	Study P011	Type1	depression group vs. control group	Serum	Blood	Peripheral	Human	Human	Depression	Depression	Depressive disorder	Label free	Down
389	A0A024R1G8	A0A024R1G8_HUMAN	Apolipoprotein L, 1, isoform CRA_b	APOL1	Study P011	Type1	depression group vs. control group	Serum	Blood	Peripheral	Human	Human	Depression	Depression	Depressive disorder	Label free	Down
390	Q6GMX6	Q6GMX6_HUMAN	IGH@ protein	IGH@	Study P011	Type1	depression group vs. control group	Serum	Blood	Peripheral	Human	Human	Depression	Depression	Depressive disorder	Label free	Down
391	A0N5G3	A0N5G3_HUMAN	Rheumatoid factor G9 light chain	V-lambda-3	Study P011	Type1	depression group vs. control group	Serum	Blood	Peripheral	Human	Human	Depression	Depression	Depressive disorder	Label free	Down
392	P13646	K1C13_HUMAN	Keratin, type I cytoskeletal 13	KRT13	Study P011	Type1	depression group vs. control group	Serum	Blood	Peripheral	Human	Human	Depression	Depression	Depressive disorder	Label free	Down
393	P04196	HRG_HUMAN	Histidine-rich glycoprotein	HRG	Study P011	Type1	depression group vs. control group	Serum	Blood	Peripheral	Human	Human	Depression	Depression	Depressive disorder	Label free	Down
394	P35908	K22E_HUMAN	Keratin, type II cytoskeletal 2 epidermal	KRT2	Study P011	Type1	depression group vs. control group	Serum	Blood	Peripheral	Human	Human	Depression	Depression	Depressive disorder	Label free	Down
395	P13645	K1C10_HUMAN	Keratin, type I cytoskeletal 10	KRT10	Study P011	Type1	depression group vs. control group	Serum	Blood	Peripheral	Human	Human	Depression	Depression	Depressive disorder	Label free	Down
396	P13646	K1C13_HUMAN	Keratin, type I cytoskeletal 13	KRT13	Study P011	Type2	SZL treated depression group vs. depression group	Serum	Blood	Peripheral	Human	Human	Depression	Depression	Depressive disorder	Label free	Up
397	P04196	HRG_HUMAN	Histidine-rich glycoprotein	HRG	Study P011	Type2	SZL treated depression group vs. depression group	Serum	Blood	Peripheral	Human	Human	Depression	Depression	Depressive disorder	Label free	Up
398	Q6GMX6	Q6GMX6_HUMAN	IGH@ protein	IGH@	Study P011	Type2	SZL treated depression group vs. depression group	Serum	Blood	Peripheral	Human	Human	Depression	Depression	Depressive disorder	Label free	Up
399	P01023	A2MG_HUMAN	Alpha-2-macroglobulin	A2M	Study P011	Type2	SZL treated depression group vs. depression group	Serum	Blood	Peripheral	Human	Human	Depression	Depression	Depressive disorder	Label free	Up
400	P01780	HV307_HUMAN	Immunoglobulin heavy variable 3-7	IGHV3-7	Study P011	Type2	SZL treated depression group vs. depression group	Serum	Blood	Peripheral	Human	Human	Depression	Depression	Depressive disorder	Label free	Down
401	V9GYM3	V9GYM3_HUMAN	Apolipoprotein A-II	APOA2	Study P011	Type2	SZL treated depression group vs. depression group	Serum	Blood	Peripheral	Human	Human	Depression	Depression	Depressive disorder	Label free	Down
402	P08697	A2AP_HUMAN	Alpha-2-antiplasmin	SERPINF2	Study P011	Type2	SZL treated depression group vs. depression group	Serum	Blood	Peripheral	Human	Human	Depression	Depression	Depressive disorder	Label free	Down
403	B0YIW2	B0YIW2_HUMAN	Apolipoprotein C-III	APOC3	Study P011	Type2	SZL treated depression group vs. depression group	Serum	Blood	Peripheral	Human	Human	Depression	Depression	Depressive disorder	Label free	Down
404	P43652	AFAM_HUMAN	Afamin	AFM	Study P011	Type2	SZL treated depression group vs. depression group	Serum	Blood	Peripheral	Human	Human	Depression	Depression	Depressive disorder	Label free	Down
405	L8E853	L8E853_HUMAN	von Willebrand factor	VWF	Study P011	Type2	SZL treated depression group vs. depression group	Serum	Blood	Peripheral	Human	Human	Depression	Depression	Depressive disorder	Label free	Down
406	P01624	KV315_HUMAN	Immunoglobulin kappa variable 3-15	IGKV3-15	Study P011	Type2	SZL treated depression group vs. depression group	Serum	Blood	Peripheral	Human	Human	Depression	Depression	Depressive disorder	Label free	Down
407	E9KL23	E9KL23_HUMAN	Epididymis secretory sperm binding protein Li 44a	SERPINA1	Study P011	Type2	SZL treated depression group vs. depression group	Serum	Blood	Peripheral	Human	Human	Depression	Depression	Depressive disorder	Label free	Down
408	A0A024R1G8	A0A024R1G8_HUMAN	Apolipoprotein L, 1, isoform CRA_b	APOL1	Study P011	Type2	SZL treated depression group vs. depression group	Serum	Blood	Peripheral	Human	Human	Depression	Depression	Depressive disorder	Label free	Down
409	P36955	PEDF_HUMAN	Pigment epithelium-derived factor	SERPINF1	Study P011	Type2	SZL treated depression group vs. depression group	Serum	Blood	Peripheral	Human	Human	Depression	Depression	Depressive disorder	Label free	Down
410	P84087	CPLX2_RAT	Complexin-2	Cplx2	Study P012	Type1	stress sensitive group vs. stress resistant group	Prefrontal cortex	Brain	Central	Sprague-Dawley rat	Rat	Chronic mild stress model	Chronic mild stress model	Animal model	Label free	Down
411	D4A3X6	D4A3X6_RAT	Phospholipid-transporting ATPase	Atp8a2	Study P012	Type1	stress sensitive group vs. stress resistant group	Prefrontal cortex	Brain	Central	Sprague-Dawley rat	Rat	Chronic mild stress model	Chronic mild stress model	Animal model	Label free	Down
412	F1M6B6	F1M6B6_RAT	Protocadherin 10	Pcdh10	Study P012	Type1	stress sensitive group vs. stress resistant group	Prefrontal cortex	Brain	Central	Sprague-Dawley rat	Rat	Chronic mild stress model	Chronic mild stress model	Animal model	Label free	Down
413	P0C5H9	MANF_RAT	Mesencephalic astrocyte-derived neurotrophic factor	Manf	Study P012	Type1	stress sensitive group vs. stress resistant group	Prefrontal cortex	Brain	Central	Sprague-Dawley rat	Rat	Chronic mild stress model	Chronic mild stress model	Animal model	Label free	Down
414	Q9ES53	UFD1_RAT	Ubiquitin recognition factor in ER-associated degradation protein 1	Ufd1	Study P012	Type1	stress sensitive group vs. stress resistant group	Prefrontal cortex	Brain	Central	Sprague-Dawley rat	Rat	Chronic mild stress model	Chronic mild stress model	Animal model	Label free	Down
415	B3GNI6	SEP11_RAT	Septin-11	Septin11	Study P012	Type1	stress sensitive group vs. stress resistant group	Prefrontal cortex	Brain	Central	Sprague-Dawley rat	Rat	Chronic mild stress model	Chronic mild stress model	Animal model	Label free	Down
416	B5DFN4	B5DFN4_RAT	Prefoldin 5	Pfdn5	Study P012	Type1	stress sensitive group vs. stress resistant group	Prefrontal cortex	Brain	Central	Sprague-Dawley rat	Rat	Chronic mild stress model	Chronic mild stress model	Animal model	Label free	Down
417	Q561S0	NDUAA_RAT	NADH dehydrogenase [ubiquinone] 1 alpha subcomplex subunit 10, mitochondrial	Ndufa10	Study P013	Type1	CUMS group vs. control group	Olfactory bulb	Brain	Central	Sprague-Dawley rat	Rat	Chronic mild stress model	Chronic mild stress model	Animal model	2-DE	Up
418	P59215	GNAO_RAT	Guanine nucleotide-binding protein G(o) subunit alpha	Gnao1	Study P013	Type1	CUMS group vs. control group	Olfactory bulb	Brain	Central	Sprague-Dawley rat	Rat	Chronic mild stress model	Chronic mild stress model	Animal model	2-DE	Up
419	Q66HR2	MARE1_RAT	Microtubule-associated protein RP/EB family member 1	Mapre1	Study P013	Type1	CUMS group vs. control group	Olfactory bulb	Brain	Central	Sprague-Dawley rat	Rat	Chronic mild stress model	Chronic mild stress model	Animal model	2-DE	Up
420	Q792I0	LIN7C_RAT	Protein lin-7 homolog C	Lin7c	Study P013	Type1	CUMS group vs. control group	Olfactory bulb	Brain	Central	Sprague-Dawley rat	Rat	Chronic mild stress model	Chronic mild stress model	Animal model	2-DE	Up
421	P34064	PSA5_RAT	Proteasome subunit alpha type-5	Psma5	Study P013	Type1	CUMS group vs. control group	Olfactory bulb	Brain	Central	Sprague-Dawley rat	Rat	Chronic mild stress model	Chronic mild stress model	Animal model	2-DE	Up
422	Q6P7Q4	LGUL_RAT	Lactoylglutathione lyase	Glo1	Study P013	Type1	CUMS group vs. control group	Olfactory bulb	Brain	Central	Sprague-Dawley rat	Rat	Chronic mild stress model	Chronic mild stress model	Animal model	2-DE	Up
423	P21913	SDHB_RAT	Succinate dehydrogenase [ubiquinone] iron-sulfur subunit, mitochondrial	Sdhb	Study P013	Type1	CUMS group vs. control group	Olfactory bulb	Brain	Central	Sprague-Dawley rat	Rat	Chronic mild stress model	Chronic mild stress model	Animal model	2-DE	Up
424	P97697	IMPA1_RAT	Inositol monophosphatase 1	Impa1	Study P013	Type1	CUMS group vs. control group	Olfactory bulb	Brain	Central	Sprague-Dawley rat	Rat	Chronic mild stress model	Chronic mild stress model	Animal model	2-DE	Up
425	Q8VHV7	HNRH1_RAT	Heterogeneous nuclear ribonucleoprotein H	Hnrnph1	Study P013	Type1	CUMS group vs. control group	Olfactory bulb	Brain	Central	Sprague-Dawley rat	Rat	Chronic mild stress model	Chronic mild stress model	Animal model	2-DE	Up
426	P04764	ENOA_RAT	Alpha-enolase	Eno1	Study P013	Type1	CUMS group vs. control group	Olfactory bulb	Brain	Central	Sprague-Dawley rat	Rat	Chronic mild stress model	Chronic mild stress model	Animal model	2-DE	Up
427	Q5I0M2	NADC_RAT	Nicotinate-nucleotide pyrophosphorylase [carboxylating]	Qprt	Study P013	Type1	CUMS group vs. control group	Olfactory bulb	Brain	Central	Sprague-Dawley rat	Rat	Chronic mild stress model	Chronic mild stress model	Animal model	2-DE	Up
428	Q68FP1	GELS_RAT	Gelsolin	Gsn	Study P013	Type1	CUMS group vs. control group	Olfactory bulb	Brain	Central	Sprague-Dawley rat	Rat	Chronic mild stress model	Chronic mild stress model	Animal model	2-DE	Up
429	P62994	GRB2_RAT	Growth factor receptor-bound protein 2	Grb2	Study P013	Type1	CUMS group vs. control group	Olfactory bulb	Brain	Central	Sprague-Dawley rat	Rat	Chronic mild stress model	Chronic mild stress model	Animal model	2-DE	Up
430	P04897	GNAI2_RAT	Guanine nucleotide-binding protein G(i) subunit alpha-2	Gnai2	Study P013	Type1	CUMS group vs. control group	Olfactory bulb	Brain	Central	Sprague-Dawley rat	Rat	Chronic mild stress model	Chronic mild stress model	Animal model	2-DE	Up
431	A0A0G2K715	A0A0G2K715_RAT	Centrosomal protein 290	Cep290	Study P013	Type1	CUMS group vs. control group	Olfactory bulb	Brain	Central	Sprague-Dawley rat	Rat	Chronic mild stress model	Chronic mild stress model	Animal model	2-DE	Up
432	P47727	CBR1_RAT	Carbonyl reductase [NADPH] 1	Cbr1	Study P013	Type1	CUMS group vs. control group	Olfactory bulb	Brain	Central	Sprague-Dawley rat	Rat	Chronic mild stress model	Chronic mild stress model	Animal model	2-DE	Up
433	Q63279	K1C19_RAT	Keratin, type I cytoskeletal 19	Krt19	Study P013	Type1	CUMS group vs. control group	Olfactory bulb	Brain	Central	Sprague-Dawley rat	Rat	Chronic mild stress model	Chronic mild stress model	Animal model	2-DE	Up
434	P62716	PP2AB_RAT	Serine/threonine-protein phosphatase 2A catalytic subunit beta isoform	Ppp2cb	Study P013	Type1	CUMS group vs. control group	Olfactory bulb	Brain	Central	Sprague-Dawley rat	Rat	Chronic mild stress model	Chronic mild stress model	Animal model	2-DE	Up
435	O35763	MOES_RAT	Moesin	Msn	Study P013	Type1	CUMS group vs. control group	Olfactory bulb	Brain	Central	Sprague-Dawley rat	Rat	Chronic mild stress model	Chronic mild stress model	Animal model	2-DE	Down
436	O35814	STIP1_RAT	Stress-induced-phosphoprotein 1	Stip1	Study P013	Type1	CUMS group vs. control group	Olfactory bulb	Brain	Central	Sprague-Dawley rat	Rat	Chronic mild stress model	Chronic mild stress model	Animal model	2-DE	Down
437	P63329	PP2BA_RAT	Protein phosphatase 3 catalytic subunit alpha	Ppp3ca	Study P013	Type1	CUMS group vs. control group	Olfactory bulb	Brain	Central	Sprague-Dawley rat	Rat	Chronic mild stress model	Chronic mild stress model	Animal model	2-DE	Down
438	Q5PQK5	Q5PQK5_RAT	Radixin	Rdx	Study P013	Type1	CUMS group vs. control group	Olfactory bulb	Brain	Central	Sprague-Dawley rat	Rat	Chronic mild stress model	Chronic mild stress model	Animal model	2-DE	Down
439	Q6TXF2	Q6TXF2_RAT	Annexin A3	Anxa3	Study P013	Type1	CUMS group vs. control group	Olfactory bulb	Brain	Central	Sprague-Dawley rat	Rat	Chronic mild stress model	Chronic mild stress model	Animal model	2-DE	Down
440	B0BNE6	B0BNE6_RAT	NADH dehydrogenase [ubiquinone] iron-sulfur protein 8, mitochondrial	Ndufs8	Study P013	Type1	CUMS group vs. control group	Olfactory bulb	Brain	Central	Sprague-Dawley rat	Rat	Chronic mild stress model	Chronic mild stress model	Animal model	2-DE	Down
441	Q8VI80	Q8VI80_RAT	Fibroblast growth factor	Fgf21	Study P013	Type1	CUMS group vs. control group	Olfactory bulb	Brain	Central	Sprague-Dawley rat	Rat	Chronic mild stress model	Chronic mild stress model	Animal model	2-DE	Down
442	P48037	ANXA6_RAT	Annexin A6	Anxa6	Study P013	Type1	CUMS group vs. control group	Olfactory bulb	Brain	Central	Sprague-Dawley rat	Rat	Chronic mild stress model	Chronic mild stress model	Animal model	2-DE	Down
443	Q5XIE6	HIBCH_RAT	3-hydroxyisobutyryl-CoA hydrolase, mitochondrial	Hibch	Study P013	Type1	CUMS group vs. control group	Olfactory bulb	Brain	Central	Sprague-Dawley rat	Rat	Chronic mild stress model	Chronic mild stress model	Animal model	2-DE	Down
444	P11275	KCC2A_RAT	Calcium/calmodulin-dependent protein kinase type II subunit alpha	Camk2a	Study P013	Type1	CUMS group vs. control group	Olfactory bulb	Brain	Central	Sprague-Dawley rat	Rat	Chronic mild stress model	Chronic mild stress model	Animal model	2-DE	Down
445	Q9D1A2	CNDP2_MOUSE	Cytosolic non-specific dipeptidase	Cndp2	Study P014	Type1	stress group vs. control group	Hippocampus	Brain	Central	C57BL/6 mouse	Mouse	Chronic restraint stress model	Chronic restraint stress model	Animal model	2-DE	Up
446	P63038	CH60_MOUSE	60 kDa heat shock protein, mitochondrial	Hspd1	Study P014	Type1	stress group vs. control group	Hippocampus	Brain	Central	C57BL/6 mouse	Mouse	Chronic restraint stress model	Chronic restraint stress model	Animal model	2-DE	Up
447	Q7TQI3	OTUB1_MOUSE	Ubiquitin thioesterase OTUB1	Otub1	Study P014	Type1	stress group vs. control group	Hippocampus	Brain	Central	C57BL/6 mouse	Mouse	Chronic restraint stress model	Chronic restraint stress model	Animal model	2-DE	Up
448	P62814	VATB2_MOUSE	V-type proton ATPase subunit B, brain isoform	Atp6v1b2	Study P014	Type1	stress group vs. control group	Hippocampus	Brain	Central	C57BL/6 mouse	Mouse	Chronic restraint stress model	Chronic restraint stress model	Animal model	2-DE	Up
449	P16125	LDHB_MOUSE	L-lactate dehydrogenase B chain	Ldhb	Study P014	Type1	stress group vs. control group	Hippocampus	Brain	Central	C57BL/6 mouse	Mouse	Chronic restraint stress model	Chronic restraint stress model	Animal model	2-DE	Up
450	P17751	TPIS_MOUSE	Triosephosphate isomerase	Tpi1	Study P014	Type1	stress group vs. control group	Hippocampus	Brain	Central	C57BL/6 mouse	Mouse	Chronic restraint stress model	Chronic restraint stress model	Animal model	2-DE	Up
451	Q8K183	PDXK_MOUSE	Pyridoxal kinase	Pdxk	Study P014	Type1	stress group vs. control group	Hippocampus	Brain	Central	C57BL/6 mouse	Mouse	Chronic restraint stress model	Chronic restraint stress model	Animal model	2-DE	Up
452	Q9DCT2	NDUS3_MOUSE	NADH dehydrogenase [ubiquinone] iron-sulfur protein 3, mitochondrial	Ndufs3	Study P014	Type1	stress group vs. control group	Hippocampus	Brain	Central	C57BL/6 mouse	Mouse	Chronic restraint stress model	Chronic restraint stress model	Animal model	2-DE	Up
453	Q61598	GDIB_MOUSE	Rab GDP dissociation inhibitor beta	Gdi2	Study P014	Type1	stress group vs. control group	Hippocampus	Brain	Central	C57BL/6 mouse	Mouse	Chronic restraint stress model	Chronic restraint stress model	Animal model	2-DE	Up
454	P63085	MK01_MOUSE	Mitogen-activated protein kinase 1	Mapk1	Study P014	Type1	stress group vs. control group	Hippocampus	Brain	Central	C57BL/6 mouse	Mouse	Chronic restraint stress model	Chronic restraint stress model	Animal model	2-DE	Up
455	P62874	GBB1_MOUSE	Guanine nucleotide-binding protein G(I)/G(S)/G(T) subunit beta-1	Gnb1	Study P014	Type1	stress group vs. control group	Hippocampus	Brain	Central	C57BL/6 mouse	Mouse	Chronic restraint stress model	Chronic restraint stress model	Animal model	2-DE	Up
456	O08553	DPYL2_MOUSE	Dihydropyrimidinase-related protein 2	Dpysl2	Study P014	Type1	stress group vs. control group	Hippocampus	Brain	Central	C57BL/6 mouse	Mouse	Chronic restraint stress model	Chronic restraint stress model	Animal model	2-DE	Up
457	O89053	COR1A_MOUSE	Coronin-1A	Coro1a	Study P014	Type1	stress group vs. control group	Hippocampus	Brain	Central	C57BL/6 mouse	Mouse	Chronic restraint stress model	Chronic restraint stress model	Animal model	2-DE	Up
458	P60710	ACTB_MOUSE	Actin, cytoplasmic 1	Actb	Study P014	Type1	stress group vs. control group	Hippocampus	Brain	Central	C57BL/6 mouse	Mouse	Chronic restraint stress model	Chronic restraint stress model	Animal model	2-DE	Up
459	P63260	ACTG_MOUSE	Actin, cytoplasmic 2	Actg1	Study P014	Type1	stress group vs. control group	Hippocampus	Brain	Central	C57BL/6 mouse	Mouse	Chronic restraint stress model	Chronic restraint stress model	Animal model	2-DE	Up
460	P61161	ARP2_MOUSE	Actin-related protein 2	Actr2	Study P014	Type1	stress group vs. control group	Hippocampus	Brain	Central	C57BL/6 mouse	Mouse	Chronic restraint stress model	Chronic restraint stress model	Animal model	2-DE	Up
461	Q9QXT0	CNPY2_MOUSE	Protein canopy homolog 2	Cnpy2	Study P014	Type1	stress group vs. control group	Hippocampus	Brain	Central	C57BL/6 mouse	Mouse	Chronic restraint stress model	Chronic restraint stress model	Animal model	2-DE	Up
462	P63328	PP2BA_MOUSE	Protein phosphatase 3 catalytic subunit alpha	Ppp3ca	Study P014	Type1	stress group vs. control group	Hippocampus	Brain	Central	C57BL/6 mouse	Mouse	Chronic restraint stress model	Chronic restraint stress model	Animal model	2-DE	Up
463	P07724	ALBU_MOUSE	Albumin	Alb	Study P014	Type1	stress group vs. control group	Hippocampus	Brain	Central	C57BL/6 mouse	Mouse	Chronic restraint stress model	Chronic restraint stress model	Animal model	2-DE	Up
464	P62259	1433E_MOUSE	14-3-3 protein epsilon	Ywhae	Study P014	Type1	stress group vs. control group	Hippocampus	Brain	Central	C57BL/6 mouse	Mouse	Chronic restraint stress model	Chronic restraint stress model	Animal model	2-DE	Up
465	Q9CZC8	SCRN1_MOUSE	Secernin-1	Scrn1	Study P014	Type1	stress group vs. control group	Hippocampus	Brain	Central	C57BL/6 mouse	Mouse	Chronic restraint stress model	Chronic restraint stress model	Animal model	2-DE	Down
466	P63242	IF5A1_MOUSE	Eukaryotic translation initiation factor 5A-1	Eif5a	Study P014	Type1	stress group vs. control group	Hippocampus	Brain	Central	C57BL/6 mouse	Mouse	Chronic restraint stress model	Chronic restraint stress model	Animal model	2-DE	Down
467	Q9D3D9	ATPD_MOUSE	ATP synthase subunit delta, mitochondrial	Atp5f1d	Study P014	Type1	stress group vs. control group	Hippocampus	Brain	Central	C57BL/6 mouse	Mouse	Chronic restraint stress model	Chronic restraint stress model	Animal model	2-DE	Down
468	Q3UGR5	HDHD2_MOUSE	Haloacid dehalogenase-like hydrolase domain-containing protein 2	Hdhd2	Study P014	Type1	stress group vs. control group	Hippocampus	Brain	Central	C57BL/6 mouse	Mouse	Chronic restraint stress model	Chronic restraint stress model	Animal model	2-DE	Down
469	Q8CHP8	PGP_MOUSE	Glycerol-3-phosphate phosphatase	Pgp	Study P014	Type1	stress group vs. control group	Hippocampus	Brain	Central	C57BL/6 mouse	Mouse	Chronic restraint stress model	Chronic restraint stress model	Animal model	2-DE	Down
470	P47754	CAZA2_MOUSE	F-actin-capping protein subunit alpha-2	Capza2	Study P014	Type1	stress group vs. control group	Hippocampus	Brain	Central	C57BL/6 mouse	Mouse	Chronic restraint stress model	Chronic restraint stress model	Animal model	2-DE	Down
471	P18872	GNAO_MOUSE	Guanine nucleotide-binding protein G(o) subunit alpha	Gnao1	Study P014	Type1	stress group vs. control group	Hippocampus	Brain	Central	C57BL/6 mouse	Mouse	Chronic restraint stress model	Chronic restraint stress model	Animal model	2-DE	Down
472	Q9CPW4	ARPC5_MOUSE	Actin-related protein 2/3 complex subunit 5	Arpc5	Study P014	Type1	stress group vs. control group	Hippocampus	Brain	Central	C57BL/6 mouse	Mouse	Chronic restraint stress model	Chronic restraint stress model	Animal model	2-DE	Down
473	Q9R0P9	UCHL1_MOUSE	Ubiquitin carboxyl-terminal hydrolase isozyme L1	Uchl1	Study P014	Type1	stress group vs. control group	Hippocampus	Brain	Central	C57BL/6 mouse	Mouse	Chronic restraint stress model	Chronic restraint stress model	Animal model	2-DE	Down
474	Q91ZZ3	SYUB_MOUSE	Beta-synuclein	Sncb	Study P014	Type1	stress group vs. control group	Hippocampus	Brain	Central	C57BL/6 mouse	Mouse	Chronic restraint stress model	Chronic restraint stress model	Animal model	2-DE	Down
475	O55042	SYUA_MOUSE	Alpha-synuclein	Snca	Study P014	Type1	stress group vs. control group	Hippocampus	Brain	Central	C57BL/6 mouse	Mouse	Chronic restraint stress model	Chronic restraint stress model	Animal model	2-DE	Down
476	Q61171	PRDX2_MOUSE	Peroxiredoxin-2	Prdx2	Study P014	Type1	stress group vs. control group	Hippocampus	Brain	Central	C57BL/6 mouse	Mouse	Chronic restraint stress model	Chronic restraint stress model	Animal model	2-DE	Down
477	P68254	1433T_MOUSE	14-3-3 protein theta	Ywhaq	Study P014	Type1	stress group vs. control group	Hippocampus	Brain	Central	C57BL/6 mouse	Mouse	Chronic restraint stress model	Chronic restraint stress model	Animal model	2-DE	Down
478	P63028	TCTP_MOUSE	Translationally-controlled tumor protein	Tpt1	Study P014	Type1	stress group vs. control group	Hippocampus	Brain	Central	C57BL/6 mouse	Mouse	Chronic restraint stress model	Chronic restraint stress model	Animal model	2-DE	Down
479	Q05315	LEG10_HUMAN	Galectin-10	CLC	Study P015	Type1	MDD group vs. control group	Peripheral blood mononuclear cell	Blood	Peripheral	Human	Human	Depression	Depression	Depressive disorder	iTRAQ	Up
480	P69891	HBG1_HUMAN	Hemoglobin subunit gamma-1	HBG1	Study P015	Type1	MDD group vs. control group	Peripheral blood mononuclear cell	Blood	Peripheral	Human	Human	Depression	Depression	Depressive disorder	iTRAQ	Up
481	P05114	HMGN1_HUMAN	Non-histone chromosomal protein HMG-14	HMGN1	Study P015	Type1	MDD group vs. control group	Peripheral blood mononuclear cell	Blood	Peripheral	Human	Human	Depression	Depression	Depressive disorder	iTRAQ	Up
482	P10321	HLAC_HUMAN	HLA class I histocompatibility antigen, C alpha chain	HLA-C	Study P015	Type1	MDD group vs. control group	Peripheral blood mononuclear cell	Blood	Peripheral	Human	Human	Depression	Depression	Depressive disorder	iTRAQ	Up
483	P62857	RS28_HUMAN	Small ribosomal subunit protein eS28	RPS28	Study P015	Type1	MDD group vs. control group	Peripheral blood mononuclear cell	Blood	Peripheral	Human	Human	Depression	Depression	Depressive disorder	iTRAQ	Up
484	P80188	NGAL_HUMAN	Neutrophil gelatinase-associated lipocalin	LCN2	Study P015	Type1	MDD group vs. control group	Peripheral blood mononuclear cell	Blood	Peripheral	Human	Human	Depression	Depression	Depressive disorder	iTRAQ	Up
485	P10412	H14_HUMAN	Histone H1.4	H1-4	Study P015	Type1	MDD group vs. control group	Peripheral blood mononuclear cell	Blood	Peripheral	Human	Human	Depression	Depression	Depressive disorder	iTRAQ	Up
486	P69892	HBG2_HUMAN	Hemoglobin subunit gamma-2	HBG2	Study P015	Type1	MDD group vs. control group	Peripheral blood mononuclear cell	Blood	Peripheral	Human	Human	Depression	Depression	Depressive disorder	iTRAQ	Up
487	P31997	CEAM8_HUMAN	Carcinoembryonic antigen-related cell adhesion molecule 8	CEACAM8	Study P015	Type1	MDD group vs. control group	Peripheral blood mononuclear cell	Blood	Peripheral	Human	Human	Depression	Depression	Depressive disorder	iTRAQ	Up
488	P17213	BPI_HUMAN	Bactericidal permeability-increasing protein	BPI	Study P015	Type1	MDD group vs. control group	Peripheral blood mononuclear cell	Blood	Peripheral	Human	Human	Depression	Depression	Depressive disorder	iTRAQ	Up
489	P02788	TRFL_HUMAN	Lactotransferrin	LTF	Study P015	Type1	MDD group vs. control group	Peripheral blood mononuclear cell	Blood	Peripheral	Human	Human	Depression	Depression	Depressive disorder	iTRAQ	Up
490	Q9NVJ2	ARL8B_HUMAN	ADP-ribosylation factor-like protein 8B	ARL8B	Study P015	Type1	MDD group vs. control group	Peripheral blood mononuclear cell	Blood	Peripheral	Human	Human	Depression	Depression	Depressive disorder	iTRAQ	Up
491	P49913	CAMP_HUMAN	Cathelicidin antimicrobial peptide	CAMP	Study P015	Type1	MDD group vs. control group	Peripheral blood mononuclear cell	Blood	Peripheral	Human	Human	Depression	Depression	Depressive disorder	iTRAQ	Up
492	P16403	H12_HUMAN	Histone H1.2	H1-2	Study P015	Type1	MDD group vs. control group	Peripheral blood mononuclear cell	Blood	Peripheral	Human	Human	Depression	Depression	Depressive disorder	iTRAQ	Up
493	P01911	DRB1_HUMAN	HLA class II histocompatibility antigen, DRB1 beta chain	HLA-DRB1	Study P015	Type1	MDD group vs. control group	Peripheral blood mononuclear cell	Blood	Peripheral	Human	Human	Depression	Depression	Depressive disorder	iTRAQ	Down
494	P0C0S8	H2A1_HUMAN	Histone H2A type 1	H2AC11	Study P015	Type1	MDD group vs. control group	Peripheral blood mononuclear cell	Blood	Peripheral	Human	Human	Depression	Depression	Depressive disorder	iTRAQ	Down
495	Q9HCM2	PLXA4_HUMAN	Plexin-A4	PLXNA4	Study P015	Type1	MDD group vs. control group	Peripheral blood mononuclear cell	Blood	Peripheral	Human	Human	Depression	Depression	Depressive disorder	iTRAQ	Down
496	Q13370	PDE3B_HUMAN	cGMP-inhibited 3',5'-cyclic phosphodiesterase 3B	PDE3B	Study P015	Type1	MDD group vs. control group	Peripheral blood mononuclear cell	Blood	Peripheral	Human	Human	Depression	Depression	Depressive disorder	iTRAQ	Down
497	H3BP20	H3BP20_HUMAN	Beta-hexosaminidase	HEXA	Study P015	Type1	MDD group vs. control group	Peripheral blood mononuclear cell	Blood	Peripheral	Human	Human	Depression	Depression	Depressive disorder	iTRAQ	Down
498	Q6ZW61	BBS12_HUMAN	Bardet-Biedl syndrome 12 protein	BBS12	Study P015	Type1	MDD group vs. control group	Peripheral blood mononuclear cell	Blood	Peripheral	Human	Human	Depression	Depression	Depressive disorder	iTRAQ	Down
499	Q9NZQ3	SPN90_HUMAN	NCK-interacting protein with SH3 domain	NCKIPSD	Study P015	Type1	MDD group vs. control group	Peripheral blood mononuclear cell	Blood	Peripheral	Human	Human	Depression	Depression	Depressive disorder	iTRAQ	Down
500	Q9UDT6	CLIP2_HUMAN	CAP-Gly domain-containing linker protein 2	CLIP2	Study P015	Type1	MDD group vs. control group	Peripheral blood mononuclear cell	Blood	Peripheral	Human	Human	Depression	Depression	Depressive disorder	iTRAQ	Down
501	Q56VL3	OCAD2_HUMAN	OCIA domain-containing protein 2	OCIAD2	Study P015	Type1	MDD group vs. control group	Peripheral blood mononuclear cell	Blood	Peripheral	Human	Human	Depression	Depression	Depressive disorder	iTRAQ	Down
502	Q13509	TBB3_HUMAN	Tubulin beta-3 chain	TUBB3	Study P015	Type1	MDD group vs. control group	Peripheral blood mononuclear cell	Blood	Peripheral	Human	Human	Depression	Depression	Depressive disorder	iTRAQ	Down
503	Q86YW5	TRML1_HUMAN	Trem-like transcript 1 protein	TREML1	Study P015	Type1	MDD group vs. control group	Peripheral blood mononuclear cell	Blood	Peripheral	Human	Human	Depression	Depression	Depressive disorder	iTRAQ	Down
504	Q6P179	ERAP2_HUMAN	Endoplasmic reticulum aminopeptidase 2	ERAP2	Study P015	Type1	MDD group vs. control group	Peripheral blood mononuclear cell	Blood	Peripheral	Human	Human	Depression	Depression	Depressive disorder	iTRAQ	Down
505	P07359	GP1BA_HUMAN	Platelet glycoprotein Ib alpha chain	GP1BA	Study P015	Type1	MDD group vs. control group	Peripheral blood mononuclear cell	Blood	Peripheral	Human	Human	Depression	Depression	Depressive disorder	iTRAQ	Down
506	Q9UDW1	QCR9_HUMAN	Cytochrome b-c1 complex subunit 9	UQCR10	Study P015	Type1	MDD group vs. control group	Peripheral blood mononuclear cell	Blood	Peripheral	Human	Human	Depression	Depression	Depressive disorder	iTRAQ	Down
507	Q9HCN6	GPVI_HUMAN	Platelet glycoprotein VI	GP6	Study P015	Type1	MDD group vs. control group	Peripheral blood mononuclear cell	Blood	Peripheral	Human	Human	Depression	Depression	Depressive disorder	iTRAQ	Down
508	Q14554	PDIA5_HUMAN	Protein disulfide-isomerase A5	PDIA5	Study P015	Type1	MDD group vs. control group	Peripheral blood mononuclear cell	Blood	Peripheral	Human	Human	Depression	Depression	Depressive disorder	iTRAQ	Down
509	Q96F15	GIMA5_HUMAN	GTPase IMAP family member 5	GIMAP5	Study P015	Type1	MDD group vs. control group	Peripheral blood mononuclear cell	Blood	Peripheral	Human	Human	Depression	Depression	Depressive disorder	iTRAQ	Down
510	Q15061	WDR43_HUMAN	WD repeat-containing protein 43	WDR43	Study P015	Type1	MDD group vs. control group	Peripheral blood mononuclear cell	Blood	Peripheral	Human	Human	Depression	Depression	Depressive disorder	iTRAQ	Down
511	P20718	GRAH_HUMAN	Granzyme H	GZMH	Study P015	Type1	MDD group vs. control group	Peripheral blood mononuclear cell	Blood	Peripheral	Human	Human	Depression	Depression	Depressive disorder	iTRAQ	Down
512	P22749	GNLY_HUMAN	Granulysin	GNLY	Study P015	Type1	MDD group vs. control group	Peripheral blood mononuclear cell	Blood	Peripheral	Human	Human	Depression	Depression	Depressive disorder	iTRAQ	Down
513	P53808	PPCT_MOUSE	Phosphatidylcholine transfer protein	Pctp	Study P016	Type1	social defeat susceptible group vs. control group	Frontal cortex	Brain	Central	Mouse	Mouse	Social defeat model	Social defeat model	Animal model	Label free	Up
514	Q66JT1	LRC8E_MOUSE	Volume-regulated anion channel subunit LRRC8E	Lrrc8e	Study P016	Type1	social defeat susceptible group vs. control group	Frontal cortex	Brain	Central	Mouse	Mouse	Social defeat model	Social defeat model	Animal model	Label free	Up
515	Q80ZJ8	EFC4A_MOUSE	EF-hand calcium-binding domain-containing protein 4A	Cracr2b	Study P016	Type1	social defeat susceptible group vs. control group	Frontal cortex	Brain	Central	Mouse	Mouse	Social defeat model	Social defeat model	Animal model	Label free	Up
516	Q8R1F1	NIBA2_MOUSE	Protein Niban 2	Niban2	Study P016	Type1	social defeat susceptible group vs. control group	Frontal cortex	Brain	Central	Mouse	Mouse	Social defeat model	Social defeat model	Animal model	Label free	Up
517	Q6P8I4	PCNP_MOUSE	PEST proteolytic signal-containing nuclear protein	Pcnp	Study P016	Type1	social defeat susceptible group vs. control group	Frontal cortex	Brain	Central	Mouse	Mouse	Social defeat model	Social defeat model	Animal model	Label free	Up
518	Q9DAJ2	TEKT1_MOUSE	Tektin-1	Tekt1	Study P016	Type1	social defeat susceptible group vs. control group	Frontal cortex	Brain	Central	Mouse	Mouse	Social defeat model	Social defeat model	Animal model	Label free	Up
519	P63087	PP1G_MOUSE	Serine/threonine-protein phosphatase PP1-gamma catalytic subunit	Ppp1cc	Study P016	Type1	social defeat susceptible group vs. control group	Frontal cortex	Brain	Central	Mouse	Mouse	Social defeat model	Social defeat model	Animal model	Label free	Up
520	Q61644	PACN1_MOUSE	Protein kinase C and casein kinase substrate in neurons protein 1	Pacsin1	Study P016	Type1	social defeat susceptible group vs. control group	Frontal cortex	Brain	Central	Mouse	Mouse	Social defeat model	Social defeat model	Animal model	Label free	Down
521	P17742	PPIA_MOUSE	Peptidyl-prolyl cis-trans isomerase A	Ppia	Study P016	Type1	social defeat susceptible group vs. control group	Frontal cortex	Brain	Central	Mouse	Mouse	Social defeat model	Social defeat model	Animal model	Label free	Down
522	P56391	CX6B1_MOUSE	Cytochrome c oxidase subunit 6B1	Cox6b1	Study P016	Type1	social defeat susceptible group vs. control group	Frontal cortex	Brain	Central	Mouse	Mouse	Social defeat model	Social defeat model	Animal model	Label free	Down
523	Q9ERD7	TBB3_MOUSE	Tubulin beta-3 chain	Tubb3	Study P016	Type1	social defeat susceptible group vs. control group	Frontal cortex	Brain	Central	Mouse	Mouse	Social defeat model	Social defeat model	Animal model	Label free	Down
524	P13595	NCAM1_MOUSE	Neural cell adhesion molecule 1	Ncam1	Study P016	Type1	social defeat susceptible group vs. control group	Frontal cortex	Brain	Central	Mouse	Mouse	Social defeat model	Social defeat model	Animal model	Label free	Down
525	B2RSH2	GNAI1_MOUSE	Guanine nucleotide-binding protein G(i) subunit alpha-1	Gnai1	Study P016	Type1	social defeat susceptible group vs. control group	Frontal cortex	Brain	Central	Mouse	Mouse	Social defeat model	Social defeat model	Animal model	Label free	Down
526	P62259	1433E_MOUSE	14-3-3 protein epsilon	Ywhae	Study P016	Type1	social defeat susceptible group vs. control group	Frontal cortex	Brain	Central	Mouse	Mouse	Social defeat model	Social defeat model	Animal model	Label free	Down
527	P35802	GPM6A_MOUSE	Neuronal membrane glycoprotein M6-a	Gpm6a	Study P016	Type1	social defeat susceptible group vs. control group	Frontal cortex	Brain	Central	Mouse	Mouse	Social defeat model	Social defeat model	Animal model	Label free	Down
528	P07901	HS90A_MOUSE	Heat shock protein HSP 90-alpha	Hsp90aa1	Study P016	Type1	social defeat susceptible group vs. control group	Frontal cortex	Brain	Central	Mouse	Mouse	Social defeat model	Social defeat model	Animal model	Label free	Down
529	P0DP26	CALM1_MOUSE	Calmodulin-1	Calm1	Study P016	Type1	social defeat susceptible group vs. control group	Frontal cortex	Brain	Central	Mouse	Mouse	Social defeat model	Social defeat model	Animal model	Label free	Down
530	P20029	BIP_MOUSE	Endoplasmic reticulum chaperone BiP	Hspa5	Study P016	Type1	social defeat susceptible group vs. control group	Frontal cortex	Brain	Central	Mouse	Mouse	Social defeat model	Social defeat model	Animal model	Label free	Down
531	P08553	NFM_MOUSE	Neurofilament medium polypeptide	Nefm	Study P016	Type1	social defeat susceptible group vs. control group	Frontal cortex	Brain	Central	Mouse	Mouse	Social defeat model	Social defeat model	Animal model	Label free	Down
532	Q9Z1W8	AT12A_MOUSE	Potassium-transporting ATPase alpha chain 2	Atp12a	Study P016	Type1	social defeat susceptible group vs. control group	Frontal cortex	Brain	Central	Mouse	Mouse	Social defeat model	Social defeat model	Animal model	Label free	Down
533	P61264	STX1B_MOUSE	Syntaxin-1B	Stx1b	Study P016	Type1	social defeat susceptible group vs. control group	Frontal cortex	Brain	Central	Mouse	Mouse	Social defeat model	Social defeat model	Animal model	Label free	Down
534	Q3V3I2	GNAT3_MOUSE	Guanine nucleotide-binding protein G(t) subunit alpha-3	Gnat3	Study P016	Type1	social defeat susceptible group vs. control group	Frontal cortex	Brain	Central	Mouse	Mouse	Social defeat model	Social defeat model	Animal model	Label free	Down
535	P11499	HS90B_MOUSE	Heat shock protein HSP 90-beta	Hsp90ab1	Study P016	Type1	social defeat susceptible group vs. control group	Frontal cortex	Brain	Central	Mouse	Mouse	Social defeat model	Social defeat model	Animal model	Label free	Down
536	Q91ZJ0	MUS81_MOUSE	Crossover junction endonuclease MUS81	Mus81	Study P016	Type1	social defeat susceptible group vs. control group	Frontal cortex	Brain	Central	Mouse	Mouse	Social defeat model	Social defeat model	Animal model	Label free	Down
537	Q3V132	ADT4_MOUSE	ADP/ATP translocase 4	Slc25a31	Study P016	Type1	social defeat susceptible group vs. control group	Frontal cortex	Brain	Central	Mouse	Mouse	Social defeat model	Social defeat model	Animal model	Label free	Down
538	Q6R0H7	GNAS1_MOUSE	Guanine nucleotide-binding protein G(s) subunit alpha isoforms XLas	Gnas	Study P016	Type1	social defeat susceptible group vs. control group	Frontal cortex	Brain	Central	Mouse	Mouse	Social defeat model	Social defeat model	Animal model	Label free	Down
539	Q8BFR5	EFTU_MOUSE	Elongation factor Tu, mitochondrial	Tufm	Study P016	Type1	social defeat susceptible group vs. control group	Frontal cortex	Brain	Central	Mouse	Mouse	Social defeat model	Social defeat model	Animal model	Label free	Down
540	O88990	ACTN3_MOUSE	Alpha-actinin-3	Actn3	Study P016	Type1	social defeat susceptible group vs. control group	Frontal cortex	Brain	Central	Mouse	Mouse	Social defeat model	Social defeat model	Animal model	Label free	Down
541	P62774	MTPN_MOUSE	Myotrophin	Mtpn	Study P016	Type1	social defeat susceptible group vs. control group	Frontal cortex	Brain	Central	Mouse	Mouse	Social defeat model	Social defeat model	Animal model	Label free	Down
542	P02088	HBB1_MOUSE	Hemoglobin subunit beta-1	Hbb-b1	Study P016	Type1	social defeat susceptible group vs. control group	Frontal cortex	Brain	Central	Mouse	Mouse	Social defeat model	Social defeat model	Animal model	Label free	Down
543	Q7TSJ2	MAP6_MOUSE	Microtubule-associated protein 6	Map6	Study P016	Type1	social defeat susceptible group vs. control group	Frontal cortex	Brain	Central	Mouse	Mouse	Social defeat model	Social defeat model	Animal model	Label free	Down
544	Q7TQD2	TPPP_MOUSE	Tubulin polymerization-promoting protein	Tppp	Study P016	Type1	social defeat susceptible group vs. control group	Frontal cortex	Brain	Central	Mouse	Mouse	Social defeat model	Social defeat model	Animal model	Label free	Down
545	Q60932	VDAC1_MOUSE	Voltage-dependent anion-selective channel protein 1	Vdac1	Study P016	Type1	social defeat susceptible group vs. control group	Frontal cortex	Brain	Central	Mouse	Mouse	Social defeat model	Social defeat model	Animal model	Label free	Down
546	Q9D3R3	CEP72_MOUSE	Centrosomal protein of 72 kDa	Cep72	Study P016	Type1	social defeat susceptible group vs. control group	Frontal cortex	Brain	Central	Mouse	Mouse	Social defeat model	Social defeat model	Animal model	Label free	Down
547	Q8K0U4	HS12A_MOUSE	Heat shock 70 kDa protein 12A	Hspa12a	Study P016	Type1	social defeat susceptible group vs. control group	Frontal cortex	Brain	Central	Mouse	Mouse	Social defeat model	Social defeat model	Animal model	Label free	Down
548	Q99MD9	NASP_MOUSE	Nuclear autoantigenic sperm protein	Nasp	Study P016	Type1	social defeat susceptible group vs. control group	Frontal cortex	Brain	Central	Mouse	Mouse	Social defeat model	Social defeat model	Animal model	Label free	Down
549	P28652	KCC2B_MOUSE	Calcium/calmodulin-dependent protein kinase type II subunit beta	Camk2b	Study P016	Type1	social defeat susceptible group vs. control group	Frontal cortex	Brain	Central	Mouse	Mouse	Social defeat model	Social defeat model	Animal model	Label free	Down
550	Q91V41	RAB14_MOUSE	Ras-related protein Rab-14	Rab14	Study P016	Type1	social defeat susceptible group vs. control group	Frontal cortex	Brain	Central	Mouse	Mouse	Social defeat model	Social defeat model	Animal model	Label free	Down
551	Q64524	H2B2E_MOUSE	Histone H2B type 2-E	H2bc21	Study P016	Type1	social defeat susceptible group vs. control group	Frontal cortex	Brain	Central	Mouse	Mouse	Social defeat model	Social defeat model	Animal model	Label free	Down
552	P63094	GNAS2_MOUSE	Guanine nucleotide-binding protein G(s) subunit alpha isoforms short	Gnas	Study P016	Type1	social defeat susceptible group vs. control group	Frontal cortex	Brain	Central	Mouse	Mouse	Social defeat model	Social defeat model	Animal model	Label free	Down
553	P35278	RAB5C_MOUSE	Ras-related protein Rab-5C	Rab5c	Study P016	Type1	social defeat susceptible group vs. control group	Frontal cortex	Brain	Central	Mouse	Mouse	Social defeat model	Social defeat model	Animal model	Label free	Down
554	Q8BPY9	FIGL1_MOUSE	Fidgetin-like protein 1	Fignl1	Study P016	Type1	social defeat susceptible group vs. control group	Frontal cortex	Brain	Central	Mouse	Mouse	Social defeat model	Social defeat model	Animal model	Label free	Down
555	P84084	ARF5_MOUSE	ADP-ribosylation factor 5	Arf5	Study P016	Type1	social defeat susceptible group vs. control group	Frontal cortex	Brain	Central	Mouse	Mouse	Social defeat model	Social defeat model	Animal model	Label free	Down
556	Q6DFW4	NOP58_MOUSE	Nucleolar protein 58	Nop58	Study P016	Type1	social defeat susceptible group vs. control group	Frontal cortex	Brain	Central	Mouse	Mouse	Social defeat model	Social defeat model	Animal model	Label free	Down
557	P63024	VAMP3_MOUSE	Vesicle-associated membrane protein 3	Vamp3	Study P016	Type1	social defeat susceptible group vs. control group	Frontal cortex	Brain	Central	Mouse	Mouse	Social defeat model	Social defeat model	Animal model	Label free	Down
558	Q5D1E7	ZC12A_MOUSE	Endoribonuclease ZC3H12A	Zc3h12a	Study P016	Type1	social defeat susceptible group vs. control group	Frontal cortex	Brain	Central	Mouse	Mouse	Social defeat model	Social defeat model	Animal model	Label free	Down
559	Q6P6L0	FIL1L_MOUSE	Filamin A-interacting protein 1-like	Filip1l	Study P016	Type1	social defeat susceptible group vs. control group	Frontal cortex	Brain	Central	Mouse	Mouse	Social defeat model	Social defeat model	Animal model	Label free	Down
560	O08539	BIN1_MOUSE	Myc box-dependent-interacting protein 1	Bin1	Study P016	Type1	social defeat susceptible group vs. control group	Frontal cortex	Brain	Central	Mouse	Mouse	Social defeat model	Social defeat model	Animal model	Label free	Down
561	Q99JI6	RAP1B_MOUSE	Ras-related protein Rap-1b	Rap1b	Study P016	Type1	social defeat susceptible group vs. control group	Frontal cortex	Brain	Central	Mouse	Mouse	Social defeat model	Social defeat model	Animal model	Label free	Down
562	Q8C190	VP9D1_MOUSE	VPS9 domain-containing protein 1	Vps9d1	Study P016	Type1	social defeat susceptible group vs. control group	Frontal cortex	Brain	Central	Mouse	Mouse	Social defeat model	Social defeat model	Animal model	Label free	Down
563	P26645	MARCS_MOUSE	Myristoylated alanine-rich C-kinase substrate	Marcks	Study P016	Type1	social defeat susceptible group vs. control group	Frontal cortex	Brain	Central	Mouse	Mouse	Social defeat model	Social defeat model	Animal model	Label free	Down
564	Q08369	GATA4_MOUSE	Transcription factor GATA-4	Gata4	Study P016	Type1	social defeat susceptible group vs. control group	Frontal cortex	Brain	Central	Mouse	Mouse	Social defeat model	Social defeat model	Animal model	Label free	Down
565	Q9CQN1	TRAP1_MOUSE	Heat shock protein 75 kDa, mitochondrial	Trap1	Study P016	Type1	social defeat susceptible group vs. control group	Frontal cortex	Brain	Central	Mouse	Mouse	Social defeat model	Social defeat model	Animal model	Label free	Down
566	Q8BHM9	TM11F_MOUSE	Transmembrane protease serine 11F	Tmprss11f	Study P016	Type1	social defeat susceptible group vs. control group	Frontal cortex	Brain	Central	Mouse	Mouse	Social defeat model	Social defeat model	Animal model	Label free	Down
567	P84244	H33_MOUSE	Histone H3.3	H3-3a	Study P016	Type1	social defeat susceptible group vs. control group	Frontal cortex	Brain	Central	Mouse	Mouse	Social defeat model	Social defeat model	Animal model	Label free	Down
568	P48771	CX7A2_MOUSE	Cytochrome c oxidase subunit 7A2, mitochondrial	Cox7a2	Study P016	Type1	social defeat susceptible group vs. control group	Frontal cortex	Brain	Central	Mouse	Mouse	Social defeat model	Social defeat model	Animal model	Label free	Down
569	P70696	H2B1A_MOUSE	Histone H2B type 1-A	H2bc1	Study P016	Type1	social defeat susceptible group vs. control group	Frontal cortex	Brain	Central	Mouse	Mouse	Social defeat model	Social defeat model	Animal model	Label free	Down
570	Q8CHZ9	MTF1A_MOUSE	Transcription termination factor 1a, mitochondrial	Mterf1a	Study P016	Type1	social defeat susceptible group vs. control group	Frontal cortex	Brain	Central	Mouse	Mouse	Social defeat model	Social defeat model	Animal model	Label free	Down
571	Q9D312	K1C20_MOUSE	Keratin, type I cytoskeletal 20	Krt20	Study P016	Type1	social defeat susceptible group vs. control group	Frontal cortex	Brain	Central	Mouse	Mouse	Social defeat model	Social defeat model	Animal model	Label free	Down
572	P62918	RL8_MOUSE	Large ribosomal subunit protein uL2	Rpl8	Study P016	Type1	social defeat susceptible group vs. control group	Frontal cortex	Brain	Central	Mouse	Mouse	Social defeat model	Social defeat model	Animal model	Label free	Down
573	Q922B2	SYDC_MOUSE	Aspartate--tRNA ligase, cytoplasmic	Dars1	Study P016	Type1	social defeat susceptible group vs. control group	Frontal cortex	Brain	Central	Mouse	Mouse	Social defeat model	Social defeat model	Animal model	Label free	Down
574	Q9QZD9	EIF3I_MOUSE	Eukaryotic translation initiation factor 3 subunit I	Eif3i	Study P016	Type1	social defeat susceptible group vs. control group	Frontal cortex	Brain	Central	Mouse	Mouse	Social defeat model	Social defeat model	Animal model	Label free	Down
575	Q9DD03	RAB13_MOUSE	Ras-related protein Rab-13	Rab13	Study P016	Type1	social defeat susceptible group vs. control group	Frontal cortex	Brain	Central	Mouse	Mouse	Social defeat model	Social defeat model	Animal model	Label free	Down
576	Q9CPQ5	CENPQ_MOUSE	Centromere protein Q	Cenpq	Study P016	Type1	social defeat susceptible group vs. control group	Frontal cortex	Brain	Central	Mouse	Mouse	Social defeat model	Social defeat model	Animal model	Label free	Down
577	Q99JR1	SFXN1_MOUSE	Sideroflexin-1	Sfxn1	Study P016	Type1	social defeat susceptible group vs. control group	Frontal cortex	Brain	Central	Mouse	Mouse	Social defeat model	Social defeat model	Animal model	Label free	Down
578	O88329	MYO1A_MOUSE	Unconventional myosin-Ia	Myo1a	Study P016	Type1	social defeat susceptible group vs. control group	Frontal cortex	Brain	Central	Mouse	Mouse	Social defeat model	Social defeat model	Animal model	Label free	Down
579	P14733	LMNB1_MOUSE	Lamin-B1	Lmnb1	Study P016	Type1	social defeat susceptible group vs. control group	Frontal cortex	Brain	Central	Mouse	Mouse	Social defeat model	Social defeat model	Animal model	Label free	Down
580	Q8K015	CENPO_MOUSE	Centromere protein O	Cenpo	Study P016	Type1	social defeat susceptible group vs. control group	Frontal cortex	Brain	Central	Mouse	Mouse	Social defeat model	Social defeat model	Animal model	Label free	Down
581	P13195	HEM1_RAT	5-aminolevulinate synthase, non-specific, mitochondrial	Alas1	Study P017	Type1	CMS group vs. control group	Frontal cortex	Brain	Central	Rat	Rat	Chronic mild stress model	Chronic mild stress model	Animal model	Label free	Up
582	D4AA42	D4AA42_RAT	G protein subunit alpha transducin 2	Gnat2	Study P017	Type1	CMS group vs. control group	Frontal cortex	Brain	Central	Rat	Rat	Chronic mild stress model	Chronic mild stress model	Animal model	Label free	Up
583	P17105	IP3KA_RAT	Inositol-trisphosphate 3-kinase A	Itpka	Study P017	Type1	CMS group vs. control group	Frontal cortex	Brain	Central	Rat	Rat	Chronic mild stress model	Chronic mild stress model	Animal model	Label free	Up
584	D3ZHW3	D3ZHW3_RAT	Osteoclast stimulatory transmembrane protein	Ocstamp	Study P017	Type1	CMS group vs. control group	Frontal cortex	Brain	Central	Rat	Rat	Chronic mild stress model	Chronic mild stress model	Animal model	Label free	Up
585	Q505I8	Q505I8_RAT	Nucleosome assembly protein 1-like 2	Nap1l2	Study P017	Type1	CMS group vs. control group	Frontal cortex	Brain	Central	Rat	Rat	Chronic mild stress model	Chronic mild stress model	Animal model	Label free	Up
586	Q02589	ADPRH_RAT	ADP-ribosylhydrolase ARH1	Adprh	Study P017	Type1	CMS group vs. control group	Frontal cortex	Brain	Central	Rat	Rat	Chronic mild stress model	Chronic mild stress model	Animal model	Label free	Up
587	Q6EV70	OFUT1_RAT	GDP-fucose protein O-fucosyltransferase 1	Pofut1	Study P017	Type1	CMS group vs. control group	Frontal cortex	Brain	Central	Rat	Rat	Chronic mild stress model	Chronic mild stress model	Animal model	Label free	Up
588	P21913	SDHB_RAT	Succinate dehydrogenase [ubiquinone] iron-sulfur subunit, mitochondrial	Sdhb	Study P017	Type1	CMS group vs. control group	Frontal cortex	Brain	Central	Rat	Rat	Chronic mild stress model	Chronic mild stress model	Animal model	Label free	Up
589	P11507	AT2A2_RAT	Sarcoplasmic/endoplasmic reticulum calcium ATPase 2	Atp2a2	Study P017	Type1	CMS group vs. control group	Frontal cortex	Brain	Central	Rat	Rat	Chronic mild stress model	Chronic mild stress model	Animal model	Label free	Up
590	Q63544	SYUG_RAT	Gamma-synuclein	Sncg	Study P017	Type1	CMS group vs. control group	Frontal cortex	Brain	Central	Rat	Rat	Chronic mild stress model	Chronic mild stress model	Animal model	Label free	Up
591	Q3T1K5	CAZA2_RAT	F-actin-capping protein subunit alpha-2	Capza2	Study P017	Type1	CMS group vs. control group	Frontal cortex	Brain	Central	Rat	Rat	Chronic mild stress model	Chronic mild stress model	Animal model	Label free	Up
592	D3ZRD9	D3ZRD9_RAT	Allograft inflammatory factor 1-like	Aif1l	Study P017	Type1	CMS group vs. control group	Frontal cortex	Brain	Central	Rat	Rat	Chronic mild stress model	Chronic mild stress model	Animal model	Label free	Up
593	Q9Z1P2	ACTN1_RAT	Alpha-actinin-1	Actn1	Study P017	Type1	CMS group vs. control group	Frontal cortex	Brain	Central	Rat	Rat	Chronic mild stress model	Chronic mild stress model	Animal model	Label free	Up
594	Q6NYB7	RAB1A_RAT	Ras-related protein Rab-1A	Rab1A	Study P017	Type1	CMS group vs. control group	Frontal cortex	Brain	Central	Rat	Rat	Chronic mild stress model	Chronic mild stress model	Animal model	Label free	Up
595	P42123	LDHB_RAT	L-lactate dehydrogenase B chain	Ldhb	Study P017	Type1	CMS group vs. control group	Frontal cortex	Brain	Central	Rat	Rat	Chronic mild stress model	Chronic mild stress model	Animal model	Label free	Up
596	Q62658	FKB1A_RAT	Peptidyl-prolyl cis-trans isomerase FKBP1A	Fkbp1a	Study P017	Type1	CMS group vs. control group	Frontal cortex	Brain	Central	Rat	Rat	Chronic mild stress model	Chronic mild stress model	Animal model	Label free	Up
597	P63012	RAB3A_RAT	Ras-related protein Rab-3A	Rab3a	Study P017	Type1	CMS group vs. control group	Frontal cortex	Brain	Central	Rat	Rat	Chronic mild stress model	Chronic mild stress model	Animal model	Label free	Up
598	P31044	PEBP1_RAT	Phosphatidylethanolamine-binding protein 1	Pebp1	Study P017	Type1	CMS group vs. control group	Frontal cortex	Brain	Central	Rat	Rat	Chronic mild stress model	Chronic mild stress model	Animal model	Label free	Up
599	P62963	PROF1_RAT	Profilin-1	Pfn1	Study P017	Type1	CMS group vs. control group	Frontal cortex	Brain	Central	Rat	Rat	Chronic mild stress model	Chronic mild stress model	Animal model	Label free	Up
600	P19511	AT5F1_RAT	ATP synthase F(0) complex subunit B1, mitochondrial	Atp5pb	Study P017	Type1	CMS group vs. control group	Frontal cortex	Brain	Central	Rat	Rat	Chronic mild stress model	Chronic mild stress model	Animal model	Label free	Down
601	P11980	KPYM_RAT	Pyruvate kinase PKM	Pkm	Study P017	Type1	CMS group vs. control group	Frontal cortex	Brain	Central	Rat	Rat	Chronic mild stress model	Chronic mild stress model	Animal model	Label free	Down
602	P12839	NFM_RAT	Neurofilament medium polypeptide	Nefm	Study P017	Type1	CMS group vs. control group	Frontal cortex	Brain	Central	Rat	Rat	Chronic mild stress model	Chronic mild stress model	Animal model	Label free	Down
603	P48500	TPIS_RAT	Triosephosphate isomerase	Tpi1	Study P017	Type1	CMS group vs. control group	Frontal cortex	Brain	Central	Rat	Rat	Chronic mild stress model	Chronic mild stress model	Animal model	Label free	Down
604	P47819	GFAP_RAT	Glial fibrillary acidic protein	Gfap	Study P017	Type1	CMS group vs. control group	Frontal cortex	Brain	Central	Rat	Rat	Chronic mild stress model	Chronic mild stress model	Animal model	Label free	Down
605	P10888	COX41_RAT	Cytochrome c oxidase subunit 4 isoform 1, mitochondrial	Cox4i1	Study P017	Type1	CMS group vs. control group	Frontal cortex	Brain	Central	Rat	Rat	Chronic mild stress model	Chronic mild stress model	Animal model	Label free	Down
606	P13596	NCAM1_RAT	Neural cell adhesion molecule 1	Ncam1	Study P017	Type1	CMS group vs. control group	Frontal cortex	Brain	Central	Rat	Rat	Chronic mild stress model	Chronic mild stress model	Animal model	Label free	Down
607	P08461	ODP2_RAT	Dihydrolipoyllysine-residue acetyltransferase component of pyruvate dehydrogenase complex, mitochondrial	Dlat	Study P017	Type1	CMS group vs. control group	Frontal cortex	Brain	Central	Rat	Rat	Chronic mild stress model	Chronic mild stress model	Animal model	Label free	Down
608	P47858	PFKAM_RAT	ATP-dependent 6-phosphofructokinase, muscle type	Pfkm	Study P017	Type1	CMS group vs. control group	Frontal cortex	Brain	Central	Rat	Rat	Chronic mild stress model	Chronic mild stress model	Animal model	Label free	Down
609	Q07266	DREB_RAT	Drebrin	Dbn1	Study P017	Type1	CMS group vs. control group	Frontal cortex	Brain	Central	Rat	Rat	Chronic mild stress model	Chronic mild stress model	Animal model	Label free	Down
610	P18418	CALR_RAT	Calreticulin	Calr	Study P017	Type1	CMS group vs. control group	Frontal cortex	Brain	Central	Rat	Rat	Chronic mild stress model	Chronic mild stress model	Animal model	Label free	Down
611	D4AEJ5	D4AEJ5_RAT	WW and C2 domain containing 2	Wwc2	Study P017	Type1	CMS group vs. control group	Frontal cortex	Brain	Central	Rat	Rat	Chronic mild stress model	Chronic mild stress model	Animal model	Label free	Down
612	P10759	AMPD1_RAT	AMP deaminase 1	Ampd1	Study P017	Type1	CMS group vs. control group	Frontal cortex	Brain	Central	Rat	Rat	Chronic mild stress model	Chronic mild stress model	Animal model	Label free	Down
613	Q5XHZ0	TRAP1_RAT	Heat shock protein 75 kDa, mitochondrial	Trap1	Study P017	Type1	CMS group vs. control group	Frontal cortex	Brain	Central	Rat	Rat	Chronic mild stress model	Chronic mild stress model	Animal model	Label free	Down
614	P97636	IL18_RAT	Interleukin-18	Il18	Study P017	Type1	CMS group vs. control group	Frontal cortex	Brain	Central	Rat	Rat	Chronic mild stress model	Chronic mild stress model	Animal model	Label free	Down
615	Q80Z30	PPM1E_RAT	Protein phosphatase 1E	Ppm1e	Study P017	Type1	CMS group vs. control group	Frontal cortex	Brain	Central	Rat	Rat	Chronic mild stress model	Chronic mild stress model	Animal model	Label free	Down
616	P43424	GALT_RAT	Galactose-1-phosphate uridylyltransferase	Galt	Study P017	Type1	CMS group vs. control group	Frontal cortex	Brain	Central	Rat	Rat	Chronic mild stress model	Chronic mild stress model	Animal model	Label free	Down
617	P50115	S10A8_RAT	Protein S100-A8	S100a8	Study P017	Type1	CMS group vs. control group	Frontal cortex	Brain	Central	Rat	Rat	Chronic mild stress model	Chronic mild stress model	Animal model	Label free	Down
618	P33124	ACSL6_RAT	Long-chain-fatty-acid--CoA ligase 6	Acsl6	Study P017	Type1	CMS group vs. control group	Frontal cortex	Brain	Central	Rat	Rat	Chronic mild stress model	Chronic mild stress model	Animal model	Label free	Down
619	B4F7A7	CEP57_RAT	Centrosomal protein of 57 kDa	Cep57	Study P017	Type1	CMS group vs. control group	Frontal cortex	Brain	Central	Rat	Rat	Chronic mild stress model	Chronic mild stress model	Animal model	Label free	Down
620	Q63562	M3K8_RAT	Mitogen-activated protein kinase kinase kinase 8	Map3k8	Study P017	Type1	CMS group vs. control group	Frontal cortex	Brain	Central	Rat	Rat	Chronic mild stress model	Chronic mild stress model	Animal model	Label free	Down
621	Q6AYN8	Q6AYN8_RAT	DNA replication licensing factor MCM7	Mcm7	Study P017	Type1	CMS group vs. control group	Frontal cortex	Brain	Central	Rat	Rat	Chronic mild stress model	Chronic mild stress model	Animal model	Label free	Down
622	Q68FR8	TBA3_RAT	Tubulin alpha-3 chain	Tuba3a	Study P017	Type1	CMS group vs. control group	Frontal cortex	Brain	Central	Rat	Rat	Chronic mild stress model	Chronic mild stress model	Animal model	Label free	Down
623	P14882	PCCA_RAT	Propionyl-CoA carboxylase alpha chain, mitochondrial	Pcca	Study P017	Type1	CMS group vs. control group	Frontal cortex	Brain	Central	Rat	Rat	Chronic mild stress model	Chronic mild stress model	Animal model	Label free	Down
624	D3ZCB9	D3ZCB9_RAT	CBY1 interacting BAR domain containing 2	Cibar2	Study P018	Type1	prenatal stress group vs. control group	Frontal cortex	Brain	Central	Rat	Rat	Prenatal stress model	Other animal model	Animal model	Label free	Up
625	Q6IG03	K2C73_RAT	Keratin, type II cytoskeletal 73	Krt73	Study P018	Type1	prenatal stress group vs. control group	Frontal cortex	Brain	Central	Rat	Rat	Prenatal stress model	Other animal model	Animal model	Label free	Up
626	Q4V7F0	TTC23_RAT	Tetratricopeptide repeat protein 23	Ttc23	Study P018	Type1	prenatal stress group vs. control group	Frontal cortex	Brain	Central	Rat	Rat	Prenatal stress model	Other animal model	Animal model	Label free	Up
627	P97531	CIP4_RAT	Cdc42-interacting protein 4	Trip10	Study P018	Type1	prenatal stress group vs. control group	Frontal cortex	Brain	Central	Rat	Rat	Prenatal stress model	Other animal model	Animal model	Label free	Up
628	Q99PD4	ARC1A_RAT	Actin-related protein 2/3 complex subunit 1A	Arpc1a	Study P018	Type1	prenatal stress group vs. control group	Frontal cortex	Brain	Central	Rat	Rat	Prenatal stress model	Other animal model	Animal model	Label free	Up
629	B5DF21	SMAG1_RAT	Protein Smaug homolog 1	Samd4a	Study P018	Type1	prenatal stress group vs. control group	Frontal cortex	Brain	Central	Rat	Rat	Prenatal stress model	Other animal model	Animal model	Label free	Up
630	D4A8C1	D4A8C1_RAT	Centrosomal protein kizuna	Kiz	Study P018	Type1	prenatal stress group vs. control group	Frontal cortex	Brain	Central	Rat	Rat	Prenatal stress model	Other animal model	Animal model	Label free	Up
631	Q64578	AT2A1_RAT	Sarcoplasmic/endoplasmic reticulum calcium ATPase 1	Atp2a1	Study P018	Type1	prenatal stress group vs. control group	Frontal cortex	Brain	Central	Rat	Rat	Prenatal stress model	Other animal model	Animal model	Label free	Up
632	Q6AXT0	RM37_RAT	Large ribosomal subunit protein mL37	Mrpl37	Study P018	Type1	prenatal stress group vs. control group	Frontal cortex	Brain	Central	Rat	Rat	Prenatal stress model	Other animal model	Animal model	Label free	Up
633	Q63562	M3K8_RAT	Mitogen-activated protein kinase kinase kinase 8	Map3k8	Study P018	Type1	prenatal stress group vs. control group	Frontal cortex	Brain	Central	Rat	Rat	Prenatal stress model	Other animal model	Animal model	Label free	Up
634	P20651	PP2BB_RAT	Serine/threonine-protein phosphatase 2B catalytic subunit beta isoform	Ppp3cb	Study P018	Type1	prenatal stress group vs. control group	Frontal cortex	Brain	Central	Rat	Rat	Prenatal stress model	Other animal model	Animal model	Label free	Up
635	D3ZXW4	D3ZXW4_RAT	Glial cells missing transcription factor 2	Gcm2	Study P018	Type1	prenatal stress group vs. control group	Frontal cortex	Brain	Central	Rat	Rat	Prenatal stress model	Other animal model	Animal model	Label free	Up
636	P38406	GNAL_RAT	Guanine nucleotide-binding protein G(olf) subunit alpha	Gnal	Study P018	Type1	prenatal stress group vs. control group	Frontal cortex	Brain	Central	Rat	Rat	Prenatal stress model	Other animal model	Animal model	Label free	Up
637	B2BKY8	B2BKY8_RAT	Centrobin, centriole duplication and spindle assembly protein	Cntrob	Study P018	Type1	prenatal stress group vs. control group	Frontal cortex	Brain	Central	Rat	Rat	Prenatal stress model	Other animal model	Animal model	Label free	Up
638	Q8VBU2	NDRG2_RAT	Protein NDRG2	Ndrg2	Study P018	Type1	prenatal stress group vs. control group	Frontal cortex	Brain	Central	Rat	Rat	Prenatal stress model	Other animal model	Animal model	Label free	Up
639	P04166	CYB5B_RAT	Cytochrome b5 type B	Cyb5b	Study P018	Type1	prenatal stress group vs. control group	Frontal cortex	Brain	Central	Rat	Rat	Prenatal stress model	Other animal model	Animal model	Label free	Up
640	Q5XI73	GDIR1_RAT	Rho GDP-dissociation inhibitor 1	Arhgdia	Study P018	Type1	prenatal stress group vs. control group	Frontal cortex	Brain	Central	Rat	Rat	Prenatal stress model	Other animal model	Animal model	Label free	Up
641	P84087	CPLX2_RAT	Complexin-2	Cplx2	Study P018	Type1	prenatal stress group vs. control group	Frontal cortex	Brain	Central	Rat	Rat	Prenatal stress model	Other animal model	Animal model	Label free	Up
642	P97685	NFASC_RAT	Neurofascin	Nfasc	Study P018	Type1	prenatal stress group vs. control group	Frontal cortex	Brain	Central	Rat	Rat	Prenatal stress model	Other animal model	Animal model	Label free	Up
643	P52481	CAP2_RAT	Adenylyl cyclase-associated protein 2	Cap2	Study P018	Type1	prenatal stress group vs. control group	Frontal cortex	Brain	Central	Rat	Rat	Prenatal stress model	Other animal model	Animal model	Label free	Up
644	O35179	SH3G2_RAT	Endophilin-A1	Sh3gl2	Study P018	Type1	prenatal stress group vs. control group	Frontal cortex	Brain	Central	Rat	Rat	Prenatal stress model	Other animal model	Animal model	Label free	Up
645	P61107	RAB14_RAT	Ras-related protein Rab-14	Rab14	Study P018	Type1	prenatal stress group vs. control group	Frontal cortex	Brain	Central	Rat	Rat	Prenatal stress model	Other animal model	Animal model	Label free	Up
646	Q63198	CNTN1_RAT	Contactin-1	Cntn1	Study P018	Type1	prenatal stress group vs. control group	Frontal cortex	Brain	Central	Rat	Rat	Prenatal stress model	Other animal model	Animal model	Label free	Up
647	P02091	HBB1_RAT	Hemoglobin subunit beta-1	Hbb	Study P018	Type1	prenatal stress group vs. control group	Frontal cortex	Brain	Central	Rat	Rat	Prenatal stress model	Other animal model	Animal model	Label free	Down
648	P84245	H33_RAT	Histone H3.3	H3-3b	Study P018	Type1	prenatal stress group vs. control group	Frontal cortex	Brain	Central	Rat	Rat	Prenatal stress model	Other animal model	Animal model	Label free	Down
649	Q8VII0	FRMD6_RAT	FERM domain-containing protein 6	Frmd6	Study P018	Type1	prenatal stress group vs. control group	Frontal cortex	Brain	Central	Rat	Rat	Prenatal stress model	Other animal model	Animal model	Label free	Down
650	B1H228	ODAD1_RAT	Outer dynein arm-docking complex subunit 1	Odad1	Study P018	Type1	prenatal stress group vs. control group	Frontal cortex	Brain	Central	Rat	Rat	Prenatal stress model	Other animal model	Animal model	Label free	Down
651	P43244	MATR3_RAT	Matrin-3	Matr3	Study P018	Type1	prenatal stress group vs. control group	Frontal cortex	Brain	Central	Rat	Rat	Prenatal stress model	Other animal model	Animal model	Label free	Down
652	P02671	FIBA_HUMAN	Fibrinogen alpha chain	FGA	Study P019	Type1	depression group vs. control group	Serum	Blood	Peripheral	Human	Human	Depression	Depression	Depressive disorder	SELDI-TOF MS	Down
653	P02790	HEMO_HUMAN	Hemopexin	HPX	Study P020	Type1	MDD group vs. control group	Cerebrospinal fluid	Cerebrospinal fluid	Central	Human	Human	Depression	Depression	Depressive disorder	2-DE	Up
654	P05067	A4_HUMAN	Amyloid-beta precursor protein	APP	Study P020	Type1	MDD group vs. control group	Cerebrospinal fluid	Cerebrospinal fluid	Central	Human	Human	Depression	Depression	Depressive disorder	2-DE	Up
655	P01019	ANGT_HUMAN	Angiotensinogen	AGT	Study P020	Type1	MDD group vs. control group	Cerebrospinal fluid	Cerebrospinal fluid	Central	Human	Human	Depression	Depression	Depressive disorder	2-DE	Up
656	P61769	B2MG_HUMAN	Beta-2-microglobulin	B2M	Study P020	Type1	MDD group vs. control group	Cerebrospinal fluid	Cerebrospinal fluid	Central	Human	Human	Depression	Depression	Depressive disorder	2-DE	Up
657	P04196	HRG_HUMAN	Histidine-rich glycoprotein	HRG	Study P020	Type1	MDD group vs. control group	Cerebrospinal fluid	Cerebrospinal fluid	Central	Human	Human	Depression	Depression	Depressive disorder	2-DE	Up
658	P35452	HXD12_HUMAN	Homeobox protein Hox-D12	HOXD12	Study P020	Type1	MDD group vs. control group	Cerebrospinal fluid	Cerebrospinal fluid	Central	Human	Human	Depression	Depression	Depressive disorder	2-DE	Up
659	P12036	NFH_HUMAN	Neurofilament heavy polypeptide	NEFH	Study P020	Type1	MDD group vs. control group	Cerebrospinal fluid	Cerebrospinal fluid	Central	Human	Human	Depression	Depression	Depressive disorder	2-DE	Up
660	Q92823	NRCAM_HUMAN	Neuronal cell adhesion molecule	NRCAM	Study P020	Type1	MDD group vs. control group	Cerebrospinal fluid	Cerebrospinal fluid	Central	Human	Human	Depression	Depression	Depressive disorder	2-DE	Up
661	P04217	A1BG_HUMAN	Alpha-1B-glycoprotein	A1BG	Study P020	Type1	MDD group vs. control group	Cerebrospinal fluid	Cerebrospinal fluid	Central	Human	Human	Depression	Depression	Depressive disorder	2-DE	Up
662	P36955	PEDF_HUMAN	Pigment epithelium-derived factor	SERPINF1	Study P020	Type1	MDD group vs. control group	Cerebrospinal fluid	Cerebrospinal fluid	Central	Human	Human	Depression	Depression	Depressive disorder	2-DE	Up
663	P02749	APOH_HUMAN	Beta-2-glycoprotein 1	APOH	Study P020	Type1	MDD group vs. control group	Cerebrospinal fluid	Cerebrospinal fluid	Central	Human	Human	Depression	Depression	Depressive disorder	2-DE	Down
664	P02774	VTDB_HUMAN	Vitamin D-binding protein	GC	Study P020	Type1	MDD group vs. control group	Cerebrospinal fluid	Cerebrospinal fluid	Central	Human	Human	Depression	Depression	Depressive disorder	2-DE	Down
665	P02766	TTHY_HUMAN	Transthyretin	TTR	Study P020	Type1	MDD group vs. control group	Cerebrospinal fluid	Cerebrospinal fluid	Central	Human	Human	Depression	Depression	Depressive disorder	2-DE	Down
666	P41222	PTGDS_HUMAN	Prostaglandin-H2 D-isomerase	PTGDS	Study P020	Type1	MDD group vs. control group	Cerebrospinal fluid	Cerebrospinal fluid	Central	Human	Human	Depression	Depression	Depressive disorder	2-DE	Down
667	P31943	HNRH1_HUMAN	Heterogeneous nuclear ribonucleoprotein H	HNRNPH1	Study P020	Type1	MDD group vs. control group	Cerebrospinal fluid	Cerebrospinal fluid	Central	Human	Human	Depression	Depression	Depressive disorder	2-DE	Down
668	P11142	HSP7C_HUMAN	Heat shock cognate 71 kDa protein	HSPA8	Study P020	Type1	MDD group vs. control group	Cerebrospinal fluid	Cerebrospinal fluid	Central	Human	Human	Depression	Depression	Depressive disorder	2-DE	Down
669	P02649	APOE_HUMAN	Apolipoprotein E	APOE	Study P020	Type1	MDD group vs. control group	Cerebrospinal fluid	Cerebrospinal fluid	Central	Human	Human	Depression	Depression	Depressive disorder	2-DE	Down
670	P09972	ALDOC_HUMAN	Fructose-bisphosphate aldolase C	ALDOC	Study P020	Type1	MDD group vs. control group	Cerebrospinal fluid	Cerebrospinal fluid	Central	Human	Human	Depression	Depression	Depressive disorder	2-DE	Down
671	P17612	KAPCA_HUMAN	cAMP-dependent protein kinase catalytic subunit alpha	PRKACA	Study P020	Type1	MDD group vs. control group	Cerebrospinal fluid	Cerebrospinal fluid	Central	Human	Human	Depression	Depression	Depressive disorder	2-DE	Down
672	P02763	A1AG1_HUMAN	Alpha-1-acid glycoprotein 1	ORM1	Study P020	Type1	MDD group vs. control group	Cerebrospinal fluid	Cerebrospinal fluid	Central	Human	Human	Depression	Depression	Depressive disorder	2-DE	Down
673	P01023	A2MG_HUMAN	Alpha-2-macroglobulin	A2M	Study P020	Type1	MDD group vs. control group	Cerebrospinal fluid	Cerebrospinal fluid	Central	Human	Human	Depression	Depression	Depressive disorder	2-DE	Down
674	P02647	APOA1_HUMAN	Apolipoprotein A-I	APOA1	Study P020	Type1	MDD group vs. control group	Cerebrospinal fluid	Cerebrospinal fluid	Central	Human	Human	Depression	Depression	Depressive disorder	2-DE	Down
675	P02652	APOA2_HUMAN	Apolipoprotein A-II	APOA2	Study P020	Type1	MDD group vs. control group	Cerebrospinal fluid	Cerebrospinal fluid	Central	Human	Human	Depression	Depression	Depressive disorder	2-DE	Down
676	P05090	APOD_HUMAN	Apolipoprotein D	APOD	Study P020	Type1	MDD group vs. control group	Cerebrospinal fluid	Cerebrospinal fluid	Central	Human	Human	Depression	Depression	Depressive disorder	2-DE	Down
677	P16070	CD44_HUMAN	CD44 antigen	CD44	Study P020	Type1	MDD group vs. control group	Cerebrospinal fluid	Cerebrospinal fluid	Central	Human	Human	Depression	Depression	Depressive disorder	2-DE	Down
678	P10909	CLUS_HUMAN	Clusterin	CLU	Study P020	Type1	MDD group vs. control group	Cerebrospinal fluid	Cerebrospinal fluid	Central	Human	Human	Depression	Depression	Depressive disorder	2-DE	Down
679	P12109	CO6A1_HUMAN	Collagen alpha-1(VI) chain	COL6A1	Study P020	Type1	MDD group vs. control group	Cerebrospinal fluid	Cerebrospinal fluid	Central	Human	Human	Depression	Depression	Depressive disorder	2-DE	Down
680	P01024	CO3_HUMAN	Complement C3	C3	Study P020	Type1	MDD group vs. control group	Cerebrospinal fluid	Cerebrospinal fluid	Central	Human	Human	Depression	Depression	Depressive disorder	2-DE	Down
681	P61916	NPC2_HUMAN	NPC intracellular cholesterol transporter 2	NPC2	Study P020	Type1	MDD group vs. control group	Cerebrospinal fluid	Cerebrospinal fluid	Central	Human	Human	Depression	Depression	Depressive disorder	2-DE	Down
682	P06396	GELS_HUMAN	Gelsolin	GSN	Study P020	Type1	MDD group vs. control group	Cerebrospinal fluid	Cerebrospinal fluid	Central	Human	Human	Depression	Depression	Depressive disorder	2-DE	Down
683	Q96KN2	CNDP1_HUMAN	Beta-Ala-His dipeptidase	CNDP1	Study P020	Type1	MDD group vs. control group	Cerebrospinal fluid	Cerebrospinal fluid	Central	Human	Human	Depression	Depression	Depressive disorder	2-DE	Down
684	P50542	PEX5_HUMAN	Peroxisomal targeting signal 1 receptor	PEX5	Study P020	Type1	MDD group vs. control group	Cerebrospinal fluid	Cerebrospinal fluid	Central	Human	Human	Depression	Depression	Depressive disorder	2-DE	Down
685	P05155	IC1_HUMAN	Plasma protease C1 inhibitor	SERPING1	Study P020	Type1	MDD group vs. control group	Cerebrospinal fluid	Cerebrospinal fluid	Central	Human	Human	Depression	Depression	Depressive disorder	2-DE	Down
686	Q13093	PAFA_HUMAN	Platelet-activating factor acetylhydrolase	PLA2G7	Study P020	Type1	MDD group vs. control group	Cerebrospinal fluid	Cerebrospinal fluid	Central	Human	Human	Depression	Depression	Depressive disorder	2-DE	Down
687	P00734	THRB_HUMAN	Prothrombin	F2	Study P020	Type1	MDD group vs. control group	Cerebrospinal fluid	Cerebrospinal fluid	Central	Human	Human	Depression	Depression	Depressive disorder	2-DE	Down
688	P00441	SODC_HUMAN	Superoxide dismutase [Cu-Zn]	SOD1	Study P020	Type1	MDD group vs. control group	Cerebrospinal fluid	Cerebrospinal fluid	Central	Human	Human	Depression	Depression	Depressive disorder	2-DE	Down
689	P04004	VTNC_HUMAN	Vitronectin	VTN	Study P020	Type1	MDD group vs. control group	Cerebrospinal fluid	Cerebrospinal fluid	Central	Human	Human	Depression	Depression	Depressive disorder	2-DE	Down
690	P01034	CYTC_HUMAN	Cystatin-C	CST3	Study P020	Type1	MDD group vs. control group	Cerebrospinal fluid	Cerebrospinal fluid	Central	Human	Human	Depression	Depression	Depressive disorder	2-DE	Down
691	Q96CX2	KCD12_HUMAN	BTB/POZ domain-containing protein KCTD12	KCTD12	Study P021	Type1	PDD group vs. PD group	Plasma	Blood	Peripheral	Human	Human	Parkinson’s disease with depression	Depression with comorbidity	Depressive disorder	TMT	Up
692	V9HW68	V9HW68_HUMAN	Epididymis luminal protein 214	HEL-214	Study P021	Type1	PDD group vs. PD group	Plasma	Blood	Peripheral	Human	Human	Parkinson’s disease with depression	Depression with comorbidity	Depressive disorder	TMT	Up
693	Q68CJ9	CR3L3_HUMAN	Cyclic AMP-responsive element-binding protein 3-like protein 3	CREB3L3	Study P021	Type1	PDD group vs. PD group	Plasma	Blood	Peripheral	Human	Human	Parkinson’s disease with depression	Depression with comorbidity	Depressive disorder	TMT	Up
694	E9PNH1	E9PNH1_HUMAN	Glucosidase II alpha subunit	GANAB	Study P021	Type1	PDD group vs. PD group	Plasma	Blood	Peripheral	Human	Human	Parkinson’s disease with depression	Depression with comorbidity	Depressive disorder	TMT	Up
695	P00736	C1R_HUMAN	Complement C1r subcomponent	C1R	Study P021	Type1	PDD group vs. PD group	Plasma	Blood	Peripheral	Human	Human	Parkinson’s disease with depression	Depression with comorbidity	Depressive disorder	TMT	Up
696	P23471	PTPRZ_HUMAN	Receptor-type tyrosine-protein phosphatase zeta	PTPRZ1	Study P021	Type1	PDD group vs. PD group	Plasma	Blood	Peripheral	Human	Human	Parkinson’s disease with depression	Depression with comorbidity	Depressive disorder	TMT	Up
697	A0A075B6R9	KVD24_HUMAN	Probable non-functional immunoglobulin kappa variable 2D-24	IGKV2D-24	Study P021	Type1	PDD group vs. PD group	Plasma	Blood	Peripheral	Human	Human	Parkinson’s disease with depression	Depression with comorbidity	Depressive disorder	TMT	Up
698	A0A125U0U7	A0A125U0U7_HUMAN	MS-C1 heavy chain variable region	N/A	Study P021	Type1	PDD group vs. PD group	Plasma	Blood	Peripheral	Human	Human	Parkinson’s disease with depression	Depression with comorbidity	Depressive disorder	TMT	Up
699	Q04721	NOTC2_HUMAN	Neurogenic locus notch homolog protein 2	NOTCH2	Study P021	Type1	PDD group vs. PD group	Plasma	Blood	Peripheral	Human	Human	Parkinson’s disease with depression	Depression with comorbidity	Depressive disorder	TMT	Up
700	P00338	LDHA_HUMAN	L-lactate dehydrogenase A chain	LDHA	Study P021	Type1	PDD group vs. PD group	Plasma	Blood	Peripheral	Human	Human	Parkinson’s disease with depression	Depression with comorbidity	Depressive disorder	TMT	Down
701	U5YKD2	U5YKD2_HUMAN	MHC class I antigen	HLA-A	Study P021	Type1	PDD group vs. PD group	Plasma	Blood	Peripheral	Human	Human	Parkinson’s disease with depression	Depression with comorbidity	Depressive disorder	TMT	Down
702	Q1HP67	Q1HP67_HUMAN	Lipoprotein, Lp(A)	LPA	Study P021	Type1	PDD group vs. PD group	Plasma	Blood	Peripheral	Human	Human	Parkinson’s disease with depression	Depression with comorbidity	Depressive disorder	TMT	Down
703	Q8NCM2	KCNH5_HUMAN	Potassium voltage-gated channel subfamily H member 5	KCNH5	Study P021	Type1	PDD group vs. PD group	Plasma	Blood	Peripheral	Human	Human	Parkinson’s disease with depression	Depression with comorbidity	Depressive disorder	TMT	Down
704	E7EUT5	E7EUT5_HUMAN	Glyceraldehyde-3-phosphate dehydrogenase	GAPDH	Study P021	Type1	PDD group vs. PD group	Plasma	Blood	Peripheral	Human	Human	Parkinson’s disease with depression	Depression with comorbidity	Depressive disorder	TMT	Down
705	Q5NV68	Q5NV68_HUMAN	V4-1 protein	V4-1	Study P021	Type1	PDD group vs. PD group	Plasma	Blood	Peripheral	Human	Human	Parkinson’s disease with depression	Depression with comorbidity	Depressive disorder	TMT	Down
706	I3L252	I3L252_HUMAN	Triokinase and FMN cyclase	TKFC	Study P021	Type1	PDD group vs. PD group	Plasma	Blood	Peripheral	Human	Human	Parkinson’s disease with depression	Depression with comorbidity	Depressive disorder	TMT	Down
707	D6RGG3	D6RGG3_HUMAN	Collagen type XII alpha 1 chain	COL12A1	Study P021	Type1	PDD group vs. PD group	Plasma	Blood	Peripheral	Human	Human	Parkinson’s disease with depression	Depression with comorbidity	Depressive disorder	TMT	Down
708	Q10758	K2C8_RAT	Keratin, type II cytoskeletal 8	Krt8	Study P022	Type1	CMS group vs. control group	Hippocampus	Brain	Central	Sprague-Dawley rat	Rat	Chronic mild stress model	Chronic mild stress model	Animal model	iTRAQ	Up
709	P29975	AQP1_RAT	Aquaporin-1	Aqp1	Study P022	Type1	CMS group vs. control group	Hippocampus	Brain	Central	Sprague-Dawley rat	Rat	Chronic mild stress model	Chronic mild stress model	Animal model	iTRAQ	Up
710	P23347	B3A2_RAT	Anion exchange protein 2	Slc4a2	Study P022	Type1	CMS group vs. control group	Hippocampus	Brain	Central	Sprague-Dawley rat	Rat	Chronic mild stress model	Chronic mild stress model	Animal model	iTRAQ	Up
711	M0R7B4	M0R7B4_RAT	H1.3 linker histone, cluster member	H4f3	Study P022	Type1	CMS group vs. control group	Hippocampus	Brain	Central	Sprague-Dawley rat	Rat	Chronic mild stress model	Chronic mild stress model	Animal model	iTRAQ	Up
712	Q6IFW6	K1C10_RAT	Keratin, type I cytoskeletal 10	Krt10	Study P022	Type1	CMS group vs. control group	Hippocampus	Brain	Central	Sprague-Dawley rat	Rat	Chronic mild stress model	Chronic mild stress model	Animal model	iTRAQ	Up
713	F1M9X4	F1M9X4_RAT	Chloride intracellular channel protein	Clic6	Study P022	Type1	CMS group vs. control group	Hippocampus	Brain	Central	Sprague-Dawley rat	Rat	Chronic mild stress model	Chronic mild stress model	Animal model	iTRAQ	Up
714	D3ZJF8	D3ZJF8_RAT	Fc fragment of IgG binding protein	Fcgbp	Study P022	Type1	CMS group vs. control group	Hippocampus	Brain	Central	Sprague-Dawley rat	Rat	Chronic mild stress model	Chronic mild stress model	Animal model	iTRAQ	Up
715	P15865	H14_RAT	Histone H1.4	H1-4	Study P022	Type1	CMS group vs. control group	Hippocampus	Brain	Central	Sprague-Dawley rat	Rat	Chronic mild stress model	Chronic mild stress model	Animal model	iTRAQ	Up
716	D3ZDE4	D3ZDE4_RAT	Deoxyguanosine kinase	Dguok	Study P022	Type1	CMS group vs. control group	Hippocampus	Brain	Central	Sprague-Dawley rat	Rat	Chronic mild stress model	Chronic mild stress model	Animal model	iTRAQ	Up
717	P43278	H10_RAT	Histone H1.0	H1-0	Study P022	Type1	CMS group vs. control group	Hippocampus	Brain	Central	Sprague-Dawley rat	Rat	Chronic mild stress model	Chronic mild stress model	Animal model	iTRAQ	Up
718	P62804	H4_RAT	Histone H4	H4c2	Study P022	Type1	CMS group vs. control group	Hippocampus	Brain	Central	Sprague-Dawley rat	Rat	Chronic mild stress model	Chronic mild stress model	Animal model	iTRAQ	Up
719	P02767	TTHY_RAT	Transthyretin	Ttr	Study P022	Type1	CMS group vs. control group	Hippocampus	Brain	Central	Sprague-Dawley rat	Rat	Chronic mild stress model	Chronic mild stress model	Animal model	iTRAQ	Up
720	G3V7U2	G3V7U2_RAT	Microtubule-associated protein 1A	Map1a	Study P022	Type1	CMS group vs. control group	Hippocampus	Brain	Central	Sprague-Dawley rat	Rat	Chronic mild stress model	Chronic mild stress model	Animal model	iTRAQ	Up
721	D3ZK97	D3ZK97_RAT	Histone H3	H3f3c	Study P022	Type1	CMS group vs. control group	Hippocampus	Brain	Central	Sprague-Dawley rat	Rat	Chronic mild stress model	Chronic mild stress model	Animal model	iTRAQ	Up
722	Q6IG04	K2C72_RAT	Keratin, type II cytoskeletal 72	Krt72	Study P022	Type1	CMS group vs. control group	Hippocampus	Brain	Central	Sprague-Dawley rat	Rat	Chronic mild stress model	Chronic mild stress model	Animal model	iTRAQ	Up
723	Q6IMF3	K2C1_RAT	Keratin, type II cytoskeletal 1	Krt1	Study P022	Type1	CMS group vs. control group	Hippocampus	Brain	Central	Sprague-Dawley rat	Rat	Chronic mild stress model	Chronic mild stress model	Animal model	iTRAQ	Up
724	Q5BJY9	K1C18_RAT	Keratin, type I cytoskeletal 18	Krt18	Study P022	Type1	CMS group vs. control group	Hippocampus	Brain	Central	Sprague-Dawley rat	Rat	Chronic mild stress model	Chronic mild stress model	Animal model	iTRAQ	Up
725	D3ZBN0	H15_RAT	Histone H1.5	H1-5	Study P022	Type1	CMS group vs. control group	Hippocampus	Brain	Central	Sprague-Dawley rat	Rat	Chronic mild stress model	Chronic mild stress model	Animal model	iTRAQ	Up
726	G3V9B3	G3V9B3_RAT	Myelin-associated glycoprotein	Mag	Study P022	Type1	CMS group vs. control group	Hippocampus	Brain	Central	Sprague-Dawley rat	Rat	Chronic mild stress model	Chronic mild stress model	Animal model	iTRAQ	Up
727	Q6AYW3	Q6AYW3_RAT	cAMP-dependent protein kinase inhibitor	Pkib	Study P022	Type1	CMS group vs. control group	Hippocampus	Brain	Central	Sprague-Dawley rat	Rat	Chronic mild stress model	Chronic mild stress model	Animal model	iTRAQ	Up
728	D3ZDA6	D3ZDA6_RAT	Sidekick cell adhesion molecule 2	Sdk2	Study P022	Type1	CMS group vs. control group	Hippocampus	Brain	Central	Sprague-Dawley rat	Rat	Chronic mild stress model	Chronic mild stress model	Animal model	iTRAQ	Up
729	Q80ZA5	S4A10_RAT	Sodium-driven chloride bicarbonate exchanger	Slc4a10	Study P022	Type1	CMS group vs. control group	Hippocampus	Brain	Central	Sprague-Dawley rat	Rat	Chronic mild stress model	Chronic mild stress model	Animal model	iTRAQ	Up
730	D3ZF21	D3ZF21_RAT	GPRIN family member 3	Gprin3	Study P022	Type1	CMS group vs. control group	Hippocampus	Brain	Central	Sprague-Dawley rat	Rat	Chronic mild stress model	Chronic mild stress model	Animal model	iTRAQ	Up
731	D3ZCZ3	D3ZCZ3_RAT	Cystin 1	Cys1	Study P022	Type1	CMS group vs. control group	Hippocampus	Brain	Central	Sprague-Dawley rat	Rat	Chronic mild stress model	Chronic mild stress model	Animal model	iTRAQ	Up
732	D4A1C0	D4A1C0_RAT	Metal transporter	Cnnm1	Study P022	Type1	CMS group vs. control group	Hippocampus	Brain	Central	Sprague-Dawley rat	Rat	Chronic mild stress model	Chronic mild stress model	Animal model	iTRAQ	Up
733	Q9Z1H9	CAVN3_RAT	Caveolae-associated protein 3	Cavin3	Study P022	Type1	CMS group vs. control group	Hippocampus	Brain	Central	Sprague-Dawley rat	Rat	Chronic mild stress model	Chronic mild stress model	Animal model	iTRAQ	Up
734	P19944	RLA1_RAT	Large ribosomal subunit protein P1	Rplp1	Study P022	Type1	CMS group vs. control group	Hippocampus	Brain	Central	Sprague-Dawley rat	Rat	Chronic mild stress model	Chronic mild stress model	Animal model	iTRAQ	Up
735	P00159	CYB_RAT	Cytochrome b	Mt-Cyb	Study P022	Type1	CMS group vs. control group	Hippocampus	Brain	Central	Sprague-Dawley rat	Rat	Chronic mild stress model	Chronic mild stress model	Animal model	iTRAQ	Up
736	P63312	TYB10_RAT	Thymosin beta-10	Tmsb10	Study P022	Type1	CMS group vs. control group	Hippocampus	Brain	Central	Sprague-Dawley rat	Rat	Chronic mild stress model	Chronic mild stress model	Animal model	iTRAQ	Down
737	P62329	TYB4_RAT	Thymosin beta-4	Tmsb4x	Study P022	Type1	CMS group vs. control group	Hippocampus	Brain	Central	Sprague-Dawley rat	Rat	Chronic mild stress model	Chronic mild stress model	Animal model	iTRAQ	Down
738	P18437	HMGN2_RAT	Non-histone chromosomal protein HMG-17	Hmgn2	Study P022	Type1	CMS group vs. control group	Hippocampus	Brain	Central	Sprague-Dawley rat	Rat	Chronic mild stress model	Chronic mild stress model	Animal model	iTRAQ	Down
739	Q8K585	HMGA1_RAT	High mobility group protein HMG-I/HMG-Y	Hmga1	Study P022	Type1	CMS group vs. control group	Hippocampus	Brain	Central	Sprague-Dawley rat	Rat	Chronic mild stress model	Chronic mild stress model	Animal model	iTRAQ	Down
740	Q5U1W8	Q5U1W8_RAT	High-mobility group nucleosome binding domain 1	Hmgn1	Study P022	Type1	CMS group vs. control group	Hippocampus	Brain	Central	Sprague-Dawley rat	Rat	Chronic mild stress model	Chronic mild stress model	Animal model	iTRAQ	Down
741	Q66H40	HMGN3_RAT	High mobility group nucleosome-binding domain-containing protein 3	Hmgn3	Study P022	Type1	CMS group vs. control group	Hippocampus	Brain	Central	Sprague-Dawley rat	Rat	Chronic mild stress model	Chronic mild stress model	Animal model	iTRAQ	Down
742	Q5FVI0	Q5FVI0_RAT	cAMP regulated phosphoprotein 21	Arpp21	Study P022	Type1	CMS group vs. control group	Hippocampus	Brain	Central	Sprague-Dawley rat	Rat	Chronic mild stress model	Chronic mild stress model	Animal model	iTRAQ	Down
743	D4AAZ9	D4AAZ9_RAT	PDZ domain containing 7	Pdzd7	Study P022	Type1	CMS group vs. control group	Hippocampus	Brain	Central	Sprague-Dawley rat	Rat	Chronic mild stress model	Chronic mild stress model	Animal model	iTRAQ	Down
744	G3V6Y9	G3V6Y9_RAT	Peptidylprolyl isomerase G	Ppig	Study P022	Type1	CMS group vs. control group	Hippocampus	Brain	Central	Sprague-Dawley rat	Rat	Chronic mild stress model	Chronic mild stress model	Animal model	iTRAQ	Down
745	M0RDJ7	M0RDJ7_RAT	Transcription elongation factor A like 5	Tceal5	Study P022	Type1	CMS group vs. control group	Hippocampus	Brain	Central	Sprague-Dawley rat	Rat	Chronic mild stress model	Chronic mild stress model	Animal model	iTRAQ	Down
746	M0RBL8	M0RBL8_RAT	Transcription elongation factor A like 3	Tceal6	Study P022	Type1	CMS group vs. control group	Hippocampus	Brain	Central	Sprague-Dawley rat	Rat	Chronic mild stress model	Chronic mild stress model	Animal model	iTRAQ	Down
747	G3V6R0	G3V6R0_RAT	Amino acid transporter	Slc1a2	Study P022	Type1	CMS group vs. control group	Hippocampus	Brain	Central	Sprague-Dawley rat	Rat	Chronic mild stress model	Chronic mild stress model	Animal model	iTRAQ	Down
748	P63055	PCP4_RAT	Calmodulin regulator protein PCP4	Pcp4	Study P022	Type1	CMS group vs. control group	Hippocampus	Brain	Central	Sprague-Dawley rat	Rat	Chronic mild stress model	Chronic mild stress model	Animal model	iTRAQ	Down
749	Q9R1R4	TDRD7_RAT	Tudor domain-containing protein 7	Tdrd7	Study P022	Type1	CMS group vs. control group	Hippocampus	Brain	Central	Sprague-Dawley rat	Rat	Chronic mild stress model	Chronic mild stress model	Animal model	iTRAQ	Down
750	D3ZXK6	D3ZXK6_RAT	Similar to ribosomal protein L10a	RGD1565459	Study P022	Type1	CMS group vs. control group	Hippocampus	Brain	Central	Sprague-Dawley rat	Rat	Chronic mild stress model	Chronic mild stress model	Animal model	iTRAQ	Down
751	G3V7B0	G3V7B0_RAT	Nucleolar protein 9	Nol9	Study P022	Type1	CMS group vs. control group	Hippocampus	Brain	Central	Sprague-Dawley rat	Rat	Chronic mild stress model	Chronic mild stress model	Animal model	iTRAQ	Down
752	Q923J6	DYH12_RAT	Dynein axonemal heavy chain 12	Dnah12	Study P022	Type1	CMS group vs. control group	Hippocampus	Brain	Central	Sprague-Dawley rat	Rat	Chronic mild stress model	Chronic mild stress model	Animal model	iTRAQ	Down
753	D3ZIX4	D3ZIX4_RAT	H1.10 linker histone	H1f10	Study P022	Type1	CMS group vs. control group	Hippocampus	Brain	Central	Sprague-Dawley rat	Rat	Chronic mild stress model	Chronic mild stress model	Animal model	iTRAQ	Down
754	D3ZBT2	D3ZBT2_RAT	Bublin coiled coil protein	Bbln	Study P022	Type1	CMS group vs. control group	Hippocampus	Brain	Central	Sprague-Dawley rat	Rat	Chronic mild stress model	Chronic mild stress model	Animal model	iTRAQ	Down
755	Q05175	BASP1_RAT	Brain acid soluble protein 1	Basp1	Study P022	Type1	CMS group vs. control group	Hippocampus	Brain	Central	Sprague-Dawley rat	Rat	Chronic mild stress model	Chronic mild stress model	Animal model	iTRAQ	Down
756	D3ZZW2	D3ZZW2_RAT	Translation machinery associated 7 homolog	Tma7	Study P022	Type1	CMS group vs. control group	Hippocampus	Brain	Central	Sprague-Dawley rat	Rat	Chronic mild stress model	Chronic mild stress model	Animal model	iTRAQ	Down
757	D3ZMG1	D3ZMG1_RAT	Gon-4 like	Gon4l	Study P022	Type1	CMS group vs. control group	Hippocampus	Brain	Central	Sprague-Dawley rat	Rat	Chronic mild stress model	Chronic mild stress model	Animal model	iTRAQ	Down
758	Q9QX67	DAP1_RAT	Death-associated protein 1	Dap	Study P022	Type1	CMS group vs. control group	Hippocampus	Brain	Central	Sprague-Dawley rat	Rat	Chronic mild stress model	Chronic mild stress model	Animal model	iTRAQ	Down
759	P62634	CNBP_RAT	CCHC-type zinc finger nucleic acid binding protein	Cnbp	Study P022	Type1	CMS group vs. control group	Hippocampus	Brain	Central	Sprague-Dawley rat	Rat	Chronic mild stress model	Chronic mild stress model	Animal model	iTRAQ	Down
760	Q3MID9	Q3MID9_RAT	Ogfr protein	Ogfr	Study P022	Type1	CMS group vs. control group	Hippocampus	Brain	Central	Sprague-Dawley rat	Rat	Chronic mild stress model	Chronic mild stress model	Animal model	iTRAQ	Down
761	Q924S1	PLCD_RAT	1-acyl-sn-glycerol-3-phosphate acyltransferase delta	Agpat4	Study P022	Type1	CMS group vs. control group	Hippocampus	Brain	Central	Sprague-Dawley rat	Rat	Chronic mild stress model	Chronic mild stress model	Animal model	iTRAQ	Down
762	B0K010	B0K010_RAT	Thioredoxin domain-containing protein 17	Txndc17	Study P022	Type1	CMS group vs. control group	Hippocampus	Brain	Central	Sprague-Dawley rat	Rat	Chronic mild stress model	Chronic mild stress model	Animal model	iTRAQ	Down
763	D4A0W4	D4A0W4_RAT	BAF chromatin remodeling complex subunit BCL11B	Bcl11b	Study P022	Type1	CMS group vs. control group	Hippocampus	Brain	Central	Sprague-Dawley rat	Rat	Chronic mild stress model	Chronic mild stress model	Animal model	iTRAQ	Down
764	M0RBK9	M0RBK9_RAT	PNKD metallo-beta-lactamase domain containing	Pnkd	Study P022	Type1	CMS group vs. control group	Hippocampus	Brain	Central	Sprague-Dawley rat	Rat	Chronic mild stress model	Chronic mild stress model	Animal model	iTRAQ	Down
765	G3V795	G3V795_RAT	Solute carrier organic anion transporter family member	Slco1c1	Study P022	Type1	CMS group vs. control group	Hippocampus	Brain	Central	Sprague-Dawley rat	Rat	Chronic mild stress model	Chronic mild stress model	Animal model	iTRAQ	Down
766	F1M9F9	F1M9F9_RAT	Abelson helper integration site 1	Ahi1	Study P022	Type1	CMS group vs. control group	Hippocampus	Brain	Central	Sprague-Dawley rat	Rat	Chronic mild stress model	Chronic mild stress model	Animal model	iTRAQ	Down
767	Q8VID1	DHRS4_RAT	Dehydrogenase/reductase SDR family member 4	Dhrs4	Study P022	Type1	CMS group vs. control group	Hippocampus	Brain	Central	Sprague-Dawley rat	Rat	Chronic mild stress model	Chronic mild stress model	Animal model	iTRAQ	Down
768	Q3B8N7	T22D4_RAT	TSC22 domain family protein 4	Tsc22d4	Study P022	Type1	CMS group vs. control group	Hippocampus	Brain	Central	Sprague-Dawley rat	Rat	Chronic mild stress model	Chronic mild stress model	Animal model	iTRAQ	Down
769	Q8CFC9	LZTS1_RAT	Leucine zipper putative tumor suppressor 1	Lzts1	Study P022	Type1	CMS group vs. control group	Hippocampus	Brain	Central	Sprague-Dawley rat	Rat	Chronic mild stress model	Chronic mild stress model	Animal model	iTRAQ	Down
770	F1M208	F1M208_RAT	Piezo-type mechanosensitive ion channel component	Piezo2	Study P022	Type1	CMS group vs. control group	Hippocampus	Brain	Central	Sprague-Dawley rat	Rat	Chronic mild stress model	Chronic mild stress model	Animal model	iTRAQ	Down
771	D3ZXY8	D3ZXY8_RAT	cAMP responsive element modulator	Crem	Study P022	Type1	CMS group vs. control group	Hippocampus	Brain	Central	Sprague-Dawley rat	Rat	Chronic mild stress model	Chronic mild stress model	Animal model	iTRAQ	Down
772	Q4QQW3	HOT_RAT	Hydroxyacid-oxoacid transhydrogenase, mitochondrial	Adhfe1	Study P022	Type1	CMS group vs. control group	Hippocampus	Brain	Central	Sprague-Dawley rat	Rat	Chronic mild stress model	Chronic mild stress model	Animal model	iTRAQ	Down
773	O35314	SCG1_RAT	Secretogranin-1	Chgb	Study P022	Type1	CMS group vs. control group	Hippocampus	Brain	Central	Sprague-Dawley rat	Rat	Chronic mild stress model	Chronic mild stress model	Animal model	iTRAQ	Down
774	F1LNP1	F1LNP1_RAT	AT-rich interaction domain 1B	Arid1b	Study P022	Type1	CMS group vs. control group	Hippocampus	Brain	Central	Sprague-Dawley rat	Rat	Chronic mild stress model	Chronic mild stress model	Animal model	iTRAQ	Down
775	Q497A9	Q497A9_RAT	Eukaryotic translation initiation factor 4E binding protein 2	Eif4ebp2	Study P022	Type1	CMS group vs. control group	Hippocampus	Brain	Central	Sprague-Dawley rat	Rat	Chronic mild stress model	Chronic mild stress model	Animal model	iTRAQ	Down
776	P18757	CGL_RAT	Cystathionine gamma-lyase	Cth	Study P022	Type1	CMS group vs. control group	Hippocampus	Brain	Central	Sprague-Dawley rat	Rat	Chronic mild stress model	Chronic mild stress model	Animal model	iTRAQ	Down
777	Q80XX4	MSTN1_RAT	Musculoskeletal embryonic nuclear protein 1	Mustn1	Study P022	Type1	CMS group vs. control group	Hippocampus	Brain	Central	Sprague-Dawley rat	Rat	Chronic mild stress model	Chronic mild stress model	Animal model	iTRAQ	Down
778	W4VSR4	W4VSR4_RAT	Nidogen-2	Nid2	Study P022	Type1	CMS group vs. control group	Hippocampus	Brain	Central	Sprague-Dawley rat	Rat	Chronic mild stress model	Chronic mild stress model	Animal model	iTRAQ	Down
779	D4A1C1	D4A1C1_RAT	RAB, member of RAS oncogene family-like 3	Rabl3	Study P022	Type1	CMS group vs. control group	Hippocampus	Brain	Central	Sprague-Dawley rat	Rat	Chronic mild stress model	Chronic mild stress model	Animal model	iTRAQ	Down
780	P04550	PTMS_RAT	Parathymosin	Ptms	Study P022	Type1	CMS group vs. control group	Hippocampus	Brain	Central	Sprague-Dawley rat	Rat	Chronic mild stress model	Chronic mild stress model	Animal model	iTRAQ	Down
781	F1M0N1	F1M0N1_RAT	Tyrosine-protein kinase	Abl2	Study P022	Type1	CMS group vs. control group	Hippocampus	Brain	Central	Sprague-Dawley rat	Rat	Chronic mild stress model	Chronic mild stress model	Animal model	iTRAQ	Down
782	Q712U5	ARP19_RAT	cAMP-regulated phosphoprotein 19	Arpp19	Study P022	Type1	CMS group vs. control group	Hippocampus	Brain	Central	Sprague-Dawley rat	Rat	Chronic mild stress model	Chronic mild stress model	Animal model	iTRAQ	Down
783	D4A2D8	D4A2D8_RAT	LSM7 homolog, U6 small nuclear RNA and mRNA degradation associated	Lsm7	Study P022	Type1	CMS group vs. control group	Hippocampus	Brain	Central	Sprague-Dawley rat	Rat	Chronic mild stress model	Chronic mild stress model	Animal model	iTRAQ	Down
784	D3ZFB6	PRRT2_RAT	Proline-rich transmembrane protein 2	Prrt2	Study P022	Type1	CMS group vs. control group	Hippocampus	Brain	Central	Sprague-Dawley rat	Rat	Chronic mild stress model	Chronic mild stress model	Animal model	iTRAQ	Down
785	F1M8Y2	F1M8Y2_RAT	Tetraspanin	Tspan7	Study P022	Type1	CMS group vs. control group	Hippocampus	Brain	Central	Sprague-Dawley rat	Rat	Chronic mild stress model	Chronic mild stress model	Animal model	iTRAQ	Down
786	D3ZIV3	D3ZIV3_RAT	Mitotic arrest deficient 1 like 1	Mad1l1	Study P022	Type1	CMS group vs. control group	Hippocampus	Brain	Central	Sprague-Dawley rat	Rat	Chronic mild stress model	Chronic mild stress model	Animal model	iTRAQ	Down
787	D4A8N1	D4A8N1_RAT	Dolichol-phosphate mannosyltransferase subunit 1	Dpm1	Study P022	Type1	CMS group vs. control group	Hippocampus	Brain	Central	Sprague-Dawley rat	Rat	Chronic mild stress model	Chronic mild stress model	Animal model	iTRAQ	Down
788	P07936	NEUM_RAT	Neuromodulin	Gap43	Study P022	Type1	CMS group vs. control group	Hippocampus	Brain	Central	Sprague-Dawley rat	Rat	Chronic mild stress model	Chronic mild stress model	Animal model	iTRAQ	Down
789	G3V6R0	G3V6R0_RAT	Amino acid transporter	Slc1a2	Study P022	Type2	CMS + Kai-Xin-San group vs. CMS group	Hippocampus	Brain	Central	Sprague-Dawley rat	Rat	Chronic mild stress model	Chronic mild stress model	Animal model	iTRAQ	Up
790	F1LRV4	F1LRV4_RAT	Heat shock 70 kDa protein 4	Hspa4	Study P022	Type2	CMS + Kai-Xin-San group vs. CMS group	Hippocampus	Brain	Central	Sprague-Dawley rat	Rat	Chronic mild stress model	Chronic mild stress model	Animal model	iTRAQ	Up
791	Q8VH49	HIG1A_RAT	HIG1 domain family member 1A, mitochondrial	Higd1a	Study P022	Type2	CMS + Kai-Xin-San group vs. CMS group	Hippocampus	Brain	Central	Sprague-Dawley rat	Rat	Chronic mild stress model	Chronic mild stress model	Animal model	iTRAQ	Up
792	E9PU42	E9PU42_RAT	VPS26 endosomal protein sorting factor C	Vps26c	Study P022	Type2	CMS + Kai-Xin-San group vs. CMS group	Hippocampus	Brain	Central	Sprague-Dawley rat	Rat	Chronic mild stress model	Chronic mild stress model	Animal model	iTRAQ	Up
793	D3ZX30	D3ZX30_RAT	DENN domain containing 2C	Dennd2c	Study P022	Type2	CMS + Kai-Xin-San group vs. CMS group	Hippocampus	Brain	Central	Sprague-Dawley rat	Rat	Chronic mild stress model	Chronic mild stress model	Animal model	iTRAQ	Up
794	P32215	PACR_RAT	Pituitary adenylate cyclase-activating polypeptide type I receptor	Adcyap1r1	Study P022	Type2	CMS + Kai-Xin-San group vs. CMS group	Hippocampus	Brain	Central	Sprague-Dawley rat	Rat	Chronic mild stress model	Chronic mild stress model	Animal model	iTRAQ	Up
795	P01835	KACB_RAT	Ig kappa chain C region, B allele	N/A	Study P022	Type2	CMS + Kai-Xin-San group vs. CMS group	Hippocampus	Brain	Central	Sprague-Dawley rat	Rat	Chronic mild stress model	Chronic mild stress model	Animal model	iTRAQ	Up
796	Q5FVI0	Q5FVI0_RAT	cAMP regulated phosphoprotein 21	Arpp21	Study P022	Type2	CMS + Kai-Xin-San group vs. CMS group	Hippocampus	Brain	Central	Sprague-Dawley rat	Rat	Chronic mild stress model	Chronic mild stress model	Animal model	iTRAQ	Up
797	P29975	AQP1_RAT	Aquaporin-1	Aqp1	Study P022	Type2	CMS + Kai-Xin-San group vs. CMS group	Hippocampus	Brain	Central	Sprague-Dawley rat	Rat	Chronic mild stress model	Chronic mild stress model	Animal model	iTRAQ	Up
798	D3ZXI2	D3ZXI2_RAT	Nucleophosmin	AABR07041089.1	Study P022	Type2	CMS + Kai-Xin-San group vs. CMS group	Hippocampus	Brain	Central	Sprague-Dawley rat	Rat	Chronic mild stress model	Chronic mild stress model	Animal model	iTRAQ	Up
799	P20761	IGG2B_RAT	Ig gamma-2B chain C region	Igh-1a	Study P022	Type2	CMS + Kai-Xin-San group vs. CMS group	Hippocampus	Brain	Central	Sprague-Dawley rat	Rat	Chronic mild stress model	Chronic mild stress model	Animal model	iTRAQ	Up
800	P63182	CBLN1_RAT	Cerebellin-1	Cbln1	Study P022	Type2	CMS + Kai-Xin-San group vs. CMS group	Hippocampus	Brain	Central	Sprague-Dawley rat	Rat	Chronic mild stress model	Chronic mild stress model	Animal model	iTRAQ	Up
801	D3ZTY1	D3ZTY1_RAT	Zinc finger and BTB domain containing 46	Zbtb46	Study P022	Type2	CMS + Kai-Xin-San group vs. CMS group	Hippocampus	Brain	Central	Sprague-Dawley rat	Rat	Chronic mild stress model	Chronic mild stress model	Animal model	iTRAQ	Up
802	D4A8N1	D4A8N1_RAT	Dolichol-phosphate mannosyltransferase subunit 1	Dpm1	Study P022	Type2	CMS + Kai-Xin-San group vs. CMS group	Hippocampus	Brain	Central	Sprague-Dawley rat	Rat	Chronic mild stress model	Chronic mild stress model	Animal model	iTRAQ	Up
803	P02767	TTHY_RAT	Transthyretin	Ttr	Study P022	Type2	CMS + Kai-Xin-San group vs. CMS group	Hippocampus	Brain	Central	Sprague-Dawley rat	Rat	Chronic mild stress model	Chronic mild stress model	Animal model	iTRAQ	Up
804	F1LQI4	F1LQI4_RAT	Aggrecan	Acan	Study P022	Type2	CMS + Kai-Xin-San group vs. CMS group	Hippocampus	Brain	Central	Sprague-Dawley rat	Rat	Chronic mild stress model	Chronic mild stress model	Animal model	iTRAQ	Up
805	D4AAV2	D4AAV2_RAT	Rho GTPase activating protein 17	Arhgap17	Study P022	Type2	CMS + Kai-Xin-San group vs. CMS group	Hippocampus	Brain	Central	Sprague-Dawley rat	Rat	Chronic mild stress model	Chronic mild stress model	Animal model	iTRAQ	Up
806	D3ZLC3	D3ZLC3_RAT	ITPR interacting domain containing 2	Itprid2	Study P022	Type2	CMS + Kai-Xin-San group vs. CMS group	Hippocampus	Brain	Central	Sprague-Dawley rat	Rat	Chronic mild stress model	Chronic mild stress model	Animal model	iTRAQ	Up
807	F1M173	F1M173_RAT	Contactin-5	Cntn5	Study P022	Type2	CMS + Kai-Xin-San group vs. CMS group	Hippocampus	Brain	Central	Sprague-Dawley rat	Rat	Chronic mild stress model	Chronic mild stress model	Animal model	iTRAQ	Up
808	F1LNP1	F1LNP1_RAT	AT-rich interaction domain 1B	Arid1b	Study P022	Type2	CMS + Kai-Xin-San group vs. CMS group	Hippocampus	Brain	Central	Sprague-Dawley rat	Rat	Chronic mild stress model	Chronic mild stress model	Animal model	iTRAQ	Up
809	F1LMQ1	F1LMQ1_RAT	Myosin IXA	Myo9a	Study P022	Type2	CMS + Kai-Xin-San group vs. CMS group	Hippocampus	Brain	Central	Sprague-Dawley rat	Rat	Chronic mild stress model	Chronic mild stress model	Animal model	iTRAQ	Up
810	F1M9F9	F1M9F9_RAT	Abelson helper integration site 1	Ahi1	Study P022	Type2	CMS + Kai-Xin-San group vs. CMS group	Hippocampus	Brain	Central	Sprague-Dawley rat	Rat	Chronic mild stress model	Chronic mild stress model	Animal model	iTRAQ	Up
811	D4A2I9	D4A2I9_RAT	Sortilin-related VPS10 domain containing receptor 3	Sorcs3	Study P022	Type2	CMS + Kai-Xin-San group vs. CMS group	Hippocampus	Brain	Central	Sprague-Dawley rat	Rat	Chronic mild stress model	Chronic mild stress model	Animal model	iTRAQ	Up
812	G3V7B0	G3V7B0_RAT	Nucleolar protein 9	Nol9	Study P022	Type2	CMS + Kai-Xin-San group vs. CMS group	Hippocampus	Brain	Central	Sprague-Dawley rat	Rat	Chronic mild stress model	Chronic mild stress model	Animal model	iTRAQ	Up
813	B0BMT9	B0BMT9_RAT	Sulfide quinone oxidoreductase	Sqor	Study P022	Type2	CMS + Kai-Xin-San group vs. CMS group	Hippocampus	Brain	Central	Sprague-Dawley rat	Rat	Chronic mild stress model	Chronic mild stress model	Animal model	iTRAQ	Up
814	M0RDJ7	M0RDJ7_RAT	Transcription elongation factor A like 5	Tceal5	Study P022	Type2	CMS + Kai-Xin-San group vs. CMS group	Hippocampus	Brain	Central	Sprague-Dawley rat	Rat	Chronic mild stress model	Chronic mild stress model	Animal model	iTRAQ	Up
815	F1M7S3	F1M7S3_RAT	Proenkephalin-B	Pdyn	Study P022	Type2	CMS + Kai-Xin-San group vs. CMS group	Hippocampus	Brain	Central	Sprague-Dawley rat	Rat	Chronic mild stress model	Chronic mild stress model	Animal model	iTRAQ	Up
816	P62329	TYB4_RAT	Thymosin beta-4	Tmsb4x	Study P022	Type2	CMS + Kai-Xin-San group vs. CMS group	Hippocampus	Brain	Central	Sprague-Dawley rat	Rat	Chronic mild stress model	Chronic mild stress model	Animal model	iTRAQ	Up
817	Q8CFC9	LZTS1_RAT	Leucine zipper putative tumor suppressor 1	Lzts1	Study P022	Type2	CMS + Kai-Xin-San group vs. CMS group	Hippocampus	Brain	Central	Sprague-Dawley rat	Rat	Chronic mild stress model	Chronic mild stress model	Animal model	iTRAQ	Up
818	O88656	ARC1B_RAT	Actin-related protein 2/3 complex subunit 1B	Arpc1b	Study P022	Type2	CMS + Kai-Xin-San group vs. CMS group	Hippocampus	Brain	Central	Sprague-Dawley rat	Rat	Chronic mild stress model	Chronic mild stress model	Animal model	iTRAQ	Up
819	Q9EPH2	MRP_RAT	MARCKS-related protein	Marcksl1	Study P022	Type2	CMS + Kai-Xin-San group vs. CMS group	Hippocampus	Brain	Central	Sprague-Dawley rat	Rat	Chronic mild stress model	Chronic mild stress model	Animal model	iTRAQ	Up
820	P05964	S10A6_RAT	Protein S100-A6	S100a6	Study P022	Type2	CMS + Kai-Xin-San group vs. CMS group	Hippocampus	Brain	Central	Sprague-Dawley rat	Rat	Chronic mild stress model	Chronic mild stress model	Animal model	iTRAQ	Up
821	P63312	TYB10_RAT	Thymosin beta-10	Tmsb10	Study P022	Type2	CMS + Kai-Xin-San group vs. CMS group	Hippocampus	Brain	Central	Sprague-Dawley rat	Rat	Chronic mild stress model	Chronic mild stress model	Animal model	iTRAQ	Up
822	F1LRP7	F1LRP7_RAT	Protein argonaute-2	Ago2	Study P022	Type2	CMS + Kai-Xin-San group vs. CMS group	Hippocampus	Brain	Central	Sprague-Dawley rat	Rat	Chronic mild stress model	Chronic mild stress model	Animal model	iTRAQ	Up
823	M0R4A0	M0R4A0_RAT	Protein phosphatase 1, regulatory subunit 3G	Ppp1r3g	Study P022	Type2	CMS + Kai-Xin-San group vs. CMS group	Hippocampus	Brain	Central	Sprague-Dawley rat	Rat	Chronic mild stress model	Chronic mild stress model	Animal model	iTRAQ	Up
824	G3V6L0	G3V6L0_RAT	PCNA-interacting partner	Parpbp	Study P022	Type2	CMS + Kai-Xin-San group vs. CMS group	Hippocampus	Brain	Central	Sprague-Dawley rat	Rat	Chronic mild stress model	Chronic mild stress model	Animal model	iTRAQ	Up
825	M0R5F8	M0R5F8_RAT	High mobility group nucleosome-binding domain-containing protein 5	Hmgn5	Study P022	Type2	CMS + Kai-Xin-San group vs. CMS group	Hippocampus	Brain	Central	Sprague-Dawley rat	Rat	Chronic mild stress model	Chronic mild stress model	Animal model	iTRAQ	Up
826	Q9WV63	KIF2A_RAT	Kinesin-like protein KIF2A	Kif2a	Study P022	Type2	CMS + Kai-Xin-San group vs. CMS group	Hippocampus	Brain	Central	Sprague-Dawley rat	Rat	Chronic mild stress model	Chronic mild stress model	Animal model	iTRAQ	Up
827	P20760	IGG2A_RAT	Ig gamma-2A chain C region	Igg-2a	Study P022	Type2	CMS + Kai-Xin-San group vs. CMS group	Hippocampus	Brain	Central	Sprague-Dawley rat	Rat	Chronic mild stress model	Chronic mild stress model	Animal model	iTRAQ	Up
828	Q4QR75	EXOS9_RAT	Exosome complex component RRP45	Exosc9	Study P022	Type2	CMS + Kai-Xin-San group vs. CMS group	Hippocampus	Brain	Central	Sprague-Dawley rat	Rat	Chronic mild stress model	Chronic mild stress model	Animal model	iTRAQ	Up
829	Q5XII8	CA043_RAT	Protein C1orf43 homolog	N/A	Study P022	Type2	CMS + Kai-Xin-San group vs. CMS group	Hippocampus	Brain	Central	Sprague-Dawley rat	Rat	Chronic mild stress model	Chronic mild stress model	Animal model	iTRAQ	Up
830	F1LQ96	F1LQ96_RAT	Gamma-synuclein	Sncg	Study P022	Type2	CMS + Kai-Xin-San group vs. CMS group	Hippocampus	Brain	Central	Sprague-Dawley rat	Rat	Chronic mild stress model	Chronic mild stress model	Animal model	iTRAQ	Up
831	F1M3M0	F1M3M0_RAT	Cysteine protease	Atg4c	Study P022	Type2	CMS + Kai-Xin-San group vs. CMS group	Hippocampus	Brain	Central	Sprague-Dawley rat	Rat	Chronic mild stress model	Chronic mild stress model	Animal model	iTRAQ	Up
832	B0K010	B0K010_RAT	Thioredoxin domain-containing protein 17	Txndc17	Study P022	Type2	CMS + Kai-Xin-San group vs. CMS group	Hippocampus	Brain	Central	Sprague-Dawley rat	Rat	Chronic mild stress model	Chronic mild stress model	Animal model	iTRAQ	Up
833	P13668	STMN1_RAT	Stathmin	Stmn1	Study P022	Type2	CMS + Kai-Xin-San group vs. CMS group	Hippocampus	Brain	Central	Sprague-Dawley rat	Rat	Chronic mild stress model	Chronic mild stress model	Animal model	iTRAQ	Up
834	Q9WUD2	TRPV2_RAT	Transient receptor potential cation channel subfamily V member 2	Trpv2	Study P022	Type2	CMS + Kai-Xin-San group vs. CMS group	Hippocampus	Brain	Central	Sprague-Dawley rat	Rat	Chronic mild stress model	Chronic mild stress model	Animal model	iTRAQ	Up
835	Q9EPJ0	NUCKS_RAT	Nuclear ubiquitous casein and cyclin-dependent kinase substrate 1	Nucks1	Study P022	Type2	CMS + Kai-Xin-San group vs. CMS group	Hippocampus	Brain	Central	Sprague-Dawley rat	Rat	Chronic mild stress model	Chronic mild stress model	Animal model	iTRAQ	Up
836	P13437	THIM_RAT	3-ketoacyl-CoA thiolase, mitochondrial	Acaa2	Study P022	Type2	CMS + Kai-Xin-San group vs. CMS group	Hippocampus	Brain	Central	Sprague-Dawley rat	Rat	Chronic mild stress model	Chronic mild stress model	Animal model	iTRAQ	Up
837	Q9QX67	DAP1_RAT	Death-associated protein 1	Dap	Study P022	Type2	CMS + Kai-Xin-San group vs. CMS group	Hippocampus	Brain	Central	Sprague-Dawley rat	Rat	Chronic mild stress model	Chronic mild stress model	Animal model	iTRAQ	Up
838	Q5PPP3	TCAL1_RAT	Transcription elongation factor A protein-like 1	Tceal1	Study P022	Type2	CMS + Kai-Xin-San group vs. CMS group	Hippocampus	Brain	Central	Sprague-Dawley rat	Rat	Chronic mild stress model	Chronic mild stress model	Animal model	iTRAQ	Up
839	Q66H40	HMGN3_RAT	High mobility group nucleosome-binding domain-containing protein 3	Hmgn3	Study P022	Type2	CMS + Kai-Xin-San group vs. CMS group	Hippocampus	Brain	Central	Sprague-Dawley rat	Rat	Chronic mild stress model	Chronic mild stress model	Animal model	iTRAQ	Up
840	Q02293	FNTB_RAT	Protein farnesyltransferase subunit beta	Fntb	Study P022	Type2	CMS + Kai-Xin-San group vs. CMS group	Hippocampus	Brain	Central	Sprague-Dawley rat	Rat	Chronic mild stress model	Chronic mild stress model	Animal model	iTRAQ	Up
841	M0RBL8	M0RBL8_RAT	Transcription elongation factor A like 3	Tceal6	Study P022	Type2	CMS + Kai-Xin-San group vs. CMS group	Hippocampus	Brain	Central	Sprague-Dawley rat	Rat	Chronic mild stress model	Chronic mild stress model	Animal model	iTRAQ	Up
842	D3ZNX9	D3ZNX9_RAT	Mitogen-activated protein kinase 1 interacting protein 1-like	Mapk1ip1l	Study P022	Type2	CMS + Kai-Xin-San group vs. CMS group	Hippocampus	Brain	Central	Sprague-Dawley rat	Rat	Chronic mild stress model	Chronic mild stress model	Animal model	iTRAQ	Up
843	M0RBE5	M0RBE5_RAT	Neuritin 1	Nrn1	Study P022	Type2	CMS + Kai-Xin-San group vs. CMS group	Hippocampus	Brain	Central	Sprague-Dawley rat	Rat	Chronic mild stress model	Chronic mild stress model	Animal model	iTRAQ	Up
844	F1LQJ1	F1LQJ1_RAT	YLP motif containing 1	Ylpm1	Study P022	Type2	CMS + Kai-Xin-San group vs. CMS group	Hippocampus	Brain	Central	Sprague-Dawley rat	Rat	Chronic mild stress model	Chronic mild stress model	Animal model	iTRAQ	Up
845	D3ZIX4	D3ZIX4_RAT	H1.10 linker histone	H1f10	Study P022	Type2	CMS + Kai-Xin-San group vs. CMS group	Hippocampus	Brain	Central	Sprague-Dawley rat	Rat	Chronic mild stress model	Chronic mild stress model	Animal model	iTRAQ	Up
846	Q6AYK1	RNPS1_RAT	RNA-binding protein with serine-rich domain 1	Rnps1	Study P022	Type2	CMS + Kai-Xin-San group vs. CMS group	Hippocampus	Brain	Central	Sprague-Dawley rat	Rat	Chronic mild stress model	Chronic mild stress model	Animal model	iTRAQ	Up
847	Q5BJP2	CWC15_RAT	Spliceosome-associated protein CWC15 homolog	Cwc15	Study P022	Type2	CMS + Kai-Xin-San group vs. CMS group	Hippocampus	Brain	Central	Sprague-Dawley rat	Rat	Chronic mild stress model	Chronic mild stress model	Animal model	iTRAQ	Up
848	G3V6N7	G3V6N7_RAT	Solute carrier family 12, member 6	Slc12a6	Study P022	Type2	CMS + Kai-Xin-San group vs. CMS group	Hippocampus	Brain	Central	Sprague-Dawley rat	Rat	Chronic mild stress model	Chronic mild stress model	Animal model	iTRAQ	Up
849	Q05175	BASP1_RAT	Brain acid soluble protein 1	Basp1	Study P022	Type2	CMS + Kai-Xin-San group vs. CMS group	Hippocampus	Brain	Central	Sprague-Dawley rat	Rat	Chronic mild stress model	Chronic mild stress model	Animal model	iTRAQ	Up
850	D3ZJJ7	D3ZJJ7_RAT	Kinesin family member 21A	Kif21a	Study P022	Type2	CMS + Kai-Xin-San group vs. CMS group	Hippocampus	Brain	Central	Sprague-Dawley rat	Rat	Chronic mild stress model	Chronic mild stress model	Animal model	iTRAQ	Up
851	O35147	BAD_RAT	Bcl2-associated agonist of cell death	Bad	Study P022	Type2	CMS + Kai-Xin-San group vs. CMS group	Hippocampus	Brain	Central	Sprague-Dawley rat	Rat	Chronic mild stress model	Chronic mild stress model	Animal model	iTRAQ	Up
852	Q642A9	Q642A9_RAT	Vacuolar protein sorting-associated protein 16 homolog	Vps16	Study P022	Type2	CMS + Kai-Xin-San group vs. CMS group	Hippocampus	Brain	Central	Sprague-Dawley rat	Rat	Chronic mild stress model	Chronic mild stress model	Animal model	iTRAQ	Up
853	Q5M7T2	SPRY7_RAT	SPRY domain-containing protein 7	Spryd7	Study P022	Type2	CMS + Kai-Xin-San group vs. CMS group	Hippocampus	Brain	Central	Sprague-Dawley rat	Rat	Chronic mild stress model	Chronic mild stress model	Animal model	iTRAQ	Up
854	P60841	ENSA_RAT	Alpha-endosulfine	Ensa	Study P022	Type2	CMS + Kai-Xin-San group vs. CMS group	Hippocampus	Brain	Central	Sprague-Dawley rat	Rat	Chronic mild stress model	Chronic mild stress model	Animal model	iTRAQ	Up
855	H9KVF3	H9KVF3_RAT	Serine/threonine kinase 24	Stk24	Study P022	Type2	CMS + Kai-Xin-San group vs. CMS group	Hippocampus	Brain	Central	Sprague-Dawley rat	Rat	Chronic mild stress model	Chronic mild stress model	Animal model	iTRAQ	Up
856	Q925G0	RBM3_RAT	RNA-binding protein 3	Rbm3	Study P022	Type2	CMS + Kai-Xin-San group vs. CMS group	Hippocampus	Brain	Central	Sprague-Dawley rat	Rat	Chronic mild stress model	Chronic mild stress model	Animal model	iTRAQ	Up
857	D4A3J3	D4A3J3_RAT	Centrosomal protein 120	Cep120	Study P022	Type2	CMS + Kai-Xin-San group vs. CMS group	Hippocampus	Brain	Central	Sprague-Dawley rat	Rat	Chronic mild stress model	Chronic mild stress model	Animal model	iTRAQ	Up
858	F1M9X4	F1M9X4_RAT	Chloride intracellular channel protein	Clic6	Study P022	Type2	CMS + Kai-Xin-San group vs. CMS group	Hippocampus	Brain	Central	Sprague-Dawley rat	Rat	Chronic mild stress model	Chronic mild stress model	Animal model	iTRAQ	Up
859	Q8VID1	DHRS4_RAT	Dehydrogenase/reductase SDR family member 4	Dhrs4	Study P022	Type2	CMS + Kai-Xin-San group vs. CMS group	Hippocampus	Brain	Central	Sprague-Dawley rat	Rat	Chronic mild stress model	Chronic mild stress model	Animal model	iTRAQ	Up
860	G3V8R0	G3V8R0_RAT	Small acidic protein	C1h11orf58	Study P022	Type2	CMS + Kai-Xin-San group vs. CMS group	Hippocampus	Brain	Central	Sprague-Dawley rat	Rat	Chronic mild stress model	Chronic mild stress model	Animal model	iTRAQ	Up
861	O35314	SCG1_RAT	Secretogranin-1	Chgb	Study P022	Type2	CMS + Kai-Xin-San group vs. CMS group	Hippocampus	Brain	Central	Sprague-Dawley rat	Rat	Chronic mild stress model	Chronic mild stress model	Animal model	iTRAQ	Up
862	Q5M834	DTBP1_RAT	Dysbindin	Dtnbp1	Study P022	Type2	CMS + Kai-Xin-San group vs. CMS group	Hippocampus	Brain	Central	Sprague-Dawley rat	Rat	Chronic mild stress model	Chronic mild stress model	Animal model	iTRAQ	Up
863	A0A096MJT6	A0A096MJT6_RAT	Similar to RIKEN cDNA D630029K19	Bltp1	Study P022	Type2	CMS + Kai-Xin-San group vs. CMS group	Hippocampus	Brain	Central	Sprague-Dawley rat	Rat	Chronic mild stress model	Chronic mild stress model	Animal model	iTRAQ	Up
864	Q5XIC3	CD37L_RAT	Hsp90 co-chaperone Cdc37-like 1	Cdc37l1	Study P022	Type2	CMS + Kai-Xin-San group vs. CMS group	Hippocampus	Brain	Central	Sprague-Dawley rat	Rat	Chronic mild stress model	Chronic mild stress model	Animal model	iTRAQ	Up
865	G3V6Y9	G3V6Y9_RAT	Peptidylprolyl isomerase G	Ppig	Study P022	Type2	CMS + Kai-Xin-San group vs. CMS group	Hippocampus	Brain	Central	Sprague-Dawley rat	Rat	Chronic mild stress model	Chronic mild stress model	Animal model	iTRAQ	Up
866	P30680	SSR2_RAT	Somatostatin receptor type 2	Sstr2	Study P022	Type2	CMS + Kai-Xin-San group vs. CMS group	Hippocampus	Brain	Central	Sprague-Dawley rat	Rat	Chronic mild stress model	Chronic mild stress model	Animal model	iTRAQ	Up
867	D3ZFB6	PRRT2_RAT	Proline-rich transmembrane protein 2	Prrt2	Study P022	Type2	CMS + Kai-Xin-San group vs. CMS group	Hippocampus	Brain	Central	Sprague-Dawley rat	Rat	Chronic mild stress model	Chronic mild stress model	Animal model	iTRAQ	Up
868	Q5CD99	Q5CD99_RAT	Polypeptide N-acetylgalactosaminyltransferase	Galnt17	Study P022	Type2	CMS + Kai-Xin-San group vs. CMS group	Hippocampus	Brain	Central	Sprague-Dawley rat	Rat	Chronic mild stress model	Chronic mild stress model	Animal model	iTRAQ	Up
869	D3ZZ38	D3ZZ38_RAT	Sorting nexin	Snx18	Study P022	Type2	CMS + Kai-Xin-San group vs. CMS group	Hippocampus	Brain	Central	Sprague-Dawley rat	Rat	Chronic mild stress model	Chronic mild stress model	Animal model	iTRAQ	Up
870	Q497A9	Q497A9_RAT	Eukaryotic translation initiation factor 4E binding protein 2	Eif4ebp2	Study P022	Type2	CMS + Kai-Xin-San group vs. CMS group	Hippocampus	Brain	Central	Sprague-Dawley rat	Rat	Chronic mild stress model	Chronic mild stress model	Animal model	iTRAQ	Up
871	Q80VL0	ICEF1_RAT	Interactor protein for cytohesin exchange factors 1	Ipcef1	Study P022	Type2	CMS + Kai-Xin-San group vs. CMS group	Hippocampus	Brain	Central	Sprague-Dawley rat	Rat	Chronic mild stress model	Chronic mild stress model	Animal model	iTRAQ	Up
872	Q712U5	ARP19_RAT	cAMP-regulated phosphoprotein 19	Arpp19	Study P022	Type2	CMS + Kai-Xin-San group vs. CMS group	Hippocampus	Brain	Central	Sprague-Dawley rat	Rat	Chronic mild stress model	Chronic mild stress model	Animal model	iTRAQ	Up
873	D3ZK41	D3ZK41_RAT	SLIT and NTRK-like family, member 2	Slitrk2	Study P022	Type2	CMS + Kai-Xin-San group vs. CMS group	Hippocampus	Brain	Central	Sprague-Dawley rat	Rat	Chronic mild stress model	Chronic mild stress model	Animal model	iTRAQ	Up
874	D3ZJB7	D3ZJB7_RAT	Solute carrier family 30, member 10	Slc30a10	Study P022	Type2	CMS + Kai-Xin-San group vs. CMS group	Hippocampus	Brain	Central	Sprague-Dawley rat	Rat	Chronic mild stress model	Chronic mild stress model	Animal model	iTRAQ	Up
875	Q5XIM5	CDV3_RAT	Protein CDV3 homolog	Cdv3	Study P022	Type2	CMS + Kai-Xin-San group vs. CMS group	Hippocampus	Brain	Central	Sprague-Dawley rat	Rat	Chronic mild stress model	Chronic mild stress model	Animal model	iTRAQ	Up
876	G3V795	G3V795_RAT	Solute carrier organic anion transporter family member	Slco1c1	Study P022	Type2	CMS + Kai-Xin-San group vs. CMS group	Hippocampus	Brain	Central	Sprague-Dawley rat	Rat	Chronic mild stress model	Chronic mild stress model	Animal model	iTRAQ	Up
877	M0RBK9	M0RBK9_RAT	PNKD metallo-beta-lactamase domain containing	Pnkd	Study P022	Type2	CMS + Kai-Xin-San group vs. CMS group	Hippocampus	Brain	Central	Sprague-Dawley rat	Rat	Chronic mild stress model	Chronic mild stress model	Animal model	iTRAQ	Up
878	Q66H43	BORC6_RAT	BLOC-1-related complex subunit 6	Borcs6	Study P022	Type2	CMS + Kai-Xin-San group vs. CMS group	Hippocampus	Brain	Central	Sprague-Dawley rat	Rat	Chronic mild stress model	Chronic mild stress model	Animal model	iTRAQ	Up
879	F1LQC5	F1LQC5_RAT	receptor protein serine/threonine kinase	Bmpr2	Study P022	Type2	CMS + Kai-Xin-San group vs. CMS group	Hippocampus	Brain	Central	Sprague-Dawley rat	Rat	Chronic mild stress model	Chronic mild stress model	Animal model	iTRAQ	Up
880	D3ZIV3	D3ZIV3_RAT	Mitotic arrest deficient 1 like 1	Mad1l1	Study P022	Type2	CMS + Kai-Xin-San group vs. CMS group	Hippocampus	Brain	Central	Sprague-Dawley rat	Rat	Chronic mild stress model	Chronic mild stress model	Animal model	iTRAQ	Up
881	D4A131	D4A131_RAT	Mitochondrial ribosomal protein L4	Mrpl4	Study P022	Type2	CMS + Kai-Xin-San group vs. CMS group	Hippocampus	Brain	Central	Sprague-Dawley rat	Rat	Chronic mild stress model	Chronic mild stress model	Animal model	iTRAQ	Up
882	F1LRL4	F1LRL4_RAT	TBC1 domain family member 9B	Tbc1d9b	Study P022	Type2	CMS + Kai-Xin-San group vs. CMS group	Hippocampus	Brain	Central	Sprague-Dawley rat	Rat	Chronic mild stress model	Chronic mild stress model	Animal model	iTRAQ	Up
883	Q6PDU1	SRSF2_RAT	Serine/arginine-rich splicing factor 2	Srsf2	Study P022	Type2	CMS + Kai-Xin-San group vs. CMS group	Hippocampus	Brain	Central	Sprague-Dawley rat	Rat	Chronic mild stress model	Chronic mild stress model	Animal model	iTRAQ	Up
884	Q5XIE0	AN32E_RAT	Acidic leucine-rich nuclear phosphoprotein 32 family member E	Anp32e	Study P022	Type2	CMS + Kai-Xin-San group vs. CMS group	Hippocampus	Brain	Central	Sprague-Dawley rat	Rat	Chronic mild stress model	Chronic mild stress model	Animal model	iTRAQ	Up
885	Q4VBH2	Q4VBH2_RAT	tRNA nucleotidyl transferase 1	Trnt1	Study P022	Type2	CMS + Kai-Xin-San group vs. CMS group	Hippocampus	Brain	Central	Sprague-Dawley rat	Rat	Chronic mild stress model	Chronic mild stress model	Animal model	iTRAQ	Up
886	Q03344	ATIF1_RAT	ATPase inhibitor, mitochondrial	Atp5if1	Study P022	Type2	CMS + Kai-Xin-San group vs. CMS group	Hippocampus	Brain	Central	Sprague-Dawley rat	Rat	Chronic mild stress model	Chronic mild stress model	Animal model	iTRAQ	Up
887	O88600	HSP74_RAT	Heat shock 70 kDa protein 4	Hspa4	Study P022	Type2	CMS + Kai-Xin-San group vs. CMS group	Hippocampus	Brain	Central	Sprague-Dawley rat	Rat	Chronic mild stress model	Chronic mild stress model	Animal model	iTRAQ	Down
888	D3ZJF8	D3ZJF8_RAT	Fc fragment of IgG binding protein	Fcgbp	Study P022	Type2	CMS + Kai-Xin-San group vs. CMS group	Hippocampus	Brain	Central	Sprague-Dawley rat	Rat	Chronic mild stress model	Chronic mild stress model	Animal model	iTRAQ	Down
889	Q6IFW6	K1C10_RAT	Keratin, type I cytoskeletal 10	Krt10	Study P022	Type2	CMS + Kai-Xin-San group vs. CMS group	Hippocampus	Brain	Central	Sprague-Dawley rat	Rat	Chronic mild stress model	Chronic mild stress model	Animal model	iTRAQ	Down
890	D3ZDA6	D3ZDA6_RAT	Sidekick cell adhesion molecule 2	Sdk2	Study P022	Type2	CMS + Kai-Xin-San group vs. CMS group	Hippocampus	Brain	Central	Sprague-Dawley rat	Rat	Chronic mild stress model	Chronic mild stress model	Animal model	iTRAQ	Down
891	Q4FZU2	K2C6A_RAT	Keratin, type II cytoskeletal 6A	Krt6a	Study P022	Type2	CMS + Kai-Xin-San group vs. CMS group	Hippocampus	Brain	Central	Sprague-Dawley rat	Rat	Chronic mild stress model	Chronic mild stress model	Animal model	iTRAQ	Down
892	Q6IMF3	K2C1_RAT	Keratin, type II cytoskeletal 1	Krt1	Study P022	Type2	CMS + Kai-Xin-San group vs. CMS group	Hippocampus	Brain	Central	Sprague-Dawley rat	Rat	Chronic mild stress model	Chronic mild stress model	Animal model	iTRAQ	Down
893	Q5U2Y6	TFP11_RAT	Tuftelin-interacting protein 11	Tfip11	Study P022	Type2	CMS + Kai-Xin-San group vs. CMS group	Hippocampus	Brain	Central	Sprague-Dawley rat	Rat	Chronic mild stress model	Chronic mild stress model	Animal model	iTRAQ	Down
894	P84087	CPLX2_RAT	Complexin-2	Cplx2	Study P022	Type2	CMS + Kai-Xin-San group vs. CMS group	Hippocampus	Brain	Central	Sprague-Dawley rat	Rat	Chronic mild stress model	Chronic mild stress model	Animal model	iTRAQ	Down
895	D3ZDE4	D3ZDE4_RAT	Deoxyguanosine kinase	Dguok	Study P022	Type2	CMS + Kai-Xin-San group vs. CMS group	Hippocampus	Brain	Central	Sprague-Dawley rat	Rat	Chronic mild stress model	Chronic mild stress model	Animal model	iTRAQ	Down
896	Q6IG04	K2C72_RAT	Keratin, type II cytoskeletal 72	Krt72	Study P022	Type2	CMS + Kai-Xin-San group vs. CMS group	Hippocampus	Brain	Central	Sprague-Dawley rat	Rat	Chronic mild stress model	Chronic mild stress model	Animal model	iTRAQ	Down
897	D3ZS28	RBL1_RAT	Retinoblastoma-like protein 1	Rbl1	Study P022	Type2	CMS + Kai-Xin-San group vs. CMS group	Hippocampus	Brain	Central	Sprague-Dawley rat	Rat	Chronic mild stress model	Chronic mild stress model	Animal model	iTRAQ	Down
898	E9PU01	E9PU01_RAT	DNA helicase	Chd4	Study P022	Type2	CMS + Kai-Xin-San group vs. CMS group	Hippocampus	Brain	Central	Sprague-Dawley rat	Rat	Chronic mild stress model	Chronic mild stress model	Animal model	iTRAQ	Down
899	Q64598	H2A1F_RAT	Histone H2A type 1-F	N/A	Study P022	Type2	CMS + Kai-Xin-San group vs. CMS group	Hippocampus	Brain	Central	Sprague-Dawley rat	Rat	Chronic mild stress model	Chronic mild stress model	Animal model	iTRAQ	Down
900	F1LNE8	F1LNE8_RAT	Gamma-aminobutyric acid receptor subunit alpha-2	Gabra2	Study P022	Type2	CMS + Kai-Xin-San group vs. CMS group	Hippocampus	Brain	Central	Sprague-Dawley rat	Rat	Chronic mild stress model	Chronic mild stress model	Animal model	iTRAQ	Down
901	Q6IG02	K22E_RAT	Keratin, type II cytoskeletal 2 epidermal	Krt2	Study P022	Type2	CMS + Kai-Xin-San group vs. CMS group	Hippocampus	Brain	Central	Sprague-Dawley rat	Rat	Chronic mild stress model	Chronic mild stress model	Animal model	iTRAQ	Down
902	Q05140	AP180_RAT	Clathrin coat assembly protein AP180	Snap91	Study P022	Type2	CMS + Kai-Xin-San group vs. CMS group	Hippocampus	Brain	Central	Sprague-Dawley rat	Rat	Chronic mild stress model	Chronic mild stress model	Animal model	iTRAQ	Down
903	G3V9B3	G3V9B3_RAT	Myelin-associated glycoprotein	Mag	Study P022	Type2	CMS + Kai-Xin-San group vs. CMS group	Hippocampus	Brain	Central	Sprague-Dawley rat	Rat	Chronic mild stress model	Chronic mild stress model	Animal model	iTRAQ	Down
904	Q09426	CGT_RAT	2-hydroxyacylsphingosine 1-beta-galactosyltransferase	Ugt8	Study P022	Type2	CMS + Kai-Xin-San group vs. CMS group	Hippocampus	Brain	Central	Sprague-Dawley rat	Rat	Chronic mild stress model	Chronic mild stress model	Animal model	iTRAQ	Down
905	D3ZAW2	PISD_RAT	Phosphatidylserine decarboxylase proenzyme, mitochondrial	Pisd	Study P022	Type2	CMS + Kai-Xin-San group vs. CMS group	Hippocampus	Brain	Central	Sprague-Dawley rat	Rat	Chronic mild stress model	Chronic mild stress model	Animal model	iTRAQ	Down
906	Q3KRE8	TBB2B_RAT	Tubulin beta-2B chain	Tubb2b	Study P022	Type2	CMS + Kai-Xin-San group vs. CMS group	Hippocampus	Brain	Central	Sprague-Dawley rat	Rat	Chronic mild stress model	Chronic mild stress model	Animal model	iTRAQ	Down
907	P51907	EAA3_RAT	Excitatory amino acid transporter 3	Slc1a1	Study P022	Type2	CMS + Kai-Xin-San group vs. CMS group	Hippocampus	Brain	Central	Sprague-Dawley rat	Rat	Chronic mild stress model	Chronic mild stress model	Animal model	iTRAQ	Down
908	Q6P6Q2	K2C5_RAT	Keratin, type II cytoskeletal 5	Krt5	Study P022	Type2	CMS + Kai-Xin-San group vs. CMS group	Hippocampus	Brain	Central	Sprague-Dawley rat	Rat	Chronic mild stress model	Chronic mild stress model	Animal model	iTRAQ	Down
909	P10688	PLCD1_RAT	1-phosphatidylinositol 4,5-bisphosphate phosphodiesterase delta-1	Plcd1	Study P022	Type2	CMS + Kai-Xin-San group vs. CMS group	Hippocampus	Brain	Central	Sprague-Dawley rat	Rat	Chronic mild stress model	Chronic mild stress model	Animal model	iTRAQ	Down
910	Q6IRG7	Q6IRG7_RAT	Claudin	Cldn11	Study P022	Type2	CMS + Kai-Xin-San group vs. CMS group	Hippocampus	Brain	Central	Sprague-Dawley rat	Rat	Chronic mild stress model	Chronic mild stress model	Animal model	iTRAQ	Down
911	D3ZY19	D3ZY19_RAT	Dedicator of cytokinesis 6	Dock6	Study P022	Type2	CMS + Kai-Xin-San group vs. CMS group	Hippocampus	Brain	Central	Sprague-Dawley rat	Rat	Chronic mild stress model	Chronic mild stress model	Animal model	iTRAQ	Down
912	Q924S1	PLCD_RAT	1-acyl-sn-glycerol-3-phosphate acyltransferase delta	Agpat4	Study P022	Type2	CMS + Kai-Xin-San group vs. CMS group	Hippocampus	Brain	Central	Sprague-Dawley rat	Rat	Chronic mild stress model	Chronic mild stress model	Animal model	iTRAQ	Down
913	F1LX47	F1LX47_RAT	IQ motif containing with AAA domain	Iqca1	Study P022	Type2	CMS + Kai-Xin-San group vs. CMS group	Hippocampus	Brain	Central	Sprague-Dawley rat	Rat	Chronic mild stress model	Chronic mild stress model	Animal model	iTRAQ	Down
914	Q5BK56	GSTM4_RAT	Glutathione S-transferase Mu 4	Gstm4	Study P022	Type2	CMS + Kai-Xin-San group vs. CMS group	Hippocampus	Brain	Central	Sprague-Dawley rat	Rat	Chronic mild stress model	Chronic mild stress model	Animal model	iTRAQ	Down
915	D4AA63	D4AA63_RAT	Ubiquilin 2	Ubqln2	Study P022	Type2	CMS + Kai-Xin-San group vs. CMS group	Hippocampus	Brain	Central	Sprague-Dawley rat	Rat	Chronic mild stress model	Chronic mild stress model	Animal model	iTRAQ	Down
916	Q5FVF3	Q5FVF3_RAT	Golgi associated, gamma adaptin ear containing, ARF binding protein 1	Gga1	Study P022	Type2	CMS + Kai-Xin-San group vs. CMS group	Hippocampus	Brain	Central	Sprague-Dawley rat	Rat	Chronic mild stress model	Chronic mild stress model	Animal model	iTRAQ	Down
917	Q3SWT4	IWS1_RAT	Protein IWS1 homolog	Iws1	Study P022	Type2	CMS + Kai-Xin-San group vs. CMS group	Hippocampus	Brain	Central	Sprague-Dawley rat	Rat	Chronic mild stress model	Chronic mild stress model	Animal model	iTRAQ	Down
918	F1LN57	F1LN57_RAT	Sterile alpha motif domain containing 14	Samd14	Study P022	Type2	CMS + Kai-Xin-San group vs. CMS group	Hippocampus	Brain	Central	Sprague-Dawley rat	Rat	Chronic mild stress model	Chronic mild stress model	Animal model	iTRAQ	Down
919	Q6IFU7	K1C42_RAT	Keratin, type I cytoskeletal 42	Krt42	Study P022	Type2	CMS + Kai-Xin-San group vs. CMS group	Hippocampus	Brain	Central	Sprague-Dawley rat	Rat	Chronic mild stress model	Chronic mild stress model	Animal model	iTRAQ	Down
920	G3V8E8	G3V8E8_RAT	G protein subunit alpha L	Gnal	Study P022	Type2	CMS + Kai-Xin-San group vs. CMS group	Hippocampus	Brain	Central	Sprague-Dawley rat	Rat	Chronic mild stress model	Chronic mild stress model	Animal model	iTRAQ	Down
921	Q6PDW6	RM17_RAT	Large ribosomal subunit protein bL17m	Mrpl17	Study P022	Type2	CMS + Kai-Xin-San group vs. CMS group	Hippocampus	Brain	Central	Sprague-Dawley rat	Rat	Chronic mild stress model	Chronic mild stress model	Animal model	iTRAQ	Down
922	Q5U2Q7	ERF1_RAT	Eukaryotic peptide chain release factor subunit 1	Etf1	Study P022	Type2	CMS + Kai-Xin-San group vs. CMS group	Hippocampus	Brain	Central	Sprague-Dawley rat	Rat	Chronic mild stress model	Chronic mild stress model	Animal model	iTRAQ	Down
923	D4AAZ9	D4AAZ9_RAT	PDZ domain containing 7	Pdzd7	Study P022	Type2	CMS + Kai-Xin-San group vs. CMS group	Hippocampus	Brain	Central	Sprague-Dawley rat	Rat	Chronic mild stress model	Chronic mild stress model	Animal model	iTRAQ	Down
924	Q5FVQ2	Q5FVQ2_RAT	Peter pan homolog	Ppan	Study P022	Type2	CMS + Kai-Xin-San group vs. CMS group	Hippocampus	Brain	Central	Sprague-Dawley rat	Rat	Chronic mild stress model	Chronic mild stress model	Animal model	iTRAQ	Down
925	F1LPT0	F1LPT0_RAT	Gap junction protein	Gjc3	Study P022	Type2	CMS + Kai-Xin-San group vs. CMS group	Hippocampus	Brain	Central	Sprague-Dawley rat	Rat	Chronic mild stress model	Chronic mild stress model	Animal model	iTRAQ	Down
926	Q5I034	CSTOS_RAT	Protein CUSTOS	Custos	Study P022	Type2	CMS + Kai-Xin-San group vs. CMS group	Hippocampus	Brain	Central	Sprague-Dawley rat	Rat	Chronic mild stress model	Chronic mild stress model	Animal model	iTRAQ	Down
927	Q5I0K3	CLYBL_RAT	Citramalyl-CoA lyase, mitochondrial	Clybl	Study P022	Type2	CMS + Kai-Xin-San group vs. CMS group	Hippocampus	Brain	Central	Sprague-Dawley rat	Rat	Chronic mild stress model	Chronic mild stress model	Animal model	iTRAQ	Down
928	B2RZ66	B2RZ66_RAT	Signal recognition particle 19 kDa protein	Srp19	Study P022	Type2	CMS + Kai-Xin-San group vs. CMS group	Hippocampus	Brain	Central	Sprague-Dawley rat	Rat	Chronic mild stress model	Chronic mild stress model	Animal model	iTRAQ	Down
929	P68255	1433T_RAT	14-3-3 protein theta	Ywhaq	Study P022	Type2	CMS + Kai-Xin-San group vs. CMS group	Hippocampus	Brain	Central	Sprague-Dawley rat	Rat	Chronic mild stress model	Chronic mild stress model	Animal model	iTRAQ	Down
930	G3V6X7	G3V6X7_RAT	ProSAAS	Pcsk1n	Study P022	Type2	CMS + Kai-Xin-San group vs. CMS group	Hippocampus	Brain	Central	Sprague-Dawley rat	Rat	Chronic mild stress model	Chronic mild stress model	Animal model	iTRAQ	Down
931	D4AE02	D4AE02_RAT	Family with sequence similarity 98, member B	Fam98b	Study P022	Type2	CMS + Kai-Xin-San group vs. CMS group	Hippocampus	Brain	Central	Sprague-Dawley rat	Rat	Chronic mild stress model	Chronic mild stress model	Animal model	iTRAQ	Down
932	D3ZA45	D3ZA45_RAT	Autophagy related 13	Atg13	Study P022	Type2	CMS + Kai-Xin-San group vs. CMS group	Hippocampus	Brain	Central	Sprague-Dawley rat	Rat	Chronic mild stress model	Chronic mild stress model	Animal model	iTRAQ	Down
933	F1M1L9	F1M1L9_RAT	Copine 2	Cpne2	Study P022	Type2	CMS + Kai-Xin-San group vs. CMS group	Hippocampus	Brain	Central	Sprague-Dawley rat	Rat	Chronic mild stress model	Chronic mild stress model	Animal model	iTRAQ	Down
934	Q6VBQ5	MYADM_RAT	Myeloid-associated differentiation marker	Myadm	Study P023	Type1	Ovariectomy group vs. control group	Prefrontal cortex	Brain	Central	Sprague-Dawley rat	Rat	Ovariectomy induced depression model	Other animal model	Animal model	iTRAQ	Up
935	Q641Y5	ATG7_RAT	Ubiquitin-like modifier-activating enzyme ATG7	Atg7	Study P023	Type1	Ovariectomy group vs. control group	Prefrontal cortex	Brain	Central	Sprague-Dawley rat	Rat	Ovariectomy induced depression model	Other animal model	Animal model	iTRAQ	Up
936	Q00981	UCHL1_RAT	Ubiquitin carboxyl-terminal hydrolase isozyme L1	Uchl1	Study P023	Type1	Ovariectomy group vs. control group	Hippocampus	Brain	Central	Sprague-Dawley rat	Rat	Ovariectomy induced depression model	Other animal model	Animal model	iTRAQ	Up
937	B5DEH2	ERLN2_RAT	Erlin-2	Erlin2	Study P023	Type1	Ovariectomy group vs. control group	Hippocampus	Brain	Central	Sprague-Dawley rat	Rat	Ovariectomy induced depression model	Other animal model	Animal model	iTRAQ	Up
938	P09217	KPCZ_RAT	Protein kinase C zeta type	Prkcz	Study P023	Type1	Ovariectomy group vs. control group	Hippocampus	Brain	Central	Sprague-Dawley rat	Rat	Ovariectomy induced depression model	Other animal model	Animal model	iTRAQ	Up
939	P09215	KPCD_RAT	Protein kinase C delta type	Prkcd	Study P023	Type1	Ovariectomy group vs. control group	Hippocampus	Brain	Central	Sprague-Dawley rat	Rat	Ovariectomy induced depression model	Other animal model	Animal model	iTRAQ	Up
940	P02767	TTHY_RAT	Transthyretin	Ttr	Study P023	Type1	Ovariectomy group vs. control group	Hippocampus	Brain	Central	Sprague-Dawley rat	Rat	Ovariectomy induced depression model	Other animal model	Animal model	iTRAQ	Up
941	Q641Y5	ATG7_RAT	Ubiquitin-like modifier-activating enzyme ATG7	Atg7	Study P023	Type1	Ovariectomy group vs. control group	Hippocampus	Brain	Central	Sprague-Dawley rat	Rat	Ovariectomy induced depression model	Other animal model	Animal model	iTRAQ	Up
942	Q8K4M9	OSBL1_RAT	Oxysterol-binding protein-related protein 1	Osbpl1a	Study P023	Type1	Ovariectomy group vs. control group	Hippocampus	Brain	Central	Sprague-Dawley rat	Rat	Ovariectomy induced depression model	Other animal model	Animal model	iTRAQ	Up
943	Q1AAU6	ASAP1_RAT	Arf-GAP with SH3 domain, ANK repeat and PH domain-containing protein 1	Asap1	Study P023	Type1	Ovariectomy group vs. control group	Hippocampus	Brain	Central	Sprague-Dawley rat	Rat	Ovariectomy induced depression model	Other animal model	Animal model	iTRAQ	Up
944	B0BNF1	SEPT8_RAT	Septin-8	Septin8	Study P023	Type1	Ovariectomy group vs. control group	Hippocampus	Brain	Central	Sprague-Dawley rat	Rat	Ovariectomy induced depression model	Other animal model	Animal model	iTRAQ	Up
945	G3V774	G3V774_RAT	F-box protein 2	Fbxo2	Study P023	Type1	Ovariectomy group vs. control group	Hippocampus	Brain	Central	Sprague-Dawley rat	Rat	Ovariectomy induced depression model	Other animal model	Animal model	iTRAQ	Up
946	P02625	PRVA_RAT	Parvalbumin alpha	Pvalb	Study P023	Type1	Ovariectomy group vs. control group	Hippocampus	Brain	Central	Sprague-Dawley rat	Rat	Ovariectomy induced depression model	Other animal model	Animal model	iTRAQ	Up
947	P68370	TBA1A_RAT	Tubulin alpha-1A chain	Tuba1a	Study P023	Type1	Ovariectomy group vs. control group	Hippocampus	Brain	Central	Sprague-Dawley rat	Rat	Ovariectomy induced depression model	Other animal model	Animal model	iTRAQ	Up
948	Q8K4G6	MACD1_RAT	ADP-ribose glycohydrolase MACROD1	Macrod1	Study P023	Type1	Ovariectomy group vs. control group	Hypothalamus	Brain	Central	Sprague-Dawley rat	Rat	Ovariectomy induced depression model	Other animal model	Animal model	iTRAQ	Up
949	P02767	TTHY_RAT	Transthyretin	Ttr	Study P023	Type1	Ovariectomy group vs. control group	Hypothalamus	Brain	Central	Sprague-Dawley rat	Rat	Ovariectomy induced depression model	Other animal model	Animal model	iTRAQ	Up
950	Q9JKE3	SCAM5_RAT	Secretory carrier-associated membrane protein 5	Scamp5	Study P023	Type1	Ovariectomy group vs. control group	Hypothalamus	Brain	Central	Sprague-Dawley rat	Rat	Ovariectomy induced depression model	Other animal model	Animal model	iTRAQ	Up
951	Q8K4G6	MACD1_RAT	ADP-ribose glycohydrolase MACROD1	Macrod1	Study P023	Type1	Ovariectomy group vs. control group	Amygdala	Brain	Central	Sprague-Dawley rat	Rat	Ovariectomy induced depression model	Other animal model	Animal model	iTRAQ	Up
952	Q63544	SYUG_RAT	Gamma-synuclein	Sncg	Study P023	Type1	Ovariectomy group vs. control group	Amygdala	Brain	Central	Sprague-Dawley rat	Rat	Ovariectomy induced depression model	Other animal model	Animal model	iTRAQ	Up
953	Q923W4	HDGR3_RAT	Hepatoma-derived growth factor-related protein 3	Hdgfl3	Study P023	Type1	Ovariectomy group vs. control group	Amygdala	Brain	Central	Sprague-Dawley rat	Rat	Ovariectomy induced depression model	Other animal model	Animal model	iTRAQ	Up
954	P02767	TTHY_RAT	Transthyretin	Ttr	Study P023	Type1	Ovariectomy group vs. control group	Amygdala	Brain	Central	Sprague-Dawley rat	Rat	Ovariectomy induced depression model	Other animal model	Animal model	iTRAQ	Up
955	P60203	MYPR_RAT	Myelin proteolipid protein	Plp1	Study P023	Type1	Ovariectomy group vs. control group	Amygdala	Brain	Central	Sprague-Dawley rat	Rat	Ovariectomy induced depression model	Other animal model	Animal model	iTRAQ	Up
956	P05708	HXK1_RAT	Hexokinase-1	Hk1	Study P023	Type1	Ovariectomy group vs. control group	Amygdala	Brain	Central	Sprague-Dawley rat	Rat	Ovariectomy induced depression model	Other animal model	Animal model	iTRAQ	Up
957	P29410	KAD2_RAT	Adenylate kinase 2, mitochondrial	Ak2	Study P023	Type1	Ovariectomy group vs. control group	Amygdala	Brain	Central	Sprague-Dawley rat	Rat	Ovariectomy induced depression model	Other animal model	Animal model	iTRAQ	Up
958	P60522	GBRL2_RAT	Gamma-aminobutyric acid receptor-associated protein-like 2	Gabarapl2	Study P023	Type1	Ovariectomy group vs. control group	Amygdala	Brain	Central	Sprague-Dawley rat	Rat	Ovariectomy induced depression model	Other animal model	Animal model	iTRAQ	Up
959	Q80W89	NDUAB_RAT	NADH dehydrogenase [ubiquinone] 1 alpha subcomplex subunit 11	Ndufa11	Study P023	Type1	Ovariectomy group vs. control group	Amygdala	Brain	Central	Sprague-Dawley rat	Rat	Ovariectomy induced depression model	Other animal model	Animal model	iTRAQ	Up
960	P47728	CALB2_RAT	Calretinin	Calb2	Study P023	Type1	Ovariectomy group vs. control group	Amygdala	Brain	Central	Sprague-Dawley rat	Rat	Ovariectomy induced depression model	Other animal model	Animal model	iTRAQ	Up
961	P62749	HPCL1_RAT	Hippocalcin-like protein 1	Hpcal1	Study P023	Type1	Ovariectomy group vs. control group	Amygdala	Brain	Central	Sprague-Dawley rat	Rat	Ovariectomy induced depression model	Other animal model	Animal model	iTRAQ	Up
962	P19332	TAU_RAT	Microtubule-associated protein tau	Mapt	Study P023	Type1	Ovariectomy group vs. control group	Amygdala	Brain	Central	Sprague-Dawley rat	Rat	Ovariectomy induced depression model	Other animal model	Animal model	iTRAQ	Up
963	Q6MG11	ATAT_RAT	Alpha-tubulin N-acetyltransferase 1	Atat1	Study P023	Type1	Ovariectomy group vs. control group	Amygdala	Brain	Central	Sprague-Dawley rat	Rat	Ovariectomy induced depression model	Other animal model	Animal model	iTRAQ	Up
964	Q62717	CAPS1_RAT	Calcium-dependent secretion activator 1	Cadps	Study P023	Type1	Ovariectomy group vs. control group	Prefrontal cortex	Brain	Central	Sprague-Dawley rat	Rat	Ovariectomy induced depression model	Other animal model	Animal model	iTRAQ	Down
965	Q32PY7	Q32PY7_RAT	NudC domain containing 3	Nudcd3	Study P023	Type1	Ovariectomy group vs. control group	Prefrontal cortex	Brain	Central	Sprague-Dawley rat	Rat	Ovariectomy induced depression model	Other animal model	Animal model	iTRAQ	Down
966	Q6RUV5	RAC1_RAT	Ras-related C3 botulinum toxin substrate 1	Rac1	Study P023	Type1	Ovariectomy group vs. control group	Hippocampus	Brain	Central	Sprague-Dawley rat	Rat	Ovariectomy induced depression model	Other animal model	Animal model	iTRAQ	Down
967	M0R5T4	M0R5T4_RAT	Rac family small GTPase 3	Rac3	Study P023	Type1	Ovariectomy group vs. control group	Hippocampus	Brain	Central	Sprague-Dawley rat	Rat	Ovariectomy induced depression model	Other animal model	Animal model	iTRAQ	Down
968	P35467	S10A1_RAT	Protein S100-A1	S100a1	Study P023	Type1	Ovariectomy group vs. control group	Hippocampus	Brain	Central	Sprague-Dawley rat	Rat	Ovariectomy induced depression model	Other animal model	Animal model	iTRAQ	Down
969	Q63965	SFXN1_RAT	Sideroflexin-1	Sfxn1	Study P023	Type1	Ovariectomy group vs. control group	Hippocampus	Brain	Central	Sprague-Dawley rat	Rat	Ovariectomy induced depression model	Other animal model	Animal model	iTRAQ	Down
970	Q05175	BASP1_RAT	Brain acid soluble protein 1	Basp1	Study P023	Type1	Ovariectomy group vs. control group	Hippocampus	Brain	Central	Sprague-Dawley rat	Rat	Ovariectomy induced depression model	Other animal model	Animal model	iTRAQ	Down
971	Q62717	CAPS1_RAT	Calcium-dependent secretion activator 1	Cadps	Study P023	Type1	Ovariectomy group vs. control group	Hippocampus	Brain	Central	Sprague-Dawley rat	Rat	Ovariectomy induced depression model	Other animal model	Animal model	iTRAQ	Down
972	P19332	TAU_RAT	Microtubule-associated protein tau	Mapt	Study P023	Type1	Ovariectomy group vs. control group	Hippocampus	Brain	Central	Sprague-Dawley rat	Rat	Ovariectomy induced depression model	Other animal model	Animal model	iTRAQ	Down
973	P62994	GRB2_RAT	Growth factor receptor-bound protein 2	Grb2	Study P023	Type1	Ovariectomy group vs. control group	Hippocampus	Brain	Central	Sprague-Dawley rat	Rat	Ovariectomy induced depression model	Other animal model	Animal model	iTRAQ	Down
974	D4A5X1	D4A5X1_RAT	Stromal interaction molecule 2	Stim2	Study P023	Type1	Ovariectomy group vs. control group	Hypothalamus	Brain	Central	Sprague-Dawley rat	Rat	Ovariectomy induced depression model	Other animal model	Animal model	iTRAQ	Down
975	P05708	HXK1_RAT	Hexokinase-1	Hk1	Study P023	Type1	Ovariectomy group vs. control group	Hypothalamus	Brain	Central	Sprague-Dawley rat	Rat	Ovariectomy induced depression model	Other animal model	Animal model	iTRAQ	Down
976	P68370	TBA1A_RAT	Tubulin alpha-1A chain	Tuba1a	Study P023	Type1	Ovariectomy group vs. control group	Hypothalamus	Brain	Central	Sprague-Dawley rat	Rat	Ovariectomy induced depression model	Other animal model	Animal model	iTRAQ	Down
977	M0R5T4	M0R5T4_RAT	Rac family small GTPase 3	Rac3	Study P023	Type1	Ovariectomy group vs. control group	Amygdala	Brain	Central	Sprague-Dawley rat	Rat	Ovariectomy induced depression model	Other animal model	Animal model	iTRAQ	Down
978	P09217	KPCZ_RAT	Protein kinase C zeta type	Prkcz	Study P023	Type1	Ovariectomy group vs. control group	Amygdala	Brain	Central	Sprague-Dawley rat	Rat	Ovariectomy induced depression model	Other animal model	Animal model	iTRAQ	Down
979	P09215	KPCD_RAT	Protein kinase C delta type	Prkcd	Study P023	Type1	Ovariectomy group vs. control group	Amygdala	Brain	Central	Sprague-Dawley rat	Rat	Ovariectomy induced depression model	Other animal model	Animal model	iTRAQ	Down
980	P85125	CAVN1_RAT	Caveolae-associated protein 1	Cavin1	Study P023	Type1	Ovariectomy group vs. control group	Amygdala	Brain	Central	Sprague-Dawley rat	Rat	Ovariectomy induced depression model	Other animal model	Animal model	iTRAQ	Down
981	P0DMW0	HS71A_RAT	Heat shock 70 kDa protein 1A	Hspa1a	Study P023	Type1	Ovariectomy group vs. control group	Amygdala	Brain	Central	Sprague-Dawley rat	Rat	Ovariectomy induced depression model	Other animal model	Animal model	iTRAQ	Down
982	Q3KRD5	TOM34_RAT	Mitochondrial import receptor subunit TOM34	Tomm34	Study P023	Type1	Ovariectomy group vs. control group	Amygdala	Brain	Central	Sprague-Dawley rat	Rat	Ovariectomy induced depression model	Other animal model	Animal model	iTRAQ	Down
983	Q6EIX2	TIM16_RAT	Mitochondrial import inner membrane translocase subunit TIM16	Magmas-ps1	Study P023	Type1	Ovariectomy group vs. control group	Amygdala	Brain	Central	Sprague-Dawley rat	Rat	Ovariectomy induced depression model	Other animal model	Animal model	iTRAQ	Down
984	Q62717	CAPS1_RAT	Calcium-dependent secretion activator 1	Cadps	Study P023	Type1	Ovariectomy group vs. control group	Amygdala	Brain	Central	Sprague-Dawley rat	Rat	Ovariectomy induced depression model	Other animal model	Animal model	iTRAQ	Down
985	Q9JLU4	SHAN3_RAT	SH3 and multiple ankyrin repeat domains protein 3	Shank3	Study P023	Type1	Ovariectomy group vs. control group	Amygdala	Brain	Central	Sprague-Dawley rat	Rat	Ovariectomy induced depression model	Other animal model	Animal model	iTRAQ	Down
986	Q62844	FYN_RAT	Tyrosine-protein kinase Fyn	Fyn	Study P023	Type1	Ovariectomy group vs. control group	Amygdala	Brain	Central	Sprague-Dawley rat	Rat	Ovariectomy induced depression model	Other animal model	Animal model	iTRAQ	Down
987	P68370	TBA1A_RAT	Tubulin alpha-1A chain	Tuba1a	Study P023	Type1	Ovariectomy group vs. control group	Amygdala	Brain	Central	Sprague-Dawley rat	Rat	Ovariectomy induced depression model	Other animal model	Animal model	iTRAQ	Down
988	P04636	MDHM_RAT	Malate dehydrogenase, mitochondrial	Mdh2	Study P024	Type3	7-nitroindazole + FST group vs. FST group	Hippocampus	Brain	Central	Wistar rat	Rat	Healthy individuals	Healthy individuals	Healthy individuals	2-DE	Up
989	P48500	TPIS_RAT	Triosephosphate isomerase	Tpi1	Study P024	Type3	7-nitroindazole + FST group vs. FST group	Hippocampus	Brain	Central	Wistar rat	Rat	Healthy individuals	Healthy individuals	Healthy individuals	2-DE	Up
990	P68370	TBA1A_RAT	Tubulin alpha-1A chain	Tuba1a	Study P024	Type3	7-nitroindazole + FST group vs. FST group	Hippocampus	Brain	Central	Wistar rat	Rat	Healthy individuals	Healthy individuals	Healthy individuals	2-DE	Up
991	P63259	ACTG_RAT	Actin, cytoplasmic 2	Actg1	Study P024	Type3	7-nitroindazole + FST group vs. FST group	Hippocampus	Brain	Central	Wistar rat	Rat	Healthy individuals	Healthy individuals	Healthy individuals	2-DE	Up
992	P63102	1433Z_RAT	14-3-3 protein zeta/delta	Ywhaz	Study P024	Type3	7-nitroindazole + FST group vs. FST group	Hippocampus	Brain	Central	Wistar rat	Rat	Healthy individuals	Healthy individuals	Healthy individuals	2-DE	Up
993	P47819	GFAP_RAT	Glial fibrillary acidic protein	Gfap	Study P024	Type3	7-nitroindazole + FST group vs. FST group	Hippocampus	Brain	Central	Wistar rat	Rat	Healthy individuals	Healthy individuals	Healthy individuals	2-DE	Up
994	Q68FY0	QCR1_RAT	Cytochrome b-c1 complex subunit 1, mitochondrial	Uqcrc1	Study P024	Type3	7-nitroindazole + FST group vs. FST group	Hippocampus	Brain	Central	Wistar rat	Rat	Healthy individuals	Healthy individuals	Healthy individuals	2-DE	Up
995	P67779	PHB1_RAT	Prohibitin 1	Phb1	Study P024	Type3	7-nitroindazole + FST group vs. FST group	Hippocampus	Brain	Central	Wistar rat	Rat	Healthy individuals	Healthy individuals	Healthy individuals	2-DE	Up
996	P59215	GNAO_RAT	Guanine nucleotide-binding protein G(o) subunit alpha	Gnao1	Study P024	Type3	7-nitroindazole + FST group vs. FST group	Hippocampus	Brain	Central	Wistar rat	Rat	Healthy individuals	Healthy individuals	Healthy individuals	2-DE	Up
997	P31044	PEBP1_RAT	Phosphatidylethanolamine-binding protein 1	Pebp1	Study P024	Type3	7-nitroindazole + FST group vs. FST group	Hippocampus	Brain	Central	Wistar rat	Rat	Healthy individuals	Healthy individuals	Healthy individuals	2-DE	Up
998	P18418	CALR_RAT	Calreticulin	Calr	Study P024	Type3	imipramine + FST group vs. FST group	Hippocampus	Brain	Central	Wistar rat	Rat	Healthy individuals	Healthy individuals	Healthy individuals	2-DE	Up
999	P48500	TPIS_RAT	Triosephosphate isomerase	Tpi1	Study P024	Type3	imipramine + FST group vs. FST group	Hippocampus	Brain	Central	Wistar rat	Rat	Healthy individuals	Healthy individuals	Healthy individuals	2-DE	Up
1000	A0A0G2K9A2	A0A0G2K9A2_RAT	Arp2/3 complex 34 kDa subunit	Arpc2	Study P024	Type3	imipramine + FST group vs. FST group	Hippocampus	Brain	Central	Wistar rat	Rat	Healthy individuals	Healthy individuals	Healthy individuals	2-DE	Up
1001	P02091	HBB1_RAT	Hemoglobin subunit beta-1	Hbb	Study P024	Type3	imipramine + FST group vs. FST group	Hippocampus	Brain	Central	Wistar rat	Rat	Healthy individuals	Healthy individuals	Healthy individuals	2-DE	Up
1002	P11980	KPYM_RAT	Pyruvate kinase PKM	Pkm	Study P024	Type3	imipramine + FST group vs. FST group	Hippocampus	Brain	Central	Wistar rat	Rat	Healthy individuals	Healthy individuals	Healthy individuals	2-DE	Up
1003	P10860	DHE3_RAT	Glutamate dehydrogenase 1, mitochondrial	Glud1	Study P024	Type3	imipramine + FST group vs. FST group	Hippocampus	Brain	Central	Wistar rat	Rat	Healthy individuals	Healthy individuals	Healthy individuals	2-DE	Up
1004	D4A133	D4A133_RAT	H(+)-transporting two-sector ATPase	Atp6v1a	Study P024	Type3	imipramine + FST group vs. FST group	Hippocampus	Brain	Central	Wistar rat	Rat	Healthy individuals	Healthy individuals	Healthy individuals	2-DE	Up
1005	P07323	ENOG_RAT	Gamma-enolase	Eno2	Study P024	Type3	7-nitroindazole + FST group vs. FST group	Hippocampus	Brain	Central	Wistar rat	Rat	Healthy individuals	Healthy individuals	Healthy individuals	2-DE	Down
1006	P05065	ALDOA_RAT	Fructose-bisphosphate aldolase A	Aldoa	Study P024	Type3	7-nitroindazole + FST group vs. FST group	Hippocampus	Brain	Central	Wistar rat	Rat	Healthy individuals	Healthy individuals	Healthy individuals	2-DE	Down
1007	P10719	ATPB_RAT	ATP synthase subunit beta, mitochondrial	Atp5f1b	Study P024	Type3	7-nitroindazole + FST group vs. FST group	Hippocampus	Brain	Central	Wistar rat	Rat	Healthy individuals	Healthy individuals	Healthy individuals	2-DE	Down
1008	P12369	KAP3_RAT	cAMP-dependent protein kinase type II-beta regulatory subunit	Prkar2b	Study P024	Type3	7-nitroindazole + FST group vs. FST group	Hippocampus	Brain	Central	Wistar rat	Rat	Healthy individuals	Healthy individuals	Healthy individuals	2-DE	Down
1009	P37377	SYUA_RAT	Alpha-synuclein	Snca	Study P024	Type3	7-nitroindazole + FST group vs. FST group	Hippocampus	Brain	Central	Wistar rat	Rat	Healthy individuals	Healthy individuals	Healthy individuals	2-DE	Down
1010	P07323	ENOG_RAT	Gamma-enolase	Eno2	Study P024	Type3	7-nitroindazole + FST group vs. FST group	Hippocampus	Brain	Central	Wistar rat	Rat	Healthy individuals	Healthy individuals	Healthy individuals	2-DE	Down
1011	Q3KRE8	TBB2B_RAT	Tubulin beta-2B chain	Tubb2b	Study P024	Type3	7-nitroindazole + FST group vs. FST group	Hippocampus	Brain	Central	Wistar rat	Rat	Healthy individuals	Healthy individuals	Healthy individuals	2-DE	Down
1012	Q6AY84	SCRN1_RAT	Secernin-1	Scrn1	Study P024	Type3	7-nitroindazole + FST group vs. FST group	Hippocampus	Brain	Central	Wistar rat	Rat	Healthy individuals	Healthy individuals	Healthy individuals	2-DE	Down
1013	P10111	PPIA_RAT	Peptidyl-prolyl cis-trans isomerase A	Ppia	Study P024	Type3	7-nitroindazole + FST group vs. FST group	Hippocampus	Brain	Central	Wistar rat	Rat	Healthy individuals	Healthy individuals	Healthy individuals	2-DE	Down
1014	P54311	GBB1_RAT	Guanine nucleotide-binding protein G(I)/G(S)/G(T) subunit beta-1	Gnb1	Study P024	Type3	7-nitroindazole + FST group vs. FST group	Hippocampus	Brain	Central	Wistar rat	Rat	Healthy individuals	Healthy individuals	Healthy individuals	2-DE	Down
1015	P15999	ATPA_RAT	ATP synthase subunit alpha, mitochondrial	Atp5f1a	Study P024	Type3	7-nitroindazole + FST group vs. FST group	Hippocampus	Brain	Central	Wistar rat	Rat	Healthy individuals	Healthy individuals	Healthy individuals	2-DE	Down
1016	Q99NA5	IDH3A_RAT	Isocitrate dehydrogenase [NAD] subunit alpha, mitochondrial	Idh3a	Study P024	Type3	7-nitroindazole + FST group vs. FST group	Hippocampus	Brain	Central	Wistar rat	Rat	Healthy individuals	Healthy individuals	Healthy individuals	2-DE	Down
1017	Q9QUL6	NSF_RAT	Vesicle-fusing ATPase	Nsf	Study P024	Type3	7-nitroindazole + FST group vs. FST group	Hippocampus	Brain	Central	Wistar rat	Rat	Healthy individuals	Healthy individuals	Healthy individuals	2-DE	Down
1018	P10860	DHE3_RAT	Glutamate dehydrogenase 1, mitochondrial	Glud1	Study P024	Type3	7-nitroindazole + FST group vs. FST group	Hippocampus	Brain	Central	Wistar rat	Rat	Healthy individuals	Healthy individuals	Healthy individuals	2-DE	Down
1019	P04636	MDHM_RAT	Malate dehydrogenase, mitochondrial	Mdh2	Study P024	Type3	imipramine + FST group vs. FST group	Hippocampus	Brain	Central	Wistar rat	Rat	Healthy individuals	Healthy individuals	Healthy individuals	2-DE	Down
1020	P15999	ATPA_RAT	ATP synthase subunit alpha, mitochondrial	Atp5f1a	Study P024	Type3	imipramine + FST group vs. FST group	Hippocampus	Brain	Central	Wistar rat	Rat	Healthy individuals	Healthy individuals	Healthy individuals	2-DE	Down
1021	P04905	GSTM1_RAT	Glutathione S-transferase Mu 1	Gstm1	Study P024	Type3	imipramine + FST group vs. FST group	Hippocampus	Brain	Central	Wistar rat	Rat	Healthy individuals	Healthy individuals	Healthy individuals	2-DE	Down
1022	P63018	HSP7C_RAT	Heat shock cognate 71 kDa protein	Hspa8	Study P024	Type3	imipramine + FST group vs. FST group	Hippocampus	Brain	Central	Wistar rat	Rat	Healthy individuals	Healthy individuals	Healthy individuals	2-DE	Down
1023	P62630	EF1A1_RAT	Elongation factor 1-alpha 1	Eef1a1	Study P024	Type3	imipramine + FST group vs. FST group	Hippocampus	Brain	Central	Wistar rat	Rat	Healthy individuals	Healthy individuals	Healthy individuals	2-DE	Down
1024	Q9Z2L0	VDAC1_RAT	Voltage-dependent anion-selective channel protein 1	Vdac1	Study P024	Type3	imipramine + FST group vs. FST group	Hippocampus	Brain	Central	Wistar rat	Rat	Healthy individuals	Healthy individuals	Healthy individuals	2-DE	Down
1025	Q9Z1X8	Q9Z1X8_RAT	Neural F box protein NFB42	Fbxo2	Study P024	Type3	imipramine + FST group vs. FST group	Hippocampus	Brain	Central	Wistar rat	Rat	Healthy individuals	Healthy individuals	Healthy individuals	2-DE	Down
1026	P01946	HBA_RAT	Hemoglobin subunit alpha-1/2	Hba1	Study P024	Type3	imipramine + FST group vs. FST group	Hippocampus	Brain	Central	Wistar rat	Rat	Healthy individuals	Healthy individuals	Healthy individuals	2-DE	Down
1027	Q9ER34	ACON_RAT	Aconitate hydratase, mitochondrial	Aco2	Study P024	Type3	imipramine + FST group vs. FST group	Hippocampus	Brain	Central	Wistar rat	Rat	Healthy individuals	Healthy individuals	Healthy individuals	2-DE	Down
1028	Q63537	SYN2_RAT	Synapsin-2	Syn2	Study P024	Type3	imipramine + FST group vs. FST group	Hippocampus	Brain	Central	Wistar rat	Rat	Healthy individuals	Healthy individuals	Healthy individuals	2-DE	Down
1029	P63259	ACTG_RAT	Actin, cytoplasmic 2	Actg1	Study P024	Type3	imipramine + FST group vs. FST group	Hippocampus	Brain	Central	Wistar rat	Rat	Healthy individuals	Healthy individuals	Healthy individuals	2-DE	Down
1030	D3ZPX0	D3ZPX0_RAT	Zinc finger MYM-type containing 5	Zmym5	Study P024	Type3	imipramine + FST group vs. FST group	Hippocampus	Brain	Central	Wistar rat	Rat	Healthy individuals	Healthy individuals	Healthy individuals	2-DE	Down
1031	P47728	CALB2_RAT	Calretinin	Calb2	Study P024	Type3	imipramine + FST group vs. FST group	Hippocampus	Brain	Central	Wistar rat	Rat	Healthy individuals	Healthy individuals	Healthy individuals	2-DE	Down
1032	B2RYW3	B2RYW3_RAT	NADH dehydrogenase [ubiquinone] 1 beta subcomplex subunit 9	Ndufb9	Study P024	Type3	imipramine + FST group vs. FST group	Hippocampus	Brain	Central	Wistar rat	Rat	Healthy individuals	Healthy individuals	Healthy individuals	2-DE	Down
1033	P05065	ALDOA_RAT	Fructose-bisphosphate aldolase A	Aldoa	Study P024	Type3	imipramine + FST group vs. FST group	Hippocampus	Brain	Central	Wistar rat	Rat	Healthy individuals	Healthy individuals	Healthy individuals	2-DE	Down
1034	P16617	PGK1_RAT	Phosphoglycerate kinase 1	Pgk1	Study P024	Type3	imipramine + FST group vs. FST group	Hippocampus	Brain	Central	Wistar rat	Rat	Healthy individuals	Healthy individuals	Healthy individuals	2-DE	Down
1035	P11980	KPYM_RAT	Pyruvate kinase PKM	Pkm	Study P024	Type3	imipramine + FST group vs. FST group	Hippocampus	Brain	Central	Wistar rat	Rat	Healthy individuals	Healthy individuals	Healthy individuals	2-DE	Down
1036	P04906	GSTP1_RAT	Glutathione S-transferase P	Gstp1	Study P024	Type3	imipramine + FST group vs. FST group	Hippocampus	Brain	Central	Wistar rat	Rat	Healthy individuals	Healthy individuals	Healthy individuals	2-DE	Down
1037	P07323	ENOG_RAT	Gamma-enolase	Eno2	Study P024	Type3	imipramine + FST group vs. FST group	Hippocampus	Brain	Central	Wistar rat	Rat	Healthy individuals	Healthy individuals	Healthy individuals	2-DE	Down
1038	Q5XIH3	Q5XIH3_RAT	NADH dehydrogenase [ubiquinone] flavoprotein 1, mitochondrial	Ndufv1	Study P024	Type3	imipramine + FST group vs. FST group	Hippocampus	Brain	Central	Wistar rat	Rat	Healthy individuals	Healthy individuals	Healthy individuals	2-DE	Down
1039	P11517	HBB2_RAT	Hemoglobin subunit beta-2	N/A	Study P024	Type3	imipramine + FST group vs. FST group	Hippocampus	Brain	Central	Wistar rat	Rat	Healthy individuals	Healthy individuals	Healthy individuals	2-DE	Down
1040	P13233	CN37_RAT	2',3'-cyclic-nucleotide 3'-phosphodiesterase	Cnp	Study P024	Type3	imipramine + FST group vs. FST group	Hippocampus	Brain	Central	Wistar rat	Rat	Healthy individuals	Healthy individuals	Healthy individuals	2-DE	Down
1041	P00507	AATM_RAT	Aspartate aminotransferase, mitochondrial	Got2	Study P024	Type3	imipramine + FST group vs. FST group	Hippocampus	Brain	Central	Wistar rat	Rat	Healthy individuals	Healthy individuals	Healthy individuals	2-DE	Down
1042	P42123	LDHB_RAT	L-lactate dehydrogenase B chain	Ldhb	Study P024	Type3	imipramine + FST group vs. FST group	Hippocampus	Brain	Central	Wistar rat	Rat	Healthy individuals	Healthy individuals	Healthy individuals	2-DE	Down
1043	P10860	DHE3_RAT	Glutamate dehydrogenase 1, mitochondrial	Glud1	Study P024	Type3	imipramine + FST group vs. FST group	Hippocampus	Brain	Central	Wistar rat	Rat	Healthy individuals	Healthy individuals	Healthy individuals	2-DE	Down
1044	Q64428	ECHA_RAT	Trifunctional enzyme subunit alpha, mitochondrial	Hadha	Study P024	Type3	imipramine + FST group vs. FST group	Hippocampus	Brain	Central	Wistar rat	Rat	Healthy individuals	Healthy individuals	Healthy individuals	2-DE	Down
1045	P08461	ODP2_RAT	Dihydrolipoyllysine-residue acetyltransferase component of pyruvate dehydrogenase complex, mitochondrial	Dlat	Study P024	Type3	imipramine + FST group vs. FST group	Hippocampus	Brain	Central	Wistar rat	Rat	Healthy individuals	Healthy individuals	Healthy individuals	2-DE	Down
1046	P80254	DOPD_RAT	D-dopachrome decarboxylase	Ddt	Study P024	Type3	imipramine + FST group vs. FST group	Hippocampus	Brain	Central	Wistar rat	Rat	Healthy individuals	Healthy individuals	Healthy individuals	2-DE	Down
1047	P21575	DYN1_RAT	Dynamin-1	Dnm1	Study P024	Type3	imipramine + FST group vs. FST group	Hippocampus	Brain	Central	Wistar rat	Rat	Healthy individuals	Healthy individuals	Healthy individuals	2-DE	Down
1048	Q3MHS9	Q3MHS9_RAT	Chaperonin containing Tcp1, subunit 6A	Cct6a	Study P024	Type3	imipramine + FST group vs. FST group	Hippocampus	Brain	Central	Wistar rat	Rat	Healthy individuals	Healthy individuals	Healthy individuals	2-DE	Down
1049	P04636	MDHM_RAT	Malate dehydrogenase, mitochondrial	Mdh2	Study P024	Type3	imipramine + FST group vs. FST group	Hippocampus	Brain	Central	Wistar rat	Rat	Healthy individuals	Healthy individuals	Healthy individuals	2-DE	Down
1050	P11884	ALDH2_RAT	Aldehyde dehydrogenase, mitochondrial	Aldh2	Study P024	Type3	imipramine + FST group vs. FST group	Hippocampus	Brain	Central	Wistar rat	Rat	Healthy individuals	Healthy individuals	Healthy individuals	2-DE	Down
1051	A1Z0K8	A1Z0K8_RAT	Beta-actin	N/A	Study P024	Type3	imipramine + FST group vs. FST group	Hippocampus	Brain	Central	Wistar rat	Rat	Healthy individuals	Healthy individuals	Healthy individuals	2-DE	Down
1052	Q8VHN2	NMD3B_RAT	Glutamate receptor ionotropic, NMDA 3B	Grin3b	Study P024	Type3	imipramine + FST group vs. FST group	Hippocampus	Brain	Central	Wistar rat	Rat	Healthy individuals	Healthy individuals	Healthy individuals	2-DE	Down
1053	B0BN63	B0BN63_RAT	Activator of Hsp90 ATPase activity 1	Ahsa1	Study P025	Type3	fluoxetine group vs. control group	Hippocampus	Brain	Central	Wistar rat	Rat	Healthy individuals	Healthy individuals	Healthy individuals	Label free	Up
1054	I7FKL4	I7FKL4_RAT	Myelin basic protein	Mbp	Study P025	Type3	fluoxetine group vs. control group	Hippocampus	Brain	Central	Wistar rat	Rat	Healthy individuals	Healthy individuals	Healthy individuals	Label free	Up
1055	P0DP29	CALM1_RAT	Calmodulin-1	Calm1	Study P025	Type3	fluoxetine group vs. control group	Hippocampus	Brain	Central	Wistar rat	Rat	Healthy individuals	Healthy individuals	Healthy individuals	Label free	Up
1056	P26772	CH10_RAT	10 kDa heat shock protein, mitochondrial	Hspe1	Study P025	Type3	fluoxetine group vs. control group	Hippocampus	Brain	Central	Wistar rat	Rat	Healthy individuals	Healthy individuals	Healthy individuals	Label free	Up
1057	A0A0G2JZF2	A0A0G2JZF2_RAT	CAP-GLY domain containing linker protein 2	Clip2	Study P025	Type3	fluoxetine group vs. control group	Hippocampus	Brain	Central	Wistar rat	Rat	Healthy individuals	Healthy individuals	Healthy individuals	Label free	Up
1058	Q05683	DCE2_RAT	Glutamate decarboxylase 2	Gad2	Study P025	Type3	fluoxetine group vs. control group	Hippocampus	Brain	Central	Wistar rat	Rat	Healthy individuals	Healthy individuals	Healthy individuals	Label free	Up
1059	Q9WTP0	E41L1_RAT	Band 4.1-like protein 1	Epb41l1	Study P025	Type3	fluoxetine group vs. control group	Hippocampus	Brain	Central	Wistar rat	Rat	Healthy individuals	Healthy individuals	Healthy individuals	Label free	Up
1060	P62246	RS15A_RAT	Small ribosomal subunit protein uS8	Rps15a	Study P025	Type3	fluoxetine group vs. control group	Hippocampus	Brain	Central	Wistar rat	Rat	Healthy individuals	Healthy individuals	Healthy individuals	Label free	Up
1061	P04631	S100B_RAT	Protein S100-B	S100b	Study P025	Type3	fluoxetine group vs. control group	Hippocampus	Brain	Central	Wistar rat	Rat	Healthy individuals	Healthy individuals	Healthy individuals	Label free	Up
1062	P11030	ACBP_RAT	Acyl-CoA-binding protein	Dbi	Study P025	Type3	fluoxetine group vs. control group	Hippocampus	Brain	Central	Wistar rat	Rat	Healthy individuals	Healthy individuals	Healthy individuals	Label free	Up
1063	P47942	DPYL2_RAT	Dihydropyrimidinase-related protein 2	Dpysl2	Study P025	Type3	fluoxetine group vs. control group	Hippocampus	Brain	Central	Wistar rat	Rat	Healthy individuals	Healthy individuals	Healthy individuals	Label free	Up
1064	P45479	PPT1_RAT	Palmitoyl-protein thioesterase 1	Ppt1	Study P025	Type3	fluoxetine group vs. control group	Hippocampus	Brain	Central	Wistar rat	Rat	Healthy individuals	Healthy individuals	Healthy individuals	Label free	Up
1065	D3ZGN2	D3ZGN2_RAT	Copine 5	Cpne5	Study P025	Type3	fluoxetine group vs. control group	Hippocampus	Brain	Central	Wistar rat	Rat	Healthy individuals	Healthy individuals	Healthy individuals	Label free	Up
1066	P69897	TBB5_RAT	Tubulin beta-5 chain	Tubb5	Study P025	Type3	fluoxetine group vs. control group	Hippocampus	Brain	Central	Wistar rat	Rat	Healthy individuals	Healthy individuals	Healthy individuals	Label free	Up
1067	P04797	G3P_RAT	Glyceraldehyde-3-phosphate dehydrogenase	Gapdh	Study P025	Type3	fluoxetine group vs. control group	Hippocampus	Brain	Central	Wistar rat	Rat	Healthy individuals	Healthy individuals	Healthy individuals	Label free	Up
1068	P02688	MBP_RAT	Myelin basic protein	Mbp	Study P025	Type3	fluoxetine group vs. control group	Hippocampus	Brain	Central	Wistar rat	Rat	Healthy individuals	Healthy individuals	Healthy individuals	Label free	Up
1069	F8WFH8	F8WFH8_RAT	Tryptophan--tRNA ligase, cytoplasmic	Wars1	Study P025	Type3	fluoxetine group vs. control group	Hippocampus	Brain	Central	Wistar rat	Rat	Healthy individuals	Healthy individuals	Healthy individuals	Label free	Up
1070	P02625	PRVA_RAT	Parvalbumin alpha	Pvalb	Study P025	Type3	fluoxetine group vs. control group	Hippocampus	Brain	Central	Wistar rat	Rat	Healthy individuals	Healthy individuals	Healthy individuals	Label free	Up
1071	P47728	CALB2_RAT	Calretinin	Calb2	Study P025	Type3	fluoxetine group vs. control group	Hippocampus	Brain	Central	Wistar rat	Rat	Healthy individuals	Healthy individuals	Healthy individuals	Label free	Up
1072	P47819	GFAP_RAT	Glial fibrillary acidic protein	Gfap	Study P025	Type3	fluoxetine group vs. control group	Hippocampus	Brain	Central	Wistar rat	Rat	Healthy individuals	Healthy individuals	Healthy individuals	Label free	Up
1073	P52481	CAP2_RAT	Adenylyl cyclase-associated protein 2	Cap2	Study P025	Type3	fluoxetine group vs. control group	Hippocampus	Brain	Central	Wistar rat	Rat	Healthy individuals	Healthy individuals	Healthy individuals	Label free	Up
1074	Q63537	SYN2_RAT	Synapsin-2	Syn2	Study P025	Type3	fluoxetine group vs. control group	Hippocampus	Brain	Central	Wistar rat	Rat	Healthy individuals	Healthy individuals	Healthy individuals	Label free	Up
1075	Q5RKI0	WDR1_RAT	WD repeat-containing protein 1	Wdr1	Study P025	Type3	fluoxetine group vs. control group	Hippocampus	Brain	Central	Wistar rat	Rat	Healthy individuals	Healthy individuals	Healthy individuals	Label free	Up
1076	P59215	GNAO_RAT	Guanine nucleotide-binding protein G(o) subunit alpha	Gnao1	Study P025	Type3	fluoxetine group vs. control group	Hippocampus	Brain	Central	Wistar rat	Rat	Healthy individuals	Healthy individuals	Healthy individuals	Label free	Up
1077	Q6IFU9	Q6IFU9_RAT	Keratin 14	Krt16	Study P025	Type3	fluoxetine group vs. control group	Hippocampus	Brain	Central	Wistar rat	Rat	Healthy individuals	Healthy individuals	Healthy individuals	Label free	Up
1078	P52873	PYC_RAT	Pyruvate carboxylase, mitochondrial	Pc	Study P025	Type3	fluoxetine group vs. control group	Hippocampus	Brain	Central	Wistar rat	Rat	Healthy individuals	Healthy individuals	Healthy individuals	Label free	Up
1079	Q05962	ADT1_RAT	ADP/ATP translocase 1	Slc25a4	Study P025	Type3	fluoxetine group vs. control group	Hippocampus	Brain	Central	Wistar rat	Rat	Healthy individuals	Healthy individuals	Healthy individuals	Label free	Up
1080	P07323	ENOG_RAT	Gamma-enolase	Eno2	Study P025	Type3	fluoxetine group vs. control group	Hippocampus	Brain	Central	Wistar rat	Rat	Healthy individuals	Healthy individuals	Healthy individuals	Label free	Up
1081	Q5EB49	Q5EB49_RAT	phosphopyruvate hydratase	Eno1	Study P025	Type3	fluoxetine group vs. control group	Hippocampus	Brain	Central	Wistar rat	Rat	Healthy individuals	Healthy individuals	Healthy individuals	Label free	Up
1082	Q66HF1	NDUS1_RAT	NADH-ubiquinone oxidoreductase 75 kDa subunit, mitochondrial	Ndufs1	Study P025	Type3	fluoxetine group vs. control group	Hippocampus	Brain	Central	Wistar rat	Rat	Healthy individuals	Healthy individuals	Healthy individuals	Label free	Up
1083	Q6P6R2	DLDH_RAT	Dihydrolipoyl dehydrogenase, mitochondrial	Dld	Study P025	Type3	fluoxetine group vs. control group	Hippocampus	Brain	Central	Wistar rat	Rat	Healthy individuals	Healthy individuals	Healthy individuals	Label free	Up
1084	P61265	STX1B_RAT	Syntaxin-1B	Stx1b	Study P025	Type3	fluoxetine group vs. control group	Hippocampus	Brain	Central	Wistar rat	Rat	Healthy individuals	Healthy individuals	Healthy individuals	Label free	Up
1085	P06687	AT1A3_RAT	Sodium/potassium-transporting ATPase subunit alpha-3	Atp1a3	Study P025	Type3	fluoxetine group vs. control group	Hippocampus	Brain	Central	Wistar rat	Rat	Healthy individuals	Healthy individuals	Healthy individuals	Label free	Up
1086	Q4QRB4	TBB3_RAT	Tubulin beta-3 chain	Tubb3	Study P025	Type3	fluoxetine group vs. control group	Hippocampus	Brain	Central	Wistar rat	Rat	Healthy individuals	Healthy individuals	Healthy individuals	Label free	Up
1087	Q920L2	SDHA_RAT	Succinate dehydrogenase [ubiquinone] flavoprotein subunit, mitochondrial	Sdha	Study P025	Type3	fluoxetine group vs. control group	Hippocampus	Brain	Central	Wistar rat	Rat	Healthy individuals	Healthy individuals	Healthy individuals	Label free	Up
1088	D3ZQD3	OGDHL_RAT	2-oxoglutarate dehydrogenase-like, mitochondrial	Ogdhl	Study P025	Type3	fluoxetine group vs. control group	Hippocampus	Brain	Central	Wistar rat	Rat	Healthy individuals	Healthy individuals	Healthy individuals	Label free	Up
1089	P06686	AT1A2_RAT	Sodium/potassium-transporting ATPase subunit alpha-2	Atp1a2	Study P025	Type3	fluoxetine group vs. control group	Hippocampus	Brain	Central	Wistar rat	Rat	Healthy individuals	Healthy individuals	Healthy individuals	Label free	Up
1090	Q45QL6	Q45QL6_RAT	Guanine nucleotide binding protein beta 2	Gnb2	Study P025	Type3	fluoxetine group vs. control group	Hippocampus	Brain	Central	Wistar rat	Rat	Healthy individuals	Healthy individuals	Healthy individuals	Label free	Up
1091	P11442	CLH1_RAT	Clathrin heavy chain 1	Cltc	Study P025	Type3	fluoxetine group vs. control group	Hippocampus	Brain	Central	Wistar rat	Rat	Healthy individuals	Healthy individuals	Healthy individuals	Label free	Up
1092	P05708	HXK1_RAT	Hexokinase-1	Hk1	Study P025	Type3	fluoxetine group vs. control group	Hippocampus	Brain	Central	Wistar rat	Rat	Healthy individuals	Healthy individuals	Healthy individuals	Label free	Up
1093	P48721	GRP75_RAT	Stress-70 protein, mitochondrial	Hspa9	Study P025	Type3	fluoxetine group vs. control group	Hippocampus	Brain	Central	Wistar rat	Rat	Healthy individuals	Healthy individuals	Healthy individuals	Label free	Up
1094	P51650	SSDH_RAT	Succinate-semialdehyde dehydrogenase, mitochondrial	Aldh5a1	Study P025	Type3	fluoxetine group vs. control group	Hippocampus	Brain	Central	Wistar rat	Rat	Healthy individuals	Healthy individuals	Healthy individuals	Label free	Up
1095	P82995	HS90A_RAT	Heat shock protein HSP 90-alpha	Hsp90aa1	Study P025	Type3	fluoxetine group vs. control group	Hippocampus	Brain	Central	Wistar rat	Rat	Healthy individuals	Healthy individuals	Healthy individuals	Label free	Up
1096	B2GV33	B2GV33_RAT	Amine oxidase	Maoa	Study P025	Type3	fluoxetine group vs. control group	Hippocampus	Brain	Central	Wistar rat	Rat	Healthy individuals	Healthy individuals	Healthy individuals	Label free	Up
1097	P10860	DHE3_RAT	Glutamate dehydrogenase 1, mitochondrial	Glud1	Study P025	Type3	fluoxetine group vs. control group	Hippocampus	Brain	Central	Wistar rat	Rat	Healthy individuals	Healthy individuals	Healthy individuals	Label free	Up
1098	P08461	ODP2_RAT	Dihydrolipoyllysine-residue acetyltransferase component of pyruvate dehydrogenase complex, mitochondrial	Dlat	Study P025	Type3	fluoxetine group vs. control group	Hippocampus	Brain	Central	Wistar rat	Rat	Healthy individuals	Healthy individuals	Healthy individuals	Label free	Up
1099	P14408	FUMH_RAT	Fumarate hydratase, mitochondrial	Fh	Study P025	Type3	fluoxetine group vs. control group	Hippocampus	Brain	Central	Wistar rat	Rat	Healthy individuals	Healthy individuals	Healthy individuals	Label free	Up
1100	P21575	DYN1_RAT	Dynamin-1	Dnm1	Study P025	Type3	fluoxetine group vs. control group	Hippocampus	Brain	Central	Wistar rat	Rat	Healthy individuals	Healthy individuals	Healthy individuals	Label free	Up
1101	P07335	KCRB_RAT	Creatine kinase B-type	Ckb	Study P025	Type3	fluoxetine group vs. control group	Hippocampus	Brain	Central	Wistar rat	Rat	Healthy individuals	Healthy individuals	Healthy individuals	Label free	Up
1102	P32551	QCR2_RAT	Cytochrome b-c1 complex subunit 2, mitochondrial	Uqcrc2	Study P025	Type3	fluoxetine group vs. control group	Hippocampus	Brain	Central	Wistar rat	Rat	Healthy individuals	Healthy individuals	Healthy individuals	Label free	Up
1103	A0A0G2KAN7	A0A0G2KAN7_RAT	glutaminase	Gls	Study P025	Type3	fluoxetine group vs. control group	Hippocampus	Brain	Central	Wistar rat	Rat	Healthy individuals	Healthy individuals	Healthy individuals	Label free	Up
1104	A0A097BVJ5	A0A097BVJ5_RAT	2',3'-cyclic-nucleotide 3'-phosphodiesterase	Cnp	Study P025	Type3	fluoxetine group vs. control group	Hippocampus	Brain	Central	Wistar rat	Rat	Healthy individuals	Healthy individuals	Healthy individuals	Label free	Up
1105	Q99NA5	IDH3A_RAT	Isocitrate dehydrogenase [NAD] subunit alpha, mitochondrial	Idh3a	Study P025	Type3	fluoxetine group vs. control group	Hippocampus	Brain	Central	Wistar rat	Rat	Healthy individuals	Healthy individuals	Healthy individuals	Label free	Up
1106	A0A0G2K943	A0A0G2K943_RAT	AP-2 complex subunit alpha	Ap2a2	Study P025	Type3	fluoxetine group vs. control group	Hippocampus	Brain	Central	Wistar rat	Rat	Healthy individuals	Healthy individuals	Healthy individuals	Label free	Up
1107	F1LX07	S2512_RAT	Electrogenic aspartate/glutamate antiporter SLC25A12, mitochondrial	Slc25a12	Study P025	Type3	fluoxetine group vs. control group	Hippocampus	Brain	Central	Wistar rat	Rat	Healthy individuals	Healthy individuals	Healthy individuals	Label free	Up
1108	P11884	ALDH2_RAT	Aldehyde dehydrogenase, mitochondrial	Aldh2	Study P025	Type3	fluoxetine group vs. control group	Hippocampus	Brain	Central	Wistar rat	Rat	Healthy individuals	Healthy individuals	Healthy individuals	Label free	Up
1109	P63018	HSP7C_RAT	Heat shock cognate 71 kDa protein	Hspa8	Study P025	Type3	fluoxetine group vs. control group	Hippocampus	Brain	Central	Wistar rat	Rat	Healthy individuals	Healthy individuals	Healthy individuals	Label free	Up
1110	G3V741	G3V741_RAT	Phosphate carrier protein, mitochondrial	Slc25a3	Study P025	Type3	fluoxetine group vs. control group	Hippocampus	Brain	Central	Wistar rat	Rat	Healthy individuals	Healthy individuals	Healthy individuals	Label free	Up
1111	P21707	SYT1_RAT	Synaptotagmin-1	Syt1	Study P025	Type3	fluoxetine group vs. control group	Hippocampus	Brain	Central	Wistar rat	Rat	Healthy individuals	Healthy individuals	Healthy individuals	Label free	Up
1112	F7FKI5	F7FKI5_RAT	Pyruvate dehydrogenase E1 component subunit alpha	Pdha1	Study P025	Type3	fluoxetine group vs. control group	Hippocampus	Brain	Central	Wistar rat	Rat	Healthy individuals	Healthy individuals	Healthy individuals	Label free	Up
1113	P60203	MYPR_RAT	Myelin proteolipid protein	Plp1	Study P025	Type3	fluoxetine group vs. control group	Hippocampus	Brain	Central	Wistar rat	Rat	Healthy individuals	Healthy individuals	Healthy individuals	Label free	Up
1114	Q52KS1	Q52KS1_RAT	ATP-dependent 6-phosphofructokinase	Pfkm	Study P025	Type3	fluoxetine group vs. control group	Hippocampus	Brain	Central	Wistar rat	Rat	Healthy individuals	Healthy individuals	Healthy individuals	Label free	Up
1115	G3V6P2	G3V6P2_RAT	Dihydrolipoyllysine-residue succinyltransferase component of 2-oxoglutarate dehydrogenase complex, mitochondrial	Dlst	Study P025	Type3	fluoxetine group vs. control group	Hippocampus	Brain	Central	Wistar rat	Rat	Healthy individuals	Healthy individuals	Healthy individuals	Label free	Up
1116	P14882	PCCA_RAT	Propionyl-CoA carboxylase alpha chain, mitochondrial	Pcca	Study P025	Type3	fluoxetine group vs. control group	Hippocampus	Brain	Central	Wistar rat	Rat	Healthy individuals	Healthy individuals	Healthy individuals	Label free	Up
1117	Q9ER34	ACON_RAT	Aconitate hydratase, mitochondrial	Aco2	Study P025	Type3	fluoxetine group vs. control group	Hippocampus	Brain	Central	Wistar rat	Rat	Healthy individuals	Healthy individuals	Healthy individuals	Label free	Up
1118	P32736	OPCM_RAT	Opioid-binding protein/cell adhesion molecule	Opcml	Study P025	Type3	fluoxetine group vs. control group	Hippocampus	Brain	Central	Wistar rat	Rat	Healthy individuals	Healthy individuals	Healthy individuals	Label free	Up
1119	Q09073	ADT2_RAT	ADP/ATP translocase 2	Slc25a5	Study P025	Type3	fluoxetine group vs. control group	Hippocampus	Brain	Central	Wistar rat	Rat	Healthy individuals	Healthy individuals	Healthy individuals	Label free	Up
1120	D4A133	D4A133_RAT	H(+)-transporting two-sector ATPase	Atp6v1a	Study P025	Type3	fluoxetine group vs. control group	Hippocampus	Brain	Central	Wistar rat	Rat	Healthy individuals	Healthy individuals	Healthy individuals	Label free	Up
1121	P61765	STXB1_RAT	Syntaxin-binding protein 1	Stxbp1	Study P025	Type3	fluoxetine group vs. control group	Hippocampus	Brain	Central	Wistar rat	Rat	Healthy individuals	Healthy individuals	Healthy individuals	Label free	Up
1122	P09951	SYN1_RAT	Synapsin-1	Syn1	Study P025	Type3	fluoxetine group vs. control group	Hippocampus	Brain	Central	Wistar rat	Rat	Healthy individuals	Healthy individuals	Healthy individuals	Label free	Up
1123	Q9QUL6	NSF_RAT	Vesicle-fusing ATPase	Nsf	Study P025	Type3	fluoxetine group vs. control group	Hippocampus	Brain	Central	Wistar rat	Rat	Healthy individuals	Healthy individuals	Healthy individuals	Label free	Up
1124	P53534	PYGB_RAT	Glycogen phosphorylase, brain form	Pygb	Study P025	Type3	fluoxetine group vs. control group	Hippocampus	Brain	Central	Wistar rat	Rat	Healthy individuals	Healthy individuals	Healthy individuals	Label free	Up
1125	Q2TA68	OPA1_RAT	Dynamin-like 120 kDa protein, mitochondrial	Opa1	Study P025	Type3	fluoxetine group vs. control group	Hippocampus	Brain	Central	Wistar rat	Rat	Healthy individuals	Healthy individuals	Healthy individuals	Label free	Up
1126	P63259	ACTG_RAT	Actin, cytoplasmic 2	Actg1	Study P025	Type3	fluoxetine group vs. control group	Hippocampus	Brain	Central	Wistar rat	Rat	Healthy individuals	Healthy individuals	Healthy individuals	Label free	Up
1127	G3V936	G3V936_RAT	Citrate synthase	Cs	Study P025	Type3	fluoxetine group vs. control group	Hippocampus	Brain	Central	Wistar rat	Rat	Healthy individuals	Healthy individuals	Healthy individuals	Label free	Up
1128	Q5XIN6	LETM1_RAT	Mitochondrial proton/calcium exchanger protein	Letm1	Study P025	Type3	fluoxetine group vs. control group	Hippocampus	Brain	Central	Wistar rat	Rat	Healthy individuals	Healthy individuals	Healthy individuals	Label free	Up
1129	Q6P9T8	TBB4B_RAT	Tubulin beta-4B chain	Tubb4b	Study P025	Type3	fluoxetine group vs. control group	Hippocampus	Brain	Central	Wistar rat	Rat	Healthy individuals	Healthy individuals	Healthy individuals	Label free	Up
1130	Q794F9	4F2_RAT	4F2 cell-surface antigen heavy chain	Slc3a2	Study P025	Type3	fluoxetine group vs. control group	Hippocampus	Brain	Central	Wistar rat	Rat	Healthy individuals	Healthy individuals	Healthy individuals	Label free	Up
1131	R9PXR4	R9PXR4_RAT	Mitochondrial import receptor subunit TOM70	Tomm70	Study P025	Type3	fluoxetine group vs. control group	Hippocampus	Brain	Central	Wistar rat	Rat	Healthy individuals	Healthy individuals	Healthy individuals	Label free	Up
1132	G3V733	G3V733_RAT	Synapsin II	Syn2	Study P025	Type3	fluoxetine group vs. control group	Hippocampus	Brain	Central	Wistar rat	Rat	Healthy individuals	Healthy individuals	Healthy individuals	Label free	Up
1133	G3V6D3	G3V6D3_RAT	ATP synthase subunit beta	Atp5f1b	Study P025	Type3	fluoxetine group vs. control group	Hippocampus	Brain	Central	Wistar rat	Rat	Healthy individuals	Healthy individuals	Healthy individuals	Label free	Up
1134	B7X6I3	B7X6I3_RAT	C38 protein	Cend1	Study P025	Type3	fluoxetine group vs. control group	Hippocampus	Brain	Central	Wistar rat	Rat	Healthy individuals	Healthy individuals	Healthy individuals	Label free	Up
1135	F1LP05	F1LP05_RAT	ATP synthase subunit alpha	Atp5f1a	Study P025	Type3	fluoxetine group vs. control group	Hippocampus	Brain	Central	Wistar rat	Rat	Healthy individuals	Healthy individuals	Healthy individuals	Label free	Down
1136	Q08163	CAP1_RAT	Adenylyl cyclase-associated protein 1	Cap1	Study P025	Type3	fluoxetine group vs. control group	Hippocampus	Brain	Central	Wistar rat	Rat	Healthy individuals	Healthy individuals	Healthy individuals	Label free	Down
1137	Q63654	Q63654_RAT	Polyubiquitin	Ubc	Study P025	Type3	fluoxetine group vs. control group	Hippocampus	Brain	Central	Wistar rat	Rat	Healthy individuals	Healthy individuals	Healthy individuals	Label free	Down
1138	A0A0G2K7Q7	A0A0G2K7Q7_RAT	Insulin degrading enzyme	Ide	Study P025	Type3	fluoxetine group vs. control group	Hippocampus	Brain	Central	Wistar rat	Rat	Healthy individuals	Healthy individuals	Healthy individuals	Label free	Down
1139	D3Z955	D3Z955_RAT	Phosphoglucomutase 2-like 1	Pgm2l1	Study P025	Type3	fluoxetine group vs. control group	Hippocampus	Brain	Central	Wistar rat	Rat	Healthy individuals	Healthy individuals	Healthy individuals	Label free	Down
1140	P53042	PPP5_RAT	Serine/threonine-protein phosphatase 5	Ppp5c	Study P025	Type3	fluoxetine group vs. control group	Hippocampus	Brain	Central	Wistar rat	Rat	Healthy individuals	Healthy individuals	Healthy individuals	Label free	Down
1141	P61980	HNRPK_RAT	Heterogeneous nuclear ribonucleoprotein K	Hnrnpk	Study P025	Type3	fluoxetine group vs. control group	Hippocampus	Brain	Central	Wistar rat	Rat	Healthy individuals	Healthy individuals	Healthy individuals	Label free	Down
1142	P50475	SYAC_RAT	Alanine--tRNA ligase, cytoplasmic	Aars1	Study P025	Type3	fluoxetine group vs. control group	Hippocampus	Brain	Central	Wistar rat	Rat	Healthy individuals	Healthy individuals	Healthy individuals	Label free	Down
1143	P63329	PP2BA_RAT	Protein phosphatase 3 catalytic subunit alpha	Ppp3ca	Study P025	Type3	fluoxetine group vs. control group	Hippocampus	Brain	Central	Wistar rat	Rat	Healthy individuals	Healthy individuals	Healthy individuals	Label free	Down
1144	Q4KMA2	RD23B_RAT	UV excision repair protein RAD23 homolog B	Rad23b	Study P025	Type3	fluoxetine group vs. control group	Hippocampus	Brain	Central	Wistar rat	Rat	Healthy individuals	Healthy individuals	Healthy individuals	Label free	Down
1145	Q4FZU8	RIPR1_RAT	Rho family-interacting cell polarization regulator 1	Ripor1	Study P025	Type3	fluoxetine group vs. control group	Hippocampus	Brain	Central	Wistar rat	Rat	Healthy individuals	Healthy individuals	Healthy individuals	Label free	Down
1146	Q8K1Q0	NMT1_RAT	Glycylpeptide N-tetradecanoyltransferase 1	Nmt1	Study P025	Type3	fluoxetine group vs. control group	Hippocampus	Brain	Central	Wistar rat	Rat	Healthy individuals	Healthy individuals	Healthy individuals	Label free	Down
1147	P04642	LDHA_RAT	L-lactate dehydrogenase A chain	Ldha	Study P025	Type3	fluoxetine group vs. control group	Hippocampus	Brain	Central	Wistar rat	Rat	Healthy individuals	Healthy individuals	Healthy individuals	Label free	Down
1148	Q80U96	XPO1_RAT	Exportin-1	Xpo1	Study P025	Type3	fluoxetine group vs. control group	Hippocampus	Brain	Central	Wistar rat	Rat	Healthy individuals	Healthy individuals	Healthy individuals	Label free	Down
1149	Q8VHS9	Q8VHS9_RAT	L-type calcium channel alpha2/delta subunit	Cacna2d1	Study P025	Type3	fluoxetine group vs. control group	Hippocampus	Brain	Central	Wistar rat	Rat	Healthy individuals	Healthy individuals	Healthy individuals	Label free	Down
1150	E9PTB2	E9PTB2_RAT	Transcription elongation factor SPT5	Supt5h	Study P025	Type3	fluoxetine group vs. control group	Hippocampus	Brain	Central	Wistar rat	Rat	Healthy individuals	Healthy individuals	Healthy individuals	Label free	Down
1151	F1LNY3	F1LNY3_RAT	Neural cell adhesion molecule 1	Ncam1	Study P025	Type3	fluoxetine group vs. control group	Hippocampus	Brain	Central	Wistar rat	Rat	Healthy individuals	Healthy individuals	Healthy individuals	Label free	Down
1152	Q05140	AP180_RAT	Clathrin coat assembly protein AP180	Snap91	Study P025	Type3	fluoxetine group vs. control group	Hippocampus	Brain	Central	Wistar rat	Rat	Healthy individuals	Healthy individuals	Healthy individuals	Label free	Down
1153	A0A0G2JZS2	A0A0G2JZS2_RAT	Polyadenylate-binding protein	Pabpc1	Study P025	Type3	fluoxetine group vs. control group	Hippocampus	Brain	Central	Wistar rat	Rat	Healthy individuals	Healthy individuals	Healthy individuals	Label free	Down
1154	P11980	KPYM_RAT	Pyruvate kinase PKM	Pkm	Study P025	Type3	fluoxetine group vs. control group	Hippocampus	Brain	Central	Wistar rat	Rat	Healthy individuals	Healthy individuals	Healthy individuals	Label free	Down
1155	B2RYN0	B2RYN0_RAT	Phosphoacetylglucosamine mutase	Pgm3	Study P025	Type3	fluoxetine group vs. control group	Hippocampus	Brain	Central	Wistar rat	Rat	Healthy individuals	Healthy individuals	Healthy individuals	Label free	Down
1156	D3ZWG2	D3ZWG2_RAT	Regulator of G-protein signaling 7	Rgs7	Study P025	Type3	fluoxetine group vs. control group	Hippocampus	Brain	Central	Wistar rat	Rat	Healthy individuals	Healthy individuals	Healthy individuals	Label free	Down
1157	P05197	EF2_RAT	Elongation factor 2	Eef2	Study P025	Type3	fluoxetine group vs. control group	Hippocampus	Brain	Central	Wistar rat	Rat	Healthy individuals	Healthy individuals	Healthy individuals	Label free	Down
1158	D4A857	D4A857_RAT	Importin 9	Ipo9	Study P025	Type3	fluoxetine group vs. control group	Hippocampus	Brain	Central	Wistar rat	Rat	Healthy individuals	Healthy individuals	Healthy individuals	Label free	Down
1159	D4AD89	D4AD89_RAT	Seizure related 6 homolog like	Sez6l	Study P025	Type3	fluoxetine group vs. control group	Hippocampus	Brain	Central	Wistar rat	Rat	Healthy individuals	Healthy individuals	Healthy individuals	Label free	Down
1160	P10687	PLCB1_RAT	1-phosphatidylinositol 4,5-bisphosphate phosphodiesterase beta-1	Plcb1	Study P025	Type3	fluoxetine group vs. control group	Hippocampus	Brain	Central	Wistar rat	Rat	Healthy individuals	Healthy individuals	Healthy individuals	Label free	Down
1161	P30009	MARCS_RAT	Myristoylated alanine-rich C-kinase substrate	Marcks	Study P025	Type3	fluoxetine group vs. control group	Hippocampus	Brain	Central	Wistar rat	Rat	Healthy individuals	Healthy individuals	Healthy individuals	Label free	Down
1162	P50398	GDIA_RAT	Rab GDP dissociation inhibitor alpha	Gdi1	Study P025	Type3	fluoxetine group vs. control group	Hippocampus	Brain	Central	Wistar rat	Rat	Healthy individuals	Healthy individuals	Healthy individuals	Label free	Down
1163	Q5SGE0	LPPRC_RAT	Leucine-rich PPR motif-containing protein, mitochondrial	Lrpprc	Study P025	Type3	fluoxetine group vs. control group	Hippocampus	Brain	Central	Wistar rat	Rat	Healthy individuals	Healthy individuals	Healthy individuals	Label free	Down
1164	Q6P9V6	Q6P9V6_RAT	Proteasome subunit alpha type	Psma5	Study P025	Type3	fluoxetine group vs. control group	Hippocampus	Brain	Central	Wistar rat	Rat	Healthy individuals	Healthy individuals	Healthy individuals	Label free	Down
1165	D3ZXJ5	D3ZXJ5_RAT	Elongation factor like GTPase 1	Efl1	Study P025	Type3	fluoxetine group vs. control group	Hippocampus	Brain	Central	Wistar rat	Rat	Healthy individuals	Healthy individuals	Healthy individuals	Label free	Down
1166	F1LMT8	F1LMT8_RAT	RAB3 GTPase activating non-catalytic protein subunit 2	Rab3gap2	Study P025	Type3	fluoxetine group vs. control group	Hippocampus	Brain	Central	Wistar rat	Rat	Healthy individuals	Healthy individuals	Healthy individuals	Label free	Down
1167	G3V918	G3V918_RAT	Trifunctional purine biosynthetic protein adenosine-3	Gart	Study P025	Type3	fluoxetine group vs. control group	Hippocampus	Brain	Central	Wistar rat	Rat	Healthy individuals	Healthy individuals	Healthy individuals	Label free	Down
1168	D4AAX6	D4AAX6_RAT	Phosphoinositide phospholipase C	Plch2	Study P025	Type3	fluoxetine group vs. control group	Hippocampus	Brain	Central	Wistar rat	Rat	Healthy individuals	Healthy individuals	Healthy individuals	Label free	Down
1169	F1LRV4	F1LRV4_RAT	Heat shock 70 kDa protein 4	Hspa4	Study P025	Type3	fluoxetine group vs. control group	Hippocampus	Brain	Central	Wistar rat	Rat	Healthy individuals	Healthy individuals	Healthy individuals	Label free	Down
1170	F1M775	DIAP1_RAT	Protein diaphanous homolog 1	Diaph1	Study P025	Type3	fluoxetine group vs. control group	Hippocampus	Brain	Central	Wistar rat	Rat	Healthy individuals	Healthy individuals	Healthy individuals	Label free	Down
1171	G3V758	G3V758_RAT	Contactin 2	Cntn2	Study P025	Type3	fluoxetine group vs. control group	Hippocampus	Brain	Central	Wistar rat	Rat	Healthy individuals	Healthy individuals	Healthy individuals	Label free	Down
1172	D4A2D7	D4A2D7_RAT	Importin 4	Ipo4	Study P025	Type3	fluoxetine group vs. control group	Hippocampus	Brain	Central	Wistar rat	Rat	Healthy individuals	Healthy individuals	Healthy individuals	Label free	Down
1173	D4A781	D4A781_RAT	Importin 5	Ipo5	Study P025	Type3	fluoxetine group vs. control group	Hippocampus	Brain	Central	Wistar rat	Rat	Healthy individuals	Healthy individuals	Healthy individuals	Label free	Down
1174	P63012	RAB3A_RAT	Ras-related protein Rab-3A	Rab3a	Study P025	Type3	fluoxetine group vs. control group	Hippocampus	Brain	Central	Wistar rat	Rat	Healthy individuals	Healthy individuals	Healthy individuals	Label free	Down
1175	Q5U300	UBA1_RAT	Ubiquitin-like modifier-activating enzyme 1	Uba1	Study P025	Type3	fluoxetine group vs. control group	Hippocampus	Brain	Central	Wistar rat	Rat	Healthy individuals	Healthy individuals	Healthy individuals	Label free	Down
1176	Q6PEC0	AP4A_RAT	Bis(5'-nucleosyl)-tetraphosphatase [asymmetrical]	Nudt2	Study P025	Type3	fluoxetine group vs. control group	Hippocampus	Brain	Central	Wistar rat	Rat	Healthy individuals	Healthy individuals	Healthy individuals	Label free	Down
1177	A0A096MJZ0	DNAL1_RAT	Dynein axonemal light chain 1	Dnal1	Study P025	Type3	fluoxetine group vs. control group	Hippocampus	Brain	Central	Wistar rat	Rat	Healthy individuals	Healthy individuals	Healthy individuals	Label free	Down
1178	P46462	TERA_RAT	Transitional endoplasmic reticulum ATPase	Vcp	Study P025	Type3	fluoxetine group vs. control group	Hippocampus	Brain	Central	Wistar rat	Rat	Healthy individuals	Healthy individuals	Healthy individuals	Label free	Down
1179	Q4VSI4	UBP7_RAT	Ubiquitin carboxyl-terminal hydrolase 7	Usp7	Study P025	Type3	fluoxetine group vs. control group	Hippocampus	Brain	Central	Wistar rat	Rat	Healthy individuals	Healthy individuals	Healthy individuals	Label free	Down
1180	Q9WVB1	RAB6A_RAT	Ras-related protein Rab-6A	Rab6a	Study P025	Type3	fluoxetine group vs. control group	Hippocampus	Brain	Central	Wistar rat	Rat	Healthy individuals	Healthy individuals	Healthy individuals	Label free	Down
1181	D4A8H3	D4A8H3_RAT	E1 ubiquitin-activating enzyme	Uba6	Study P025	Type3	fluoxetine group vs. control group	Hippocampus	Brain	Central	Wistar rat	Rat	Healthy individuals	Healthy individuals	Healthy individuals	Label free	Down
1182	O88339	EPN1_RAT	Epsin-1	Epn1	Study P025	Type3	fluoxetine group vs. control group	Hippocampus	Brain	Central	Wistar rat	Rat	Healthy individuals	Healthy individuals	Healthy individuals	Label free	Down
1183	P34058	HS90B_RAT	Heat shock protein HSP 90-beta	Hsp90ab1	Study P025	Type3	fluoxetine group vs. control group	Hippocampus	Brain	Central	Wistar rat	Rat	Healthy individuals	Healthy individuals	Healthy individuals	Label free	Down
1184	P55067	NCAN_RAT	Neurocan core protein	Ncan	Study P025	Type3	fluoxetine group vs. control group	Hippocampus	Brain	Central	Wistar rat	Rat	Healthy individuals	Healthy individuals	Healthy individuals	Label free	Down
1185	Q62656	PTPRZ_RAT	Receptor-type tyrosine-protein phosphatase zeta	Ptprz1	Study P025	Type3	fluoxetine group vs. control group	Hippocampus	Brain	Central	Wistar rat	Rat	Healthy individuals	Healthy individuals	Healthy individuals	Label free	Down
1186	D3Z9N6	D3Z9N6_RAT	Versican	Vcan	Study P025	Type3	fluoxetine group vs. control group	Hippocampus	Brain	Central	Wistar rat	Rat	Healthy individuals	Healthy individuals	Healthy individuals	Label free	Down
1187	G3V8G4	G3V8G4_RAT	Brevican	Bcan	Study P025	Type3	fluoxetine group vs. control group	Hippocampus	Brain	Central	Wistar rat	Rat	Healthy individuals	Healthy individuals	Healthy individuals	Label free	Down
1188	A0A0G2K261	A0A0G2K261_RAT	isoleucine--tRNA ligase	Iars2	Study P025	Type3	fluoxetine group vs. control group	Hippocampus	Brain	Central	Wistar rat	Rat	Healthy individuals	Healthy individuals	Healthy individuals	Label free	Down
1189	F1LRI7	F1LRI7_RAT	AP2 associated kinase 1	Aak1	Study P025	Type3	fluoxetine group vs. control group	Hippocampus	Brain	Central	Wistar rat	Rat	Healthy individuals	Healthy individuals	Healthy individuals	Label free	Down
1190	Q5XI78	ODO1_RAT	2-oxoglutarate dehydrogenase complex component E1	Ogdh	Study P025	Type3	fluoxetine group vs. control group	Hippocampus	Brain	Central	Wistar rat	Rat	Healthy individuals	Healthy individuals	Healthy individuals	Label free	Down
1191	B2LYI9	B2LYI9_RAT	Tenascin C	Tnc	Study P025	Type3	fluoxetine group vs. control group	Hippocampus	Brain	Central	Wistar rat	Rat	Healthy individuals	Healthy individuals	Healthy individuals	Label free	Down
1192	D4A435	D4A435_RAT	Intercellular adhesion molecule 5	Icam5	Study P025	Type3	fluoxetine group vs. control group	Hippocampus	Brain	Central	Wistar rat	Rat	Healthy individuals	Healthy individuals	Healthy individuals	Label free	Down
1193	Q566C7	NUDT3_RAT	Diphosphoinositol polyphosphate phosphohydrolase 1	Nudt3	Study P025	Type3	fluoxetine group vs. control group	Hippocampus	Brain	Central	Wistar rat	Rat	Healthy individuals	Healthy individuals	Healthy individuals	Label free	Down
1194	Q9R085	UBP15_RAT	Ubiquitin carboxyl-terminal hydrolase 15	Usp15	Study P025	Type3	fluoxetine group vs. control group	Hippocampus	Brain	Central	Wistar rat	Rat	Healthy individuals	Healthy individuals	Healthy individuals	Label free	Down
1195	Q01205	ODO2_RAT	Dihydrolipoyllysine-residue succinyltransferase component of 2-oxoglutarate dehydrogenase complex, mitochondrial	Dlst	Study P025	Type3	fluoxetine group vs. control group	Hippocampus	Brain	Central	Wistar rat	Rat	Healthy individuals	Healthy individuals	Healthy individuals	Label free	Down
1196	Q6P9V9	TBA1B_RAT	Tubulin alpha-1B chain	Tuba1b	Study P025	Type3	fluoxetine group vs. control group	Hippocampus	Brain	Central	Wistar rat	Rat	Healthy individuals	Healthy individuals	Healthy individuals	Label free	Down
1197	P01830	THY1_RAT	Thy-1 membrane glycoprotein	Thy1	Study P025	Type3	fluoxetine group vs. control group	Hippocampus	Brain	Central	Wistar rat	Rat	Healthy individuals	Healthy individuals	Healthy individuals	Label free	Down
1198	P34926	MAP1A_RAT	Microtubule-associated protein 1A	Map1a	Study P026	Type1	CSIS-sensitive group vs. control group	Hippocampus	Brain	Central	Wistar rat	Rat	Chronic social isolation induced depression model	Other animal model	Animal model	Label free	Up
1199	P84079	ARF1_RAT	ADP-ribosylation factor 1	Arf1	Study P026	Type1	CSIS-sensitive group vs. control group	Hippocampus	Brain	Central	Wistar rat	Rat	Chronic social isolation induced depression model	Other animal model	Animal model	Label free	Up
1200	Q6P9V9	TBA1B_RAT	Tubulin alpha-1B chain	Tuba1b	Study P026	Type1	CSIS-sensitive group vs. control group	Hippocampus	Brain	Central	Wistar rat	Rat	Chronic social isolation induced depression model	Other animal model	Animal model	Label free	Up
1201	Q9QWN8	SPTN2_RAT	Spectrin beta chain, non-erythrocytic 2	Sptbn2	Study P026	Type1	CSIS-sensitive group vs. control group	Hippocampus	Brain	Central	Wistar rat	Rat	Chronic social isolation induced depression model	Other animal model	Animal model	Label free	Up
1202	P38650	DYHC1_RAT	Cytoplasmic dynein 1 heavy chain 1	Dync1h1	Study P026	Type1	CSIS-sensitive group vs. control group	Hippocampus	Brain	Central	Wistar rat	Rat	Chronic social isolation induced depression model	Other animal model	Animal model	Label free	Up
1203	P52481	CAP2_RAT	Adenylyl cyclase-associated protein 2	Cap2	Study P026	Type1	CSIS-sensitive group vs. control group	Hippocampus	Brain	Central	Wistar rat	Rat	Chronic social isolation induced depression model	Other animal model	Animal model	Label free	Up
1204	O08873	MADD_RAT	MAP kinase-activating death domain protein	Madd	Study P026	Type1	CSIS-sensitive group vs. control group	Hippocampus	Brain	Central	Wistar rat	Rat	Chronic social isolation induced depression model	Other animal model	Animal model	Label free	Up
1205	P15146	MTAP2_RAT	Microtubule-associated protein 2	Map2	Study P026	Type1	CSIS-sensitive group vs. control group	Hippocampus	Brain	Central	Wistar rat	Rat	Chronic social isolation induced depression model	Other animal model	Animal model	Label free	Up
1206	P15205	MAP1B_RAT	Microtubule-associated protein 1B	Map1b	Study P026	Type1	CSIS-sensitive group vs. control group	Hippocampus	Brain	Central	Wistar rat	Rat	Chronic social isolation induced depression model	Other animal model	Animal model	Label free	Up
1207	P28073	PSB6_RAT	Proteasome subunit beta type-6	Psmb6	Study P026	Type1	CSIS-sensitive group vs. control group	Hippocampus	Brain	Central	Wistar rat	Rat	Chronic social isolation induced depression model	Other animal model	Animal model	Label free	Up
1208	Q3KRE8	TBB2B_RAT	Tubulin beta-2B chain	Tubb2b	Study P026	Type1	CSIS-sensitive group vs. control group	Hippocampus	Brain	Central	Wistar rat	Rat	Chronic social isolation induced depression model	Other animal model	Animal model	Label free	Up
1209	P62762	VISL1_RAT	Visinin-like protein 1	Vsnl1	Study P026	Type1	CSIS-sensitive group vs. control group	Hippocampus	Brain	Central	Wistar rat	Rat	Chronic social isolation induced depression model	Other animal model	Animal model	Label free	Up
1210	P68370	TBA1A_RAT	Tubulin alpha-1A chain	Tuba1a	Study P026	Type1	CSIS-sensitive group vs. control group	Hippocampus	Brain	Central	Wistar rat	Rat	Chronic social isolation induced depression model	Other animal model	Animal model	Label free	Up
1211	P69897	TBB5_RAT	Tubulin beta-5 chain	Tubb5	Study P026	Type1	CSIS-sensitive group vs. control group	Hippocampus	Brain	Central	Wistar rat	Rat	Chronic social isolation induced depression model	Other animal model	Animal model	Label free	Up
1212	Q76LT8	UBP48_RAT	Ubiquitin carboxyl-terminal hydrolase 48	Usp48	Study P026	Type1	CSIS-sensitive group vs. control group	Hippocampus	Brain	Central	Wistar rat	Rat	Chronic social isolation induced depression model	Other animal model	Animal model	Label free	Up
1213	D4A1B8	D4A1B8_RAT	Dynactin subunit 3	Dctn3	Study P026	Type1	CSIS-sensitive group vs. control group	Hippocampus	Brain	Central	Wistar rat	Rat	Chronic social isolation induced depression model	Other animal model	Animal model	Label free	Up
1214	Q6AYZ1	TBA1C_RAT	Tubulin alpha-1C chain	Tuba1c	Study P026	Type1	CSIS-sensitive group vs. control group	Hippocampus	Brain	Central	Wistar rat	Rat	Chronic social isolation induced depression model	Other animal model	Animal model	Label free	Up
1215	P02688	MBP_RAT	Myelin basic protein	Mbp	Study P026	Type1	CSIS-sensitive group vs. control group	Hippocampus	Brain	Central	Wistar rat	Rat	Chronic social isolation induced depression model	Other animal model	Animal model	Label free	Up
1216	Q78P75	DYL2_RAT	Dynein light chain 2, cytoplasmic	Dynll2	Study P026	Type1	CSIS-sensitive group vs. control group	Hippocampus	Brain	Central	Wistar rat	Rat	Chronic social isolation induced depression model	Other animal model	Animal model	Label free	Up
1217	P10868	GAMT_RAT	Guanidinoacetate N-methyltransferase	Gamt	Study P026	Type1	CSIS-sensitive group vs. control group	Hippocampus	Brain	Central	Wistar rat	Rat	Chronic social isolation induced depression model	Other animal model	Animal model	Label free	Up
1218	Q01579	GSTT1_RAT	Glutathione S-transferase theta-1	Gstt1	Study P026	Type1	CSIS-sensitive group vs. control group	Hippocampus	Brain	Central	Wistar rat	Rat	Chronic social isolation induced depression model	Other animal model	Animal model	Label free	Up
1219	Q8VBU2	NDRG2_RAT	Protein NDRG2	Ndrg2	Study P026	Type1	CSIS-sensitive group vs. control group	Hippocampus	Brain	Central	Wistar rat	Rat	Chronic social isolation induced depression model	Other animal model	Animal model	Label free	Up
1220	Q6P9T8	TBB4B_RAT	Tubulin beta-4B chain	Tubb4b	Study P026	Type1	CSIS-sensitive group vs. control group	Hippocampus	Brain	Central	Wistar rat	Rat	Chronic social isolation induced depression model	Other animal model	Animal model	Label free	Up
1221	Q7M0F1	Q7M0F1_RAT	Glutathione transferase 3	N/A	Study P026	Type1	CSIS-sensitive group vs. control group	Hippocampus	Brain	Central	Wistar rat	Rat	Chronic social isolation induced depression model	Other animal model	Animal model	Label free	Up
1222	P16086	SPTN1_RAT	Spectrin alpha chain, non-erythrocytic 1	Sptan1	Study P026	Type1	CSIS-sensitive group vs. control group	Hippocampus	Brain	Central	Wistar rat	Rat	Chronic social isolation induced depression model	Other animal model	Animal model	Label free	Up
1223	Q8VI04	ASGL1_RAT	Isoaspartyl peptidase/L-asparaginase	Asrgl1	Study P026	Type1	CSIS-sensitive group vs. control group	Hippocampus	Brain	Central	Wistar rat	Rat	Chronic social isolation induced depression model	Other animal model	Animal model	Label free	Up
1224	Q5XIM9	TCPB_RAT	T-complex protein 1 subunit beta	Cct2	Study P026	Type1	CSIS-sensitive group vs. control group	Hippocampus	Brain	Central	Wistar rat	Rat	Chronic social isolation induced depression model	Other animal model	Animal model	Label free	Up
1225	Q63028	ADDA_RAT	Alpha-adducin	Add1	Study P026	Type1	CSIS-sensitive group vs. control group	Hippocampus	Brain	Central	Wistar rat	Rat	Chronic social isolation induced depression model	Other animal model	Animal model	Label free	Up
1226	P05197	EF2_RAT	Elongation factor 2	Eef2	Study P026	Type1	CSIS-sensitive group vs. control group	Hippocampus	Brain	Central	Wistar rat	Rat	Chronic social isolation induced depression model	Other animal model	Animal model	Label free	Up
1227	P62260	1433E_RAT	14-3-3 protein epsilon	Ywhae	Study P026	Type1	CSIS-sensitive group vs. control group	Hippocampus	Brain	Central	Wistar rat	Rat	Chronic social isolation induced depression model	Other animal model	Animal model	Label free	Up
1228	Q5PPJ9	SHLB2_RAT	Endophilin-B2	Sh3glb2	Study P026	Type1	CSIS-sensitive group vs. control group	Hippocampus	Brain	Central	Wistar rat	Rat	Chronic social isolation induced depression model	Other animal model	Animal model	Label free	Up
1229	P09606	GLNA_RAT	Glutamine synthetase	Glul	Study P026	Type1	CSIS-sensitive group vs. control group	Hippocampus	Brain	Central	Wistar rat	Rat	Chronic social isolation induced depression model	Other animal model	Animal model	Label free	Up
1230	P85515	ACTZ_RAT	Alpha-centractin	Actr1a	Study P026	Type1	CSIS-sensitive group vs. control group	Hippocampus	Brain	Central	Wistar rat	Rat	Chronic social isolation induced depression model	Other animal model	Animal model	Label free	Up
1231	Q07266	DREB_RAT	Drebrin	Dbn1	Study P026	Type1	CSIS-sensitive group vs. control group	Hippocampus	Brain	Central	Wistar rat	Rat	Chronic social isolation induced depression model	Other animal model	Animal model	Label free	Up
1232	D3ZQG6	TRIM2_RAT	Tripartite motif-containing protein 2	Trim2	Study P026	Type1	CSIS-sensitive group vs. control group	Hippocampus	Brain	Central	Wistar rat	Rat	Chronic social isolation induced depression model	Other animal model	Animal model	Label free	Up
1233	O88989	MDHC_RAT	Malate dehydrogenase, cytoplasmic	Mdh1	Study P026	Type1	CSIS-sensitive group vs. control group	Hippocampus	Brain	Central	Wistar rat	Rat	Chronic social isolation induced depression model	Other animal model	Animal model	Label free	Up
1234	D3Z8I7	D3Z8I7_RAT	Glutathione S-transferase, theta 3	Gstt3	Study P026	Type1	CSIS-sensitive group vs. control group	Hippocampus	Brain	Central	Wistar rat	Rat	Chronic social isolation induced depression model	Other animal model	Animal model	Label free	Up
1235	Q4V8J2	UB2L6_RAT	Ubiquitin/ISG15-conjugating enzyme E2 L6	Ube2l6	Study P026	Type1	CSIS-sensitive group vs. control group	Hippocampus	Brain	Central	Wistar rat	Rat	Chronic social isolation induced depression model	Other animal model	Animal model	Label free	Up
1236	Q5PQJ6	P5CR3_RAT	Pyrroline-5-carboxylate reductase 3	Pycr3	Study P026	Type1	CSIS-sensitive group vs. control group	Hippocampus	Brain	Central	Wistar rat	Rat	Chronic social isolation induced depression model	Other animal model	Animal model	Label free	Up
1237	Q6BBI8	UFC1_RAT	Ubiquitin-fold modifier-conjugating enzyme 1	Ufc1	Study P026	Type1	CSIS-sensitive group vs. control group	Hippocampus	Brain	Central	Wistar rat	Rat	Chronic social isolation induced depression model	Other animal model	Animal model	Label free	Up
1238	Q4QRB4	TBB3_RAT	Tubulin beta-3 chain	Tubb3	Study P026	Type1	CSIS-sensitive group vs. control group	Hippocampus	Brain	Central	Wistar rat	Rat	Chronic social isolation induced depression model	Other animal model	Animal model	Label free	Up
1239	Q5MPA9	DCLK2_RAT	Serine/threonine-protein kinase DCLK2	Dclk2	Study P026	Type1	CSIS-sensitive group vs. control group	Hippocampus	Brain	Central	Wistar rat	Rat	Chronic social isolation induced depression model	Other animal model	Animal model	Label free	Up
1240	Q99MY2	NUDT4_RAT	Diphosphoinositol polyphosphate phosphohydrolase 2	Nudt4	Study P026	Type1	CSIS-sensitive group vs. control group	Hippocampus	Brain	Central	Wistar rat	Rat	Chronic social isolation induced depression model	Other animal model	Animal model	Label free	Up
1241	P62944	AP2B1_RAT	AP-2 complex subunit beta	Ap2b1	Study P026	Type1	CSIS-sensitive group vs. control group	Hippocampus	Brain	Central	Wistar rat	Rat	Chronic social isolation induced depression model	Other animal model	Animal model	Label free	Up
1242	P47819	GFAP_RAT	Glial fibrillary acidic protein	Gfap	Study P026	Type1	CSIS-sensitive group vs. control group	Hippocampus	Brain	Central	Wistar rat	Rat	Chronic social isolation induced depression model	Other animal model	Animal model	Label free	Up
1243	Q3T1J1	IF5A1_RAT	Eukaryotic translation initiation factor 5A-1	Eif5a	Study P026	Type1	CSIS-sensitive group vs. control group	Hippocampus	Brain	Central	Wistar rat	Rat	Chronic social isolation induced depression model	Other animal model	Animal model	Label free	Up
1244	Q5XI22	THIC_RAT	Acetyl-CoA acetyltransferase, cytosolic	Acat2	Study P026	Type1	CSIS-sensitive group vs. control group	Hippocampus	Brain	Central	Wistar rat	Rat	Chronic social isolation induced depression model	Other animal model	Animal model	Label free	Up
1245	Q5XI73	GDIR1_RAT	Rho GDP-dissociation inhibitor 1	Arhgdia	Study P026	Type1	CSIS-sensitive group vs. control group	Hippocampus	Brain	Central	Wistar rat	Rat	Chronic social isolation induced depression model	Other animal model	Animal model	Label free	Up
1246	Q4FZT9	PSMD2_RAT	26S proteasome non-ATPase regulatory subunit 2	Psmd2	Study P026	Type1	CSIS-sensitive group vs. control group	Hippocampus	Brain	Central	Wistar rat	Rat	Chronic social isolation induced depression model	Other animal model	Animal model	Label free	Up
1247	A0A0G2K1D2	A0A0G2K1D2_RAT	Rap1 GTPase-GDP dissociation stimulator 1	Rap1gds1	Study P026	Type1	CSIS-sensitive group vs. control group	Hippocampus	Brain	Central	Wistar rat	Rat	Chronic social isolation induced depression model	Other animal model	Animal model	Label free	Up
1248	Q5FVI9	DUS26_RAT	Dual specificity protein phosphatase 26	Dusp26	Study P026	Type1	CSIS-sensitive group vs. control group	Hippocampus	Brain	Central	Wistar rat	Rat	Chronic social isolation induced depression model	Other animal model	Animal model	Label free	Up
1249	Q62940	NEDD4_RAT	E3 ubiquitin-protein ligase NEDD4	Nedd4	Study P026	Type1	CSIS-sensitive group vs. control group	Hippocampus	Brain	Central	Wistar rat	Rat	Chronic social isolation induced depression model	Other animal model	Animal model	Label free	Up
1250	Q566C7	NUDT3_RAT	Diphosphoinositol polyphosphate phosphohydrolase 1	Nudt3	Study P026	Type1	CSIS-sensitive group vs. control group	Hippocampus	Brain	Central	Wistar rat	Rat	Chronic social isolation induced depression model	Other animal model	Animal model	Label free	Up
1251	Q6AYR6	HDHD2_RAT	Haloacid dehalogenase-like hydrolase domain-containing protein 2	Hdhd2	Study P026	Type1	CSIS-sensitive group vs. control group	Hippocampus	Brain	Central	Wistar rat	Rat	Chronic social isolation induced depression model	Other animal model	Animal model	Label free	Up
1252	Q6P502	TCPG_RAT	T-complex protein 1 subunit gamma	Cct3	Study P026	Type1	CSIS-sensitive group vs. control group	Hippocampus	Brain	Central	Wistar rat	Rat	Chronic social isolation induced depression model	Other animal model	Animal model	Label free	Up
1253	P52555	ERP29_RAT	Endoplasmic reticulum resident protein 29	Erp29	Study P026	Type1	CSIS-sensitive group vs. control group	Hippocampus	Brain	Central	Wistar rat	Rat	Chronic social isolation induced depression model	Other animal model	Animal model	Label free	Up
1254	Q8VD52	PLPP_RAT	Chronophin	Pdxp	Study P026	Type1	CSIS-sensitive group vs. control group	Hippocampus	Brain	Central	Wistar rat	Rat	Chronic social isolation induced depression model	Other animal model	Animal model	Label free	Up
1255	Q9Z2Q1	SC31A_RAT	Protein transport protein Sec31A	Sec31a	Study P026	Type1	CSIS-sensitive group vs. control group	Hippocampus	Brain	Central	Wistar rat	Rat	Chronic social isolation induced depression model	Other animal model	Animal model	Label free	Up
1256	M0RC99	RAB5A_RAT	Ras-related protein Rab-5A	Rab5a	Study P026	Type1	CSIS-sensitive group vs. control group	Hippocampus	Brain	Central	Wistar rat	Rat	Chronic social isolation induced depression model	Other animal model	Animal model	Label free	Up
1257	Q4KM73	KCY_RAT	UMP-CMP kinase	Cmpk1	Study P026	Type1	CSIS-sensitive group vs. control group	Hippocampus	Brain	Central	Wistar rat	Rat	Chronic social isolation induced depression model	Other animal model	Animal model	Label free	Up
1258	P63086	MK01_RAT	Mitogen-activated protein kinase 1	Mapk1	Study P026	Type1	CSIS-sensitive group vs. control group	Hippocampus	Brain	Central	Wistar rat	Rat	Chronic social isolation induced depression model	Other animal model	Animal model	Label free	Up
1259	Q9QZA2	PDC6I_RAT	Programmed cell death 6-interacting protein	Pdcd6ip	Study P026	Type1	CSIS-sensitive group vs. control group	Hippocampus	Brain	Central	Wistar rat	Rat	Chronic social isolation induced depression model	Other animal model	Animal model	Label free	Up
1260	P04631	S100B_RAT	Protein S100-B	S100b	Study P026	Type1	CSIS-sensitive group vs. control group	Hippocampus	Brain	Central	Wistar rat	Rat	Chronic social isolation induced depression model	Other animal model	Animal model	Label free	Up
1261	B5DF89	CUL3_RAT	Cullin-3	Cul3	Study P026	Type1	CSIS-sensitive group vs. control group	Hippocampus	Brain	Central	Wistar rat	Rat	Chronic social isolation induced depression model	Other animal model	Animal model	Label free	Up
1262	Q6P6V0	G6PI_RAT	Glucose-6-phosphate isomerase	Gpi	Study P026	Type1	CSIS-sensitive group vs. control group	Hippocampus	Brain	Central	Wistar rat	Rat	Chronic social isolation induced depression model	Other animal model	Animal model	Label free	Up
1263	O35095	NCDN_RAT	Neurochondrin	Ncdn	Study P026	Type1	CSIS-sensitive group vs. control group	Hippocampus	Brain	Central	Wistar rat	Rat	Chronic social isolation induced depression model	Other animal model	Animal model	Label free	Up
1264	P07483	FABPH_RAT	Fatty acid-binding protein, heart	Fabp3	Study P026	Type1	CSIS-sensitive group vs. control group	Hippocampus	Brain	Central	Wistar rat	Rat	Chronic social isolation induced depression model	Other animal model	Animal model	Label free	Up
1265	P13221	AATC_RAT	Aspartate aminotransferase, cytoplasmic	Got1	Study P026	Type1	CSIS-sensitive group vs. control group	Hippocampus	Brain	Central	Wistar rat	Rat	Chronic social isolation induced depression model	Other animal model	Animal model	Label free	Up
1266	O88350	RBBP9_RAT	Serine hydrolase RBBP9	Rbbp9	Study P026	Type1	CSIS-sensitive group vs. control group	Hippocampus	Brain	Central	Wistar rat	Rat	Chronic social isolation induced depression model	Other animal model	Animal model	Label free	Up
1267	Q71UE8	NEDD8_RAT	NEDD8	Nedd8	Study P026	Type1	CSIS-sensitive group vs. control group	Hippocampus	Brain	Central	Wistar rat	Rat	Chronic social isolation induced depression model	Other animal model	Animal model	Label free	Up
1268	P63045	VAMP2_RAT	Vesicle-associated membrane protein 2	Vamp2	Study P026	Type1	CSIS-sensitive group vs. control group	Hippocampus	Brain	Central	Wistar rat	Rat	Chronic social isolation induced depression model	Other animal model	Animal model	Label free	Up
1269	Q9QYU4	CRYM_RAT	Ketimine reductase mu-crystallin	Crym	Study P026	Type1	CSIS-sensitive group vs. control group	Hippocampus	Brain	Central	Wistar rat	Rat	Chronic social isolation induced depression model	Other animal model	Animal model	Label free	Up
1270	P41542	USO1_RAT	General vesicular transport factor p115	Uso1	Study P026	Type1	CSIS-sensitive group vs. control group	Hippocampus	Brain	Central	Wistar rat	Rat	Chronic social isolation induced depression model	Other animal model	Animal model	Label free	Up
1271	Q62868	ROCK2_RAT	Rho-associated protein kinase 2	Rock2	Study P026	Type1	CSIS-sensitive group vs. control group	Hippocampus	Brain	Central	Wistar rat	Rat	Chronic social isolation induced depression model	Other animal model	Animal model	Label free	Up
1272	Q62658	FKB1A_RAT	Peptidyl-prolyl cis-trans isomerase FKBP1A	Fkbp1a	Study P026	Type1	CSIS-sensitive group vs. control group	Hippocampus	Brain	Central	Wistar rat	Rat	Chronic social isolation induced depression model	Other animal model	Animal model	Label free	Up
1273	Q63228	GMFB_RAT	Glia maturation factor beta	Gmfb	Study P026	Type1	CSIS-sensitive group vs. control group	Hippocampus	Brain	Central	Wistar rat	Rat	Chronic social isolation induced depression model	Other animal model	Animal model	Label free	Up
1274	B5DFK6	B5DFK6_RAT	Adaptor related protein complex 3 subunit delta 1	Ap3d1	Study P026	Type1	CSIS-sensitive group vs. control group	Hippocampus	Brain	Central	Wistar rat	Rat	Chronic social isolation induced depression model	Other animal model	Animal model	Label free	Up
1275	P18422	PSA3_RAT	Proteasome subunit alpha type-3	Psma3	Study P026	Type1	CSIS-sensitive group vs. control group	Hippocampus	Brain	Central	Wistar rat	Rat	Chronic social isolation induced depression model	Other animal model	Animal model	Label free	Up
1276	Q63965	SFXN1_RAT	Sideroflexin-1	Sfxn1	Study P026	Type1	CSIS-sensitive group vs. control group	Hippocampus	Brain	Central	Wistar rat	Rat	Chronic social isolation induced depression model	Other animal model	Animal model	Label free	Up
1277	Q09073	ADT2_RAT	ADP/ATP translocase 2	Slc25a5	Study P026	Type1	CSIS-sensitive group vs. control group	Hippocampus	Brain	Central	Wistar rat	Rat	Chronic social isolation induced depression model	Other animal model	Animal model	Label free	Up
1278	P17764	THIL_RAT	Acetyl-CoA acetyltransferase, mitochondrial	Acat1	Study P026	Type1	CSIS-sensitive group vs. control group	Hippocampus	Brain	Central	Wistar rat	Rat	Chronic social isolation induced depression model	Other animal model	Animal model	Label free	Up
1279	Q5RJN0	Q5RJN0_RAT	NADH dehydrogenase [ubiquinone] iron-sulfur protein 7, mitochondrial	Ndufs7	Study P026	Type1	CSIS-sensitive group vs. control group	Hippocampus	Brain	Central	Wistar rat	Rat	Chronic social isolation induced depression model	Other animal model	Animal model	Label free	Up
1280	P81155	VDAC2_RAT	Voltage-dependent anion-selective channel protein 2	Vdac2	Study P026	Type1	CSIS-sensitive group vs. control group	Hippocampus	Brain	Central	Wistar rat	Rat	Chronic social isolation induced depression model	Other animal model	Animal model	Label free	Up
1281	Q68FY0	QCR1_RAT	Cytochrome b-c1 complex subunit 1, mitochondrial	Uqcrc1	Study P026	Type1	CSIS-sensitive group vs. control group	Hippocampus	Brain	Central	Wistar rat	Rat	Chronic social isolation induced depression model	Other animal model	Animal model	Label free	Up
1282	Q9JHY2	SFXN3_RAT	Sideroflexin-3	Sfxn3	Study P026	Type1	CSIS-sensitive group vs. control group	Hippocampus	Brain	Central	Wistar rat	Rat	Chronic social isolation induced depression model	Other animal model	Animal model	Label free	Up
1283	P25809	KCRU_RAT	Creatine kinase U-type, mitochondrial	Ckmt1	Study P026	Type1	CSIS-sensitive group vs. control group	Hippocampus	Brain	Central	Wistar rat	Rat	Chronic social isolation induced depression model	Other animal model	Animal model	Label free	Up
1284	P97686	NRCAM_RAT	Neuronal cell adhesion molecule	Nrcam	Study P026	Type1	CSIS-sensitive group vs. control group	Hippocampus	Brain	Central	Wistar rat	Rat	Chronic social isolation induced depression model	Other animal model	Animal model	Label free	Down
1285	Q66HF1	NDUS1_RAT	NADH-ubiquinone oxidoreductase 75 kDa subunit, mitochondrial	Ndufs1	Study P026	Type1	CSIS-sensitive group vs. control group	Hippocampus	Brain	Central	Wistar rat	Rat	Chronic social isolation induced depression model	Other animal model	Animal model	Label free	Down
1286	P63039	CH60_RAT	60 kDa heat shock protein, mitochondrial	Hspd1	Study P026	Type1	CSIS-sensitive group vs. control group	Hippocampus	Brain	Central	Wistar rat	Rat	Chronic social isolation induced depression model	Other animal model	Animal model	Label free	Down
1287	P56480	ATPB_MOUSE	ATP synthase subunit beta, mitochondrial	Atp5f1b	Study P027	Type1	prenatal stress group vs. control group	Hippocampus	Brain	Central	C57BL/6 mouse	Mouse	Prenatal stress model	Other animal model	Animal model	2-DE	Up
1288	P99029	PRDX5_MOUSE	Peroxiredoxin-5, mitochondrial	Prdx5	Study P027	Type1	prenatal stress group vs. control group	Hippocampus	Brain	Central	C57BL/6 mouse	Mouse	Prenatal stress model	Other animal model	Animal model	2-DE	Up
1289	P62962	PROF1_MOUSE	Profilin-1	Pfn1	Study P027	Type1	prenatal stress group vs. control group	Hippocampus	Brain	Central	C57BL/6 mouse	Mouse	Prenatal stress model	Other animal model	Animal model	2-DE	Up
1290	Q61171	PRDX2_MOUSE	Peroxiredoxin-2	Prdx2	Study P027	Type1	prenatal stress group vs. control group	Hippocampus	Brain	Central	C57BL/6 mouse	Mouse	Prenatal stress model	Other animal model	Animal model	2-DE	Up
1291	Q8BG73	SH3L2_MOUSE	SH3 domain-binding glutamic acid-rich-like protein 2	Sh3bgrl2	Study P027	Type1	prenatal stress group vs. control group	Hippocampus	Brain	Central	C57BL/6 mouse	Mouse	Prenatal stress model	Other animal model	Animal model	2-DE	Up
1292	P84075	HPCA_MOUSE	Neuron-specific calcium-binding protein hippocalcin	Hpca	Study P027	Type1	prenatal stress group vs. control group	Hippocampus	Brain	Central	C57BL/6 mouse	Mouse	Prenatal stress model	Other animal model	Animal model	2-DE	Up
1293	Q9D6R2	IDH3A_MOUSE	Isocitrate dehydrogenase [NAD] subunit alpha, mitochondrial	Idh3a	Study P027	Type1	prenatal stress group vs. control group	Hippocampus	Brain	Central	C57BL/6 mouse	Mouse	Prenatal stress model	Other animal model	Animal model	2-DE	Up
1294	Q08331	CALB2_MOUSE	Calretinin	Calb2	Study P027	Type1	prenatal stress group vs. control group	Hippocampus	Brain	Central	C57BL/6 mouse	Mouse	Prenatal stress model	Other animal model	Animal model	2-DE	Up
1295	Q7TMM9	TBB2A_MOUSE	Tubulin beta-2A chain	Tubb2a	Study P027	Type1	prenatal stress group vs. control group	Hippocampus	Brain	Central	C57BL/6 mouse	Mouse	Prenatal stress model	Other animal model	Animal model	2-DE	Up
1296	P63260	ACTG_MOUSE	Actin, cytoplasmic 2	Actg1	Study P027	Type1	prenatal stress group vs. control group	Hippocampus	Brain	Central	C57BL/6 mouse	Mouse	Prenatal stress model	Other animal model	Animal model	2-DE	Up
1297	Q9JHI5	IVD_MOUSE	Isovaleryl-CoA dehydrogenase, mitochondrial	Ivd	Study P027	Type1	prenatal stress group vs. control group	Hippocampus	Brain	Central	C57BL/6 mouse	Mouse	Prenatal stress model	Other animal model	Animal model	2-DE	Up
1298	P68368	TBA4A_MOUSE	Tubulin alpha-4A chain	Tuba4a	Study P027	Type1	prenatal stress group vs. control group	Hippocampus	Brain	Central	C57BL/6 mouse	Mouse	Prenatal stress model	Other animal model	Animal model	2-DE	Up
1299	P17183	ENOG_MOUSE	Gamma-enolase	Eno2	Study P027	Type1	prenatal stress group vs. control group	Hippocampus	Brain	Central	C57BL/6 mouse	Mouse	Prenatal stress model	Other animal model	Animal model	2-DE	Up
1300	O70251	EF1B_MOUSE	Elongation factor 1-beta	Eef1b	Study P027	Type1	prenatal stress group vs. control group	Hippocampus	Brain	Central	C57BL/6 mouse	Mouse	Prenatal stress model	Other animal model	Animal model	2-DE	Up
1301	Q9D358	PPAC_MOUSE	Low molecular weight phosphotyrosine protein phosphatase	Acp1	Study P027	Type1	prenatal stress group vs. control group	Hippocampus	Brain	Central	C57BL/6 mouse	Mouse	Prenatal stress model	Other animal model	Animal model	2-DE	Up
1302	P08113	ENPL_MOUSE	Endoplasmin	Hsp90b1	Study P027	Type1	prenatal stress group vs. control group	Hippocampus	Brain	Central	C57BL/6 mouse	Mouse	Prenatal stress model	Other animal model	Animal model	2-DE	Up
1303	Q63810	CANB1_MOUSE	Calcineurin subunit B type 1	Ppp3r1	Study P027	Type1	prenatal stress group vs. control group	Hippocampus	Brain	Central	C57BL/6 mouse	Mouse	Prenatal stress model	Other animal model	Animal model	2-DE	Up
1304	Q9CZS1	AL1B1_MOUSE	Aldehyde dehydrogenase X, mitochondrial	Aldh1b1	Study P027	Type1	prenatal stress group vs. control group	Hippocampus	Brain	Central	C57BL/6 mouse	Mouse	Prenatal stress model	Other animal model	Animal model	2-DE	Up
1305	Q99LX0	PARK7_MOUSE	Parkinson disease protein 7 homolog	Park7	Study P027	Type1	prenatal stress group vs. control group	Hippocampus	Brain	Central	C57BL/6 mouse	Mouse	Prenatal stress model	Other animal model	Animal model	2-DE	Up
1306	Q64332	SYN2_MOUSE	Synapsin-2	Syn2	Study P027	Type1	prenatal stress group vs. control group	Hippocampus	Brain	Central	C57BL/6 mouse	Mouse	Prenatal stress model	Other animal model	Animal model	2-DE	Up
1307	P61982	1433G_MOUSE	14-3-3 protein gamma	Ywhag	Study P027	Type1	prenatal stress group vs. control group	Hippocampus	Brain	Central	C57BL/6 mouse	Mouse	Prenatal stress model	Other animal model	Animal model	2-DE	Up
1308	Q9Z2U1	PSA5_MOUSE	Proteasome subunit alpha type-5	Psma5	Study P027	Type1	prenatal stress group vs. control group	Hippocampus	Brain	Central	C57BL/6 mouse	Mouse	Prenatal stress model	Other animal model	Animal model	2-DE	Up
1309	P61979	HNRPK_MOUSE	Heterogeneous nuclear ribonucleoprotein K	Hnrnpk	Study P027	Type1	prenatal stress group vs. control group	Hippocampus	Brain	Central	C57BL/6 mouse	Mouse	Prenatal stress model	Other animal model	Animal model	2-DE	Up
1310	P46660	AINX_MOUSE	Alpha-internexin	Ina	Study P027	Type1	prenatal stress group vs. control group	Hippocampus	Brain	Central	C57BL/6 mouse	Mouse	Prenatal stress model	Other animal model	Animal model	2-DE	Down
1311	P38647	GRP75_MOUSE	Stress-70 protein, mitochondrial	Hspa9	Study P027	Type1	prenatal stress group vs. control group	Hippocampus	Brain	Central	C57BL/6 mouse	Mouse	Prenatal stress model	Other animal model	Animal model	2-DE	Down
1312	P63017	HSP7C_MOUSE	Heat shock cognate 71 kDa protein	Hspa8	Study P027	Type1	prenatal stress group vs. control group	Hippocampus	Brain	Central	C57BL/6 mouse	Mouse	Prenatal stress model	Other animal model	Animal model	2-DE	Down
1313	Q62188	DPYL3_MOUSE	Dihydropyrimidinase-related protein 3	Dpysl3	Study P027	Type1	prenatal stress group vs. control group	Hippocampus	Brain	Central	C57BL/6 mouse	Mouse	Prenatal stress model	Other animal model	Animal model	2-DE	Down
1314	P27773	PDIA3_MOUSE	Protein disulfide-isomerase A3	Pdia3	Study P027	Type1	prenatal stress group vs. control group	Hippocampus	Brain	Central	C57BL/6 mouse	Mouse	Prenatal stress model	Other animal model	Animal model	2-DE	Down
1315	O88685	PRS6A_MOUSE	26S proteasome regulatory subunit 6A	Psmc3	Study P027	Type1	prenatal stress group vs. control group	Hippocampus	Brain	Central	C57BL/6 mouse	Mouse	Prenatal stress model	Other animal model	Animal model	2-DE	Down
1316	P04370	MBP_MOUSE	Myelin basic protein	Mbp	Study P027	Type1	prenatal stress group vs. control group	Hippocampus	Brain	Central	C57BL/6 mouse	Mouse	Prenatal stress model	Other animal model	Animal model	2-DE	Down
1317	Q99JZ7	ERRFI_MOUSE	ERBB receptor feedback inhibitor 1	Errfi1	Study P027	Type1	prenatal stress group vs. control group	Hippocampus	Brain	Central	C57BL/6 mouse	Mouse	Prenatal stress model	Other animal model	Animal model	2-DE	Down
1318	Q9R0N0	GALK1_MOUSE	Galactokinase	Galk1	Study P027	Type1	prenatal stress group vs. control group	Hippocampus	Brain	Central	C57BL/6 mouse	Mouse	Prenatal stress model	Other animal model	Animal model	2-DE	Down
1319	P08551	NFL_MOUSE	Neurofilament light polypeptide	Nefl	Study P027	Type1	prenatal stress group vs. control group	Hippocampus	Brain	Central	C57BL/6 mouse	Mouse	Prenatal stress model	Other animal model	Animal model	2-DE	Down
1320	P63323	RS12_MOUSE	Small ribosomal subunit protein eS12	Rps12	Study P027	Type1	prenatal stress group vs. control group	Hippocampus	Brain	Central	C57BL/6 mouse	Mouse	Prenatal stress model	Other animal model	Animal model	2-DE	Down
1321	P62259	1433E_MOUSE	14-3-3 protein epsilon	Ywhae	Study P027	Type1	prenatal stress group vs. control group	Hippocampus	Brain	Central	C57BL/6 mouse	Mouse	Prenatal stress model	Other animal model	Animal model	2-DE	Down
1322	Q9Z2Q6	SEPT5_MOUSE	Septin-5	Septin5	Study P027	Type1	prenatal stress group vs. control group	Hippocampus	Brain	Central	C57BL/6 mouse	Mouse	Prenatal stress model	Other animal model	Animal model	2-DE	Down
1323	P70297	STAM1_MOUSE	Signal transducing adapter molecule 1	Stam	Study P027	Type1	prenatal stress group vs. control group	Hippocampus	Brain	Central	C57BL/6 mouse	Mouse	Prenatal stress model	Other animal model	Animal model	2-DE	Down
1324	O08553	DPYL2_MOUSE	Dihydropyrimidinase-related protein 2	Dpysl2	Study P027	Type1	prenatal stress group vs. control group	Hippocampus	Brain	Central	C57BL/6 mouse	Mouse	Prenatal stress model	Other animal model	Animal model	2-DE	Down
1325	P39069	KAD1_RAT	Adenylate kinase isoenzyme 1	Ak1	Study P028	Type1	CMS group vs. control group	Hippocampus	Brain	Central	Sprague-Dawley rat	Rat	Chronic mild stress model	Chronic mild stress model	Animal model	2-DE	Up
1326	P19804	NDKB_RAT	Nucleoside diphosphate kinase B	Nme2	Study P028	Type1	CMS group vs. control group	Hippocampus	Brain	Central	Sprague-Dawley rat	Rat	Chronic mild stress model	Chronic mild stress model	Animal model	2-DE	Up
1327	P62959	HINT1_RAT	Adenosine 5'-monophosphoramidase HINT1	Hint1	Study P028	Type1	CMS group vs. control group	Hippocampus	Brain	Central	Sprague-Dawley rat	Rat	Chronic mild stress model	Chronic mild stress model	Animal model	2-DE	Up
1328	Q9QYL8	LYPA2_RAT	Acyl-protein thioesterase 2	Lypla2	Study P028	Type1	CMS group vs. control group	Hippocampus	Brain	Central	Sprague-Dawley rat	Rat	Chronic mild stress model	Chronic mild stress model	Animal model	2-DE	Up
1329	P14942	GSTA4_RAT	Glutathione S-transferase alpha-4	Gsta4	Study P028	Type1	CMS group vs. control group	Hippocampus	Brain	Central	Sprague-Dawley rat	Rat	Chronic mild stress model	Chronic mild stress model	Animal model	2-DE	Up
1330	Q3T1J1	IF5A1_RAT	Eukaryotic translation initiation factor 5A-1	Eif5a	Study P028	Type2	CMS + oleamide group vs. CMS group	Hippocampus	Brain	Central	Sprague-Dawley rat	Rat	Chronic mild stress model	Chronic mild stress model	Animal model	2-DE	Up
1331	Q6AXY0	GSTA6_RAT	Glutathione S-transferase A6	Gsta6	Study P028	Type2	CMS + oleamide group vs. CMS group	Hippocampus	Brain	Central	Sprague-Dawley rat	Rat	Chronic mild stress model	Chronic mild stress model	Animal model	2-DE	Down
1332	P14942	GSTA4_RAT	Glutathione S-transferase alpha-4	Gsta4	Study P028	Type2	CMS + oleamide group vs. CMS group	Hippocampus	Brain	Central	Sprague-Dawley rat	Rat	Chronic mild stress model	Chronic mild stress model	Animal model	2-DE	Down
1333	P62828	RAN_RAT	GTP-binding nuclear protein Ran	Ran	Study P028	Type2	CMS + oleamide group vs. CMS group	Hippocampus	Brain	Central	Sprague-Dawley rat	Rat	Chronic mild stress model	Chronic mild stress model	Animal model	2-DE	Down
1334	P31399	ATP5H_RAT	ATP synthase subunit d, mitochondrial	Atp5pd	Study P028	Type2	CMS + oleamide group vs. CMS group	Hippocampus	Brain	Central	Sprague-Dawley rat	Rat	Chronic mild stress model	Chronic mild stress model	Animal model	2-DE	Down
1335	P37805	TAGL3_RAT	Transgelin-3	Tagln3	Study P028	Type2	CMS + oleamide group vs. CMS group	Hippocampus	Brain	Central	Sprague-Dawley rat	Rat	Chronic mild stress model	Chronic mild stress model	Animal model	2-DE	Down
1336	P61959	SUMO2_RAT	Small ubiquitin-related modifier 2	Sumo2	Study P028	Type2	CMS + oleamide group vs. CMS group	Hippocampus	Brain	Central	Sprague-Dawley rat	Rat	Chronic mild stress model	Chronic mild stress model	Animal model	2-DE	Down
1337	P30904	MIF_RAT	Macrophage migration inhibitory factor	Mif	Study P029	Type3	clomipramine group vs. control group	Prefrontal cortex	Brain	Central	Wistar rat	Rat	Healthy individuals	Healthy individuals	Healthy individuals	2-DE	Up
1338	P63018	HSP7C_RAT	Heat shock cognate 71 kDa protein	Hspa8	Study P029	Type3	clomipramine group vs. control group	Prefrontal cortex	Brain	Central	Wistar rat	Rat	Healthy individuals	Healthy individuals	Healthy individuals	2-DE	Up
1339	Q5XI32	CAPZB_RAT	F-actin-capping protein subunit beta	Capzb	Study P029	Type3	clomipramine group vs. control group	Prefrontal cortex	Brain	Central	Wistar rat	Rat	Healthy individuals	Healthy individuals	Healthy individuals	2-DE	Up
1340	P35435	ATPG_RAT	ATP synthase subunit gamma, mitochondrial	Atp5f1c	Study P029	Type3	clomipramine group vs. control group	Prefrontal cortex	Brain	Central	Wistar rat	Rat	Healthy individuals	Healthy individuals	Healthy individuals	2-DE	Up
1341	P62078	TIM8B_RAT	Mitochondrial import inner membrane translocase subunit Tim8 B	Timm8b	Study P029	Type3	clomipramine group vs. control group	Prefrontal cortex	Brain	Central	Wistar rat	Rat	Healthy individuals	Healthy individuals	Healthy individuals	2-DE	Up
1342	P11232	THIO_RAT	Thioredoxin	Txn	Study P029	Type3	clomipramine group vs. control group	Prefrontal cortex	Brain	Central	Wistar rat	Rat	Healthy individuals	Healthy individuals	Healthy individuals	2-DE	Up
1343	P68370	TBA1A_RAT	Tubulin alpha-1A chain	Tuba1a	Study P029	Type3	clomipramine group vs. control group	Prefrontal cortex	Brain	Central	Wistar rat	Rat	Healthy individuals	Healthy individuals	Healthy individuals	2-DE	Up
1344	Q6AYZ1	TBA1C_RAT	Tubulin alpha-1C chain	Tuba1c	Study P029	Type3	clomipramine group vs. control group	Prefrontal cortex	Brain	Central	Wistar rat	Rat	Healthy individuals	Healthy individuals	Healthy individuals	2-DE	Up
1345	Q5XIF6	TBA4A_RAT	Tubulin alpha-4A chain	Tuba4a	Study P029	Type3	clomipramine group vs. control group	Prefrontal cortex	Brain	Central	Wistar rat	Rat	Healthy individuals	Healthy individuals	Healthy individuals	2-DE	Up
1346	P48500	TPIS_RAT	Triosephosphate isomerase	Tpi1	Study P029	Type3	clomipramine group vs. control group	Prefrontal cortex	Brain	Central	Wistar rat	Rat	Healthy individuals	Healthy individuals	Healthy individuals	2-DE	Up
1347	P04903	GSTA2_RAT	Glutathione S-transferase alpha-2	Gsta2	Study P029	Type3	clomipramine group vs. control group	Prefrontal cortex	Brain	Central	Wistar rat	Rat	Healthy individuals	Healthy individuals	Healthy individuals	2-DE	Up
1348	P62870	ELOB_RAT	Elongin-B	Elob	Study P029	Type3	clomipramine group vs. control group	Prefrontal cortex	Brain	Central	Wistar rat	Rat	Healthy individuals	Healthy individuals	Healthy individuals	2-DE	Up
1349	Q5RKH2	Q5RKH2_RAT	Galactokinase 1	Galk1	Study P029	Type3	clomipramine group vs. control group	Prefrontal cortex	Brain	Central	Wistar rat	Rat	Healthy individuals	Healthy individuals	Healthy individuals	2-DE	Up
1350	O88989	MDHC_RAT	Malate dehydrogenase, cytoplasmic	Mdh1	Study P029	Type3	clomipramine group vs. control group	Prefrontal cortex	Brain	Central	Wistar rat	Rat	Healthy individuals	Healthy individuals	Healthy individuals	2-DE	Up
1351	Q566Q8	CK068_RAT	UPF0696 protein C11orf68 homolog	Bles03	Study P029	Type3	clomipramine group vs. control group	Prefrontal cortex	Brain	Central	Wistar rat	Rat	Healthy individuals	Healthy individuals	Healthy individuals	2-DE	Up
1352	P85973	PNPH_RAT	Purine nucleoside phosphorylase	Pnp	Study P029	Type3	clomipramine group vs. control group	Prefrontal cortex	Brain	Central	Wistar rat	Rat	Healthy individuals	Healthy individuals	Healthy individuals	2-DE	Up
1353	Q9Z214	HOME1_RAT	Homer protein homolog 1	Homer1	Study P029	Type3	clomipramine group vs. control group	Prefrontal cortex	Brain	Central	Wistar rat	Rat	Healthy individuals	Healthy individuals	Healthy individuals	2-DE	Up
1354	P07335	KCRB_RAT	Creatine kinase B-type	Ckb	Study P029	Type3	clomipramine group vs. control group	Prefrontal cortex	Brain	Central	Wistar rat	Rat	Healthy individuals	Healthy individuals	Healthy individuals	2-DE	Up
1355	P16617	PGK1_RAT	Phosphoglycerate kinase 1	Pgk1	Study P029	Type3	clomipramine group vs. control group	Prefrontal cortex	Brain	Central	Wistar rat	Rat	Healthy individuals	Healthy individuals	Healthy individuals	2-DE	Down
1356	B3GNI6	SEP11_RAT	Septin-11	Septin11	Study P029	Type3	clomipramine group vs. control group	Prefrontal cortex	Brain	Central	Wistar rat	Rat	Healthy individuals	Healthy individuals	Healthy individuals	2-DE	Down
1357	Q9ER34	ACON_RAT	Aconitate hydratase, mitochondrial	Aco2	Study P029	Type3	clomipramine group vs. control group	Prefrontal cortex	Brain	Central	Wistar rat	Rat	Healthy individuals	Healthy individuals	Healthy individuals	2-DE	Down
1358	B0BNE6	B0BNE6_RAT	NADH dehydrogenase [ubiquinone] iron-sulfur protein 8, mitochondrial	Ndufs8	Study P029	Type3	clomipramine group vs. control group	Prefrontal cortex	Brain	Central	Wistar rat	Rat	Healthy individuals	Healthy individuals	Healthy individuals	2-DE	Down
1359	Q6AXU6	JUPI1_RAT	Jupiter microtubule associated homolog 1	Jpt1	Study P029	Type3	clomipramine group vs. control group	Prefrontal cortex	Brain	Central	Wistar rat	Rat	Healthy individuals	Healthy individuals	Healthy individuals	2-DE	Down
1360	P47942	DPYL2_RAT	Dihydropyrimidinase-related protein 2	Dpysl2	Study P029	Type3	clomipramine group vs. control group	Prefrontal cortex	Brain	Central	Wistar rat	Rat	Healthy individuals	Healthy individuals	Healthy individuals	2-DE	Down
1361	Q5XI72	IF4H_RAT	Eukaryotic translation initiation factor 4H	Eif4h	Study P029	Type3	clomipramine group vs. control group	Prefrontal cortex	Brain	Central	Wistar rat	Rat	Healthy individuals	Healthy individuals	Healthy individuals	2-DE	Down
1362	O35814	STIP1_RAT	Stress-induced-phosphoprotein 1	Stip1	Study P029	Type3	clomipramine group vs. control group	Prefrontal cortex	Brain	Central	Wistar rat	Rat	Healthy individuals	Healthy individuals	Healthy individuals	2-DE	Down
1363	P02401	RLA2_RAT	Large ribosomal subunit protein P2	Rplp2	Study P029	Type3	clomipramine group vs. control group	Prefrontal cortex	Brain	Central	Wistar rat	Rat	Healthy individuals	Healthy individuals	Healthy individuals	2-DE	Down
1364	P04797	G3P_RAT	Glyceraldehyde-3-phosphate dehydrogenase	Gapdh	Study P029	Type3	clomipramine group vs. control group	Prefrontal cortex	Brain	Central	Wistar rat	Rat	Healthy individuals	Healthy individuals	Healthy individuals	2-DE	Down
1365	P63029	TCTP_RAT	Translationally-controlled tumor protein	Tpt1	Study P029	Type3	clomipramine group vs. control group	Prefrontal cortex	Brain	Central	Wistar rat	Rat	Healthy individuals	Healthy individuals	Healthy individuals	2-DE	Down
1366	B4F7C2	B4F7C2_RAT	Tubulin beta chain	Tubb4a	Study P029	Type3	clomipramine group vs. control group	Prefrontal cortex	Brain	Central	Wistar rat	Rat	Healthy individuals	Healthy individuals	Healthy individuals	2-DE	Down
1367	P49432	ODPB_RAT	Pyruvate dehydrogenase E1 component subunit beta, mitochondrial	Pdhb	Study P029	Type3	clomipramine group vs. control group	Prefrontal cortex	Brain	Central	Wistar rat	Rat	Healthy individuals	Healthy individuals	Healthy individuals	2-DE	Down
1368	P48721	GRP75_RAT	Stress-70 protein, mitochondrial	Hspa9	Study P029	Type3	clomipramine group vs. control group	Prefrontal cortex	Brain	Central	Wistar rat	Rat	Healthy individuals	Healthy individuals	Healthy individuals	2-DE	Down
1369	P02768	ALBU_HUMAN	Albumin	ALB	Study P030	Type1	MDD group vs. control group	Lymphocyte	Blood	Peripheral	Human	Human	Depression	Depression	Depressive disorder	2-DE	Up
1370	P02787	TRFE_HUMAN	Serotransferrin	TF	Study P030	Type1	MDD group vs. control group	Lymphocyte	Blood	Peripheral	Human	Human	Depression	Depression	Depressive disorder	2-DE	Up
1371	P00738	HPT_HUMAN	Haptoglobin	HP	Study P030	Type1	MDD group vs. control group	Lymphocyte	Blood	Peripheral	Human	Human	Depression	Depression	Depressive disorder	2-DE	Up
1372	P02766	TTHY_HUMAN	Transthyretin	TTR	Study P030	Type1	MDD group vs. control group	Lymphocyte	Blood	Peripheral	Human	Human	Depression	Depression	Depressive disorder	2-DE	Up
1373	P18206	VINC_HUMAN	Vinculin	VCL	Study P030	Type1	MDD group vs. control group	Lymphocyte	Blood	Peripheral	Human	Human	Depression	Depression	Depressive disorder	2-DE	Up
1374	P02647	APOA1_HUMAN	Apolipoprotein A-I	APOA1	Study P030	Type1	MDD group vs. control group	Lymphocyte	Blood	Peripheral	Human	Human	Depression	Depression	Depressive disorder	2-DE	Up
1375	P10809	CH60_HUMAN	60 kDa heat shock protein, mitochondrial	HSPD1	Study P030	Type1	MDD group vs. control group	Lymphocyte	Blood	Peripheral	Human	Human	Depression	Depression	Depressive disorder	2-DE	Up
1376	P01871	IGHM_HUMAN	Immunoglobulin heavy constant mu	IGHM	Study P030	Type1	MDD group vs. control group	Lymphocyte	Blood	Peripheral	Human	Human	Depression	Depression	Depressive disorder	2-DE	Up
1377	P15259	PGAM2_HUMAN	Phosphoglycerate mutase 2	PGAM2	Study P030	Type1	MDD group vs. control group	Lymphocyte	Blood	Peripheral	Human	Human	Depression	Depression	Depressive disorder	2-DE	Up
1378	P60174	TPIS_HUMAN	Triosephosphate isomerase	TPI1	Study P030	Type1	MDD group vs. control group	Lymphocyte	Blood	Peripheral	Human	Human	Depression	Depression	Depressive disorder	2-DE	Up
1379	P0C0L4	CO4A_HUMAN	Complement C4-A	C4A	Study P030	Type1	MDD group vs. control group	Lymphocyte	Blood	Peripheral	Human	Human	Depression	Depression	Depressive disorder	2-DE	Up
1380	P27482	CALL3_HUMAN	Calmodulin-like protein 3	CALML3	Study P030	Type1	MDD group vs. control group	Lymphocyte	Blood	Peripheral	Human	Human	Depression	Depression	Depressive disorder	2-DE	Up
1381	P02675	FIBB_HUMAN	Fibrinogen beta chain	FGB	Study P030	Type1	MDD group vs. control group	Lymphocyte	Blood	Peripheral	Human	Human	Depression	Depression	Depressive disorder	2-DE	Up
1382	P14618	KPYM_HUMAN	Pyruvate kinase PKM	PKM	Study P030	Type1	MDD group vs. control group	Lymphocyte	Blood	Peripheral	Human	Human	Depression	Depression	Depressive disorder	2-DE	Up
1383	P07437	TBB5_HUMAN	Tubulin beta chain	TUBB	Study P030	Type1	MDD group vs. control group	Lymphocyte	Blood	Peripheral	Human	Human	Depression	Depression	Depressive disorder	2-DE	Up
1384	P08670	VIME_HUMAN	Vimentin	VIM	Study P030	Type1	MDD group vs. control group	Lymphocyte	Blood	Peripheral	Human	Human	Depression	Depression	Depressive disorder	2-DE	Up
1385	Q14847	LASP1_HUMAN	LIM and SH3 domain protein 1	LASP1	Study P030	Type1	MDD group vs. control group	Lymphocyte	Blood	Peripheral	Human	Human	Depression	Depression	Depressive disorder	2-DE	Up
1386	O00299	CLIC1_HUMAN	Chloride intracellular channel protein 1	CLIC1	Study P030	Type1	MDD group vs. control group	Lymphocyte	Blood	Peripheral	Human	Human	Depression	Depression	Depressive disorder	2-DE	Down
1387	P11177	ODPB_HUMAN	Pyruvate dehydrogenase E1 component subunit beta, mitochondrial	PDHB	Study P030	Type1	MDD group vs. control group	Lymphocyte	Blood	Peripheral	Human	Human	Depression	Depression	Depressive disorder	2-DE	Down
1388	P60709	ACTB_HUMAN	Actin, cytoplasmic 1	ACTB	Study P030	Type1	MDD group vs. control group	Lymphocyte	Blood	Peripheral	Human	Human	Depression	Depression	Depressive disorder	2-DE	Down
1389	Q13347	EIF3I_HUMAN	Eukaryotic translation initiation factor 3 subunit I	EIF3I	Study P030	Type1	MDD group vs. control group	Lymphocyte	Blood	Peripheral	Human	Human	Depression	Depression	Depressive disorder	2-DE	Down
1390	P63104	1433Z_HUMAN	14-3-3 protein zeta/delta	YWHAZ	Study P030	Type1	MDD group vs. control group	Lymphocyte	Blood	Peripheral	Human	Human	Depression	Depression	Depressive disorder	2-DE	Down
1391	P17475	A1AT_RAT	Alpha-1-antiproteinase	Serpina1	Study P031	Type3	acute ECS group vs. acute control group	Plasma	Blood	Peripheral	Sprague-Dawley rat	Rat	Healthy individuals	Healthy individuals	Healthy individuals	2-DE	Down
1392	P02651	APOA4_RAT	Apolipoprotein A-IV	Apoa4	Study P031	Type3	acute ECS group vs. acute control group	Plasma	Blood	Peripheral	Sprague-Dawley rat	Rat	Healthy individuals	Healthy individuals	Healthy individuals	2-DE	Down
1393	P04276	VTDB_RAT	Vitamin D-binding protein	Gc	Study P031	Type3	acute ECS group vs. acute control group	Plasma	Blood	Peripheral	Sprague-Dawley rat	Rat	Healthy individuals	Healthy individuals	Healthy individuals	2-DE	Down
1394	P06866	HPT_RAT	Haptoglobin	Hp	Study P031	Type3	acute ECS group vs. acute control group	Plasma	Blood	Peripheral	Sprague-Dawley rat	Rat	Healthy individuals	Healthy individuals	Healthy individuals	2-DE	Down
1395	P17475	A1AT_RAT	Alpha-1-antiproteinase	Serpina1	Study P031	Type3	chronic ECS group vs. chronic control group	Plasma	Blood	Peripheral	Sprague-Dawley rat	Rat	Healthy individuals	Healthy individuals	Healthy individuals	2-DE	Down
1396	P02651	APOA4_RAT	Apolipoprotein A-IV	Apoa4	Study P031	Type3	chronic ECS group vs. chronic control group	Plasma	Blood	Peripheral	Sprague-Dawley rat	Rat	Healthy individuals	Healthy individuals	Healthy individuals	2-DE	Down
1397	P04276	VTDB_RAT	Vitamin D-binding protein	Gc	Study P031	Type3	chronic ECS group vs. chronic control group	Plasma	Blood	Peripheral	Sprague-Dawley rat	Rat	Healthy individuals	Healthy individuals	Healthy individuals	2-DE	Down
1398	P06866	HPT_RAT	Haptoglobin	Hp	Study P031	Type3	chronic ECS group vs. chronic control group	Plasma	Blood	Peripheral	Sprague-Dawley rat	Rat	Healthy individuals	Healthy individuals	Healthy individuals	2-DE	Down
1399	D3ZQL7	TPPP_RAT	Tubulin polymerization-promoting protein	Tppp	Study P032	Type1	prenatal stress group vs. control group	Frontal cortex	Brain	Central	Sprague-Dawley rat	Rat	Prenatal stress model	Other animal model	Animal model	2-DE	Up
1400	P31044	PEBP1_RAT	Phosphatidylethanolamine-binding protein 1	Pebp1	Study P032	Type1	prenatal stress group vs. control group	Hippocampus	Brain	Central	Sprague-Dawley rat	Rat	Prenatal stress model	Other animal model	Animal model	2-DE	Up
1401	Q561S0	NDUAA_RAT	NADH dehydrogenase [ubiquinone] 1 alpha subcomplex subunit 10, mitochondrial	Ndufa10	Study P032	Type1	prenatal stress group vs. control group	Frontal cortex	Brain	Central	Sprague-Dawley rat	Rat	Prenatal stress model	Other animal model	Animal model	2-DE	Down
1402	P51635	AK1A1_RAT	Aldo-keto reductase family 1 member A1	Akr1a1	Study P032	Type1	prenatal stress group vs. control group	Frontal cortex	Brain	Central	Sprague-Dawley rat	Rat	Prenatal stress model	Other animal model	Animal model	2-DE	Down
1403	P19234	NDUV2_RAT	NADH dehydrogenase [ubiquinone] flavoprotein 2, mitochondrial	Ndufv2	Study P032	Type1	prenatal stress group vs. control group	Frontal cortex	Brain	Central	Sprague-Dawley rat	Rat	Prenatal stress model	Other animal model	Animal model	2-DE	Down
1404	D3ZXF9	D3ZXF9_RAT	Mitochondrial ribosomal protein L12	Mrpl12	Study P032	Type1	prenatal stress group vs. control group	Frontal cortex	Brain	Central	Sprague-Dawley rat	Rat	Prenatal stress model	Other animal model	Animal model	2-DE	Down
1405	P48500	TPIS_RAT	Triosephosphate isomerase	Tpi1	Study P032	Type1	prenatal stress group vs. control group	Hippocampus	Brain	Central	Sprague-Dawley rat	Rat	Prenatal stress model	Other animal model	Animal model	2-DE	Down
1406	P63039	CH60_RAT	60 kDa heat shock protein, mitochondrial	Hspd1	Study P032	Type1	prenatal stress group vs. control group	Hippocampus	Brain	Central	Sprague-Dawley rat	Rat	Prenatal stress model	Other animal model	Animal model	2-DE	Down
1407	B0BNE6	B0BNE6_RAT	NADH dehydrogenase [ubiquinone] iron-sulfur protein 8, mitochondrial	Ndufs8	Study P032	Type1	prenatal stress group vs. control group	Hippocampus	Brain	Central	Sprague-Dawley rat	Rat	Prenatal stress model	Other animal model	Animal model	2-DE	Down
1408	P62828	RAN_RAT	GTP-binding nuclear protein Ran	Ran	Study P032	Type1	prenatal stress group vs. control group	Hippocampus	Brain	Central	Sprague-Dawley rat	Rat	Prenatal stress model	Other animal model	Animal model	2-DE	Down
1409	P49432	ODPB_RAT	Pyruvate dehydrogenase E1 component subunit beta, mitochondrial	Pdhb	Study P032	Type1	prenatal stress group vs. control group	Hippocampus	Brain	Central	Sprague-Dawley rat	Rat	Prenatal stress model	Other animal model	Animal model	2-DE	Down
1410	P81155	VDAC2_RAT	Voltage-dependent anion-selective channel protein 2	Vdac2	Study P032	Type1	prenatal stress group vs. control group	Hippocampus	Brain	Central	Sprague-Dawley rat	Rat	Prenatal stress model	Other animal model	Animal model	2-DE	Down
1411	Q9Z1N4	BPNT1_RAT	3'(2'),5'-bisphosphate nucleotidase 1	Bpnt1	Study P033	Type2	prenatal stress+ tianeptine group vs. prenatal stress group	Hippocampus	Brain	Central	Sprague-Dawley rat	Rat	Prenatal stress model	Other animal model	Animal model	2-DE	Up
1412	Q99NA5	IDH3A_RAT	Isocitrate dehydrogenase [NAD] subunit alpha, mitochondrial	Idh3a	Study P033	Type2	prenatal stress+ tianeptine group vs. prenatal stress group	Hippocampus	Brain	Central	Sprague-Dawley rat	Rat	Prenatal stress model	Other animal model	Animal model	2-DE	Up
1413	Q5XIM9	TCPB_RAT	T-complex protein 1 subunit beta	Cct2	Study P033	Type2	prenatal stress+ tianeptine group vs. prenatal stress group	Hippocampus	Brain	Central	Sprague-Dawley rat	Rat	Prenatal stress model	Other animal model	Animal model	2-DE	Up
1414	P46462	TERA_RAT	Transitional endoplasmic reticulum ATPase	Vcp	Study P033	Type2	prenatal stress+ tianeptine group vs. prenatal stress group	Hippocampus	Brain	Central	Sprague-Dawley rat	Rat	Prenatal stress model	Other animal model	Animal model	2-DE	Up
1415	Q5XIF3	NDUS4_RAT	NADH dehydrogenase [ubiquinone] iron-sulfur protein 4, mitochondrial	Ndufs4	Study P033	Type2	prenatal stress+ tianeptine group vs. prenatal stress group	Hippocampus	Brain	Central	Sprague-Dawley rat	Rat	Prenatal stress model	Other animal model	Animal model	2-DE	Up
1416	P14659	HSP72_RAT	Heat shock-related 70 kDa protein 2	Hspa2	Study P033	Type2	prenatal stress+ tianeptine group vs. prenatal stress group	Hippocampus	Brain	Central	Sprague-Dawley rat	Rat	Prenatal stress model	Other animal model	Animal model	2-DE	Up
1417	Q920L2	SDHA_RAT	Succinate dehydrogenase [ubiquinone] flavoprotein subunit, mitochondrial	Sdha	Study P033	Type2	prenatal stress+ tianeptine group vs. prenatal stress group	Hippocampus	Brain	Central	Sprague-Dawley rat	Rat	Prenatal stress model	Other animal model	Animal model	2-DE	Up
1418	Q01205	ODO2_RAT	Dihydrolipoyllysine-residue succinyltransferase component of 2-oxoglutarate dehydrogenase complex, mitochondrial	Dlst	Study P033	Type2	prenatal stress+ tianeptine group vs. prenatal stress group	Hippocampus	Brain	Central	Sprague-Dawley rat	Rat	Prenatal stress model	Other animal model	Animal model	2-DE	Up
1419	P63039	CH60_RAT	60 kDa heat shock protein, mitochondrial	Hspd1	Study P033	Type2	prenatal stress+ tianeptine group vs. prenatal stress group	Hippocampus	Brain	Central	Sprague-Dawley rat	Rat	Prenatal stress model	Other animal model	Animal model	2-DE	Up
1420	P11980	KPYM_RAT	Pyruvate kinase PKM	Pkm	Study P033	Type2	prenatal stress+ tianeptine group vs. prenatal stress group	Hippocampus	Brain	Central	Sprague-Dawley rat	Rat	Prenatal stress model	Other animal model	Animal model	2-DE	Up
1421	P08082	CLCB_RAT	Clathrin light chain B	Cltb	Study P033	Type2	prenatal stress+ tianeptine group vs. prenatal stress group	Hippocampus	Brain	Central	Sprague-Dawley rat	Rat	Prenatal stress model	Other animal model	Animal model	2-DE	Up
1422	P08081	CLCA_RAT	Clathrin light chain A	Clta	Study P033	Type2	prenatal stress+ tianeptine group vs. prenatal stress group	Hippocampus	Brain	Central	Sprague-Dawley rat	Rat	Prenatal stress model	Other animal model	Animal model	2-DE	Up
1423	Q5RKI0	WDR1_RAT	WD repeat-containing protein 1	Wdr1	Study P033	Type2	prenatal stress+ tianeptine group vs. prenatal stress group	Hippocampus	Brain	Central	Sprague-Dawley rat	Rat	Prenatal stress model	Other animal model	Animal model	2-DE	Up
1424	B3GNI6	SEP11_RAT	Septin-11	Septin11	Study P033	Type2	prenatal stress+ tianeptine group vs. prenatal stress group	Hippocampus	Brain	Central	Sprague-Dawley rat	Rat	Prenatal stress model	Other animal model	Animal model	2-DE	Up
1425	P32551	QCR2_RAT	Cytochrome b-c1 complex subunit 2, mitochondrial	Uqcrc2	Study P033	Type2	prenatal stress+ tianeptine group vs. prenatal stress group	Frontal cortex	Brain	Central	Sprague-Dawley rat	Rat	Prenatal stress model	Other animal model	Animal model	2-DE	Up
1426	P10860	DHE3_RAT	Glutamate dehydrogenase 1, mitochondrial	Glud1	Study P033	Type2	prenatal stress+ tianeptine group vs. prenatal stress group	Frontal cortex	Brain	Central	Sprague-Dawley rat	Rat	Prenatal stress model	Other animal model	Animal model	2-DE	Up
1427	P04764	ENOA_RAT	Alpha-enolase	Eno1	Study P033	Type2	prenatal stress+ tianeptine group vs. prenatal stress group	Hippocampus	Brain	Central	Sprague-Dawley rat	Rat	Prenatal stress model	Other animal model	Animal model	2-DE	Down
1428	Q9ER34	ACON_RAT	Aconitate hydratase, mitochondrial	Aco2	Study P033	Type2	prenatal stress+ tianeptine group vs. prenatal stress group	Hippocampus	Brain	Central	Sprague-Dawley rat	Rat	Prenatal stress model	Other animal model	Animal model	2-DE	Down
1429	Q8CFN2	CDC42_RAT	Cell division control protein 42 homolog	Cdc42	Study P033	Type2	prenatal stress+ tianeptine group vs. prenatal stress group	Frontal cortex	Brain	Central	Sprague-Dawley rat	Rat	Prenatal stress model	Other animal model	Animal model	2-DE	Down
1430	Q68FS2	CSN4_RAT	COP9 signalosome complex subunit 4	Cops4	Study P034	Type2	prenatal stress + imipramine group vs. prenatal stress group	Hippocampus	Brain	Central	Sprague-Dawley rat	Rat	Prenatal stress model	Other animal model	Animal model	2-DE	Up
1431	Q91ZN1	COR1A_RAT	Coronin-1A	Coro1a	Study P034	Type2	prenatal stress + imipramine group vs. prenatal stress group	Hippocampus	Brain	Central	Sprague-Dawley rat	Rat	Prenatal stress model	Other animal model	Animal model	2-DE	Up
1432	Q66HF1	NDUS1_RAT	NADH-ubiquinone oxidoreductase 75 kDa subunit, mitochondrial	Ndufs1	Study P034	Type2	prenatal stress + imipramine group vs. prenatal stress group	Hippocampus	Brain	Central	Sprague-Dawley rat	Rat	Prenatal stress model	Other animal model	Animal model	2-DE	Up
1433	Q9ER34	ACON_RAT	Aconitate hydratase, mitochondrial	Aco2	Study P034	Type2	prenatal stress + imipramine group vs. prenatal stress group	Hippocampus	Brain	Central	Sprague-Dawley rat	Rat	Prenatal stress model	Other animal model	Animal model	2-DE	Up
1434	P45592	COF1_RAT	Cofilin-1	Cfl1	Study P034	Type2	prenatal stress + imipramine group vs. prenatal stress group	Hippocampus	Brain	Central	Sprague-Dawley rat	Rat	Prenatal stress model	Other animal model	Animal model	2-DE	Up
1435	P24268	CATD_RAT	Cathepsin D	Ctsd	Study P034	Type2	prenatal stress + fluoxetine group vs. prenatal stress group	Hippocampus	Brain	Central	Sprague-Dawley rat	Rat	Prenatal stress model	Other animal model	Animal model	2-DE	Up
1436	P13668	STMN1_RAT	Stathmin	Stmn1	Study P034	Type2	prenatal stress + fluoxetine group vs. prenatal stress group	Hippocampus	Brain	Central	Sprague-Dawley rat	Rat	Prenatal stress model	Other animal model	Animal model	2-DE	Up
1437	P21575	DYN1_RAT	Dynamin-1	Dnm1	Study P034	Type2	prenatal stress + fluoxetine group vs. prenatal stress group	Hippocampus	Brain	Central	Sprague-Dawley rat	Rat	Prenatal stress model	Other animal model	Animal model	2-DE	Up
1438	O88767	PARK7_RAT	Parkinson disease protein 7 homolog	Park7	Study P034	Type2	prenatal stress + fluoxetine group vs. prenatal stress group	Hippocampus	Brain	Central	Sprague-Dawley rat	Rat	Prenatal stress model	Other animal model	Animal model	2-DE	Up
1439	P05065	ALDOA_RAT	Fructose-bisphosphate aldolase A	Aldoa	Study P034	Type2	prenatal stress + fluoxetine group vs. prenatal stress group	Hippocampus	Brain	Central	Sprague-Dawley rat	Rat	Prenatal stress model	Other animal model	Animal model	2-DE	Up
1440	Q4KLF8	ARPC5_RAT	Actin-related protein 2/3 complex subunit 5	Arpc5	Study P034	Type2	prenatal stress + fluoxetine group vs. prenatal stress group	Hippocampus	Brain	Central	Sprague-Dawley rat	Rat	Prenatal stress model	Other animal model	Animal model	2-DE	Up
1441	P63018	HSP7C_RAT	Heat shock cognate 71 kDa protein	Hspa8	Study P034	Type2	prenatal stress + fluoxetine group vs. prenatal stress group	Hippocampus	Brain	Central	Sprague-Dawley rat	Rat	Prenatal stress model	Other animal model	Animal model	2-DE	Up
1442	P10868	GAMT_RAT	Guanidinoacetate N-methyltransferase	Gamt	Study P034	Type2	prenatal stress + fluoxetine group vs. prenatal stress group	Hippocampus	Brain	Central	Sprague-Dawley rat	Rat	Prenatal stress model	Other animal model	Animal model	2-DE	Up
1443	P67779	PHB1_RAT	Prohibitin 1	Phb1	Study P034	Type2	prenatal stress + fluoxetine group vs. prenatal stress group	Hippocampus	Brain	Central	Sprague-Dawley rat	Rat	Prenatal stress model	Other animal model	Animal model	2-DE	Up
1444	Q9Z214	HOME1_RAT	Homer protein homolog 1	Homer1	Study P034	Type2	prenatal stress + fluoxetine group vs. prenatal stress group	Hippocampus	Brain	Central	Sprague-Dawley rat	Rat	Prenatal stress model	Other animal model	Animal model	2-DE	Up
1445	P04797	G3P_RAT	Glyceraldehyde-3-phosphate dehydrogenase	Gapdh	Study P034	Type2	prenatal stress + fluoxetine group vs. prenatal stress group	Hippocampus	Brain	Central	Sprague-Dawley rat	Rat	Prenatal stress model	Other animal model	Animal model	2-DE	Up
1446	Q9EQX9	UBE2N_RAT	Ubiquitin-conjugating enzyme E2 N	Ube2n	Study P034	Type2	prenatal stress + fluoxetine group vs. prenatal stress group	Hippocampus	Brain	Central	Sprague-Dawley rat	Rat	Prenatal stress model	Other animal model	Animal model	2-DE	Up
1447	P31399	ATP5H_RAT	ATP synthase subunit d, mitochondrial	Atp5pd	Study P034	Type2	prenatal stress + imipramine group vs. prenatal stress group	Hippocampus	Brain	Central	Sprague-Dawley rat	Rat	Prenatal stress model	Other animal model	Animal model	2-DE	Down
1448	Q6PCU2	VATE1_RAT	V-type proton ATPase subunit E 1	Atp6v1e1	Study P034	Type2	prenatal stress + imipramine group vs. prenatal stress group	Hippocampus	Brain	Central	Sprague-Dawley rat	Rat	Prenatal stress model	Other animal model	Animal model	2-DE	Down
1449	Q5XI32	CAPZB_RAT	F-actin-capping protein subunit beta	Capzb	Study P034	Type2	prenatal stress + imipramine group vs. prenatal stress group	Hippocampus	Brain	Central	Sprague-Dawley rat	Rat	Prenatal stress model	Other animal model	Animal model	2-DE	Down
1450	P32551	QCR2_RAT	Cytochrome b-c1 complex subunit 2, mitochondrial	Uqcrc2	Study P034	Type2	prenatal stress + imipramine group vs. prenatal stress group	Hippocampus	Brain	Central	Sprague-Dawley rat	Rat	Prenatal stress model	Other animal model	Animal model	2-DE	Down
1451	P62260	1433E_RAT	14-3-3 protein epsilon	Ywhae	Study P034	Type2	prenatal stress + imipramine group vs. prenatal stress group	Hippocampus	Brain	Central	Sprague-Dawley rat	Rat	Prenatal stress model	Other animal model	Animal model	2-DE	Down
1452	P30904	MIF_RAT	Macrophage migration inhibitory factor	Mif	Study P034	Type2	prenatal stress + fluoxetine group vs. prenatal stress group	Hippocampus	Brain	Central	Sprague-Dawley rat	Rat	Prenatal stress model	Other animal model	Animal model	2-DE	Down
1453	Q9WUS0	KAD4_RAT	Adenylate kinase 4, mitochondrial	Ak4	Study P034	Type2	prenatal stress + fluoxetine group vs. prenatal stress group	Hippocampus	Brain	Central	Sprague-Dawley rat	Rat	Prenatal stress model	Other animal model	Animal model	2-DE	Down
1454	P19234	NDUV2_RAT	NADH dehydrogenase [ubiquinone] flavoprotein 2, mitochondrial	Ndufv2	Study P034	Type2	prenatal stress + fluoxetine group vs. prenatal stress group	Hippocampus	Brain	Central	Sprague-Dawley rat	Rat	Prenatal stress model	Other animal model	Animal model	2-DE	Down
1455	P62986	RL40_RAT	Ubiquitin-ribosomal protein eL40 fusion protein	Uba52	Study P034	Type2	prenatal stress + fluoxetine group vs. prenatal stress group	Hippocampus	Brain	Central	Sprague-Dawley rat	Rat	Prenatal stress model	Other animal model	Animal model	2-DE	Down
1456	P10818	CX6A1_RAT	Cytochrome c oxidase subunit 6A1, mitochondrial	Cox6a1	Study P034	Type2	prenatal stress + fluoxetine group vs. prenatal stress group	Hippocampus	Brain	Central	Sprague-Dawley rat	Rat	Prenatal stress model	Other animal model	Animal model	2-DE	Down
1457	P10111	PPIA_RAT	Peptidyl-prolyl cis-trans isomerase A	Ppia	Study P034	Type2	prenatal stress + fluoxetine group vs. prenatal stress group	Hippocampus	Brain	Central	Sprague-Dawley rat	Rat	Prenatal stress model	Other animal model	Animal model	2-DE	Down
1458	P29419	ATP5I_RAT	ATP synthase subunit e, mitochondrial	Atp5me	Study P034	Type2	prenatal stress + fluoxetine group vs. prenatal stress group	Hippocampus	Brain	Central	Sprague-Dawley rat	Rat	Prenatal stress model	Other animal model	Animal model	2-DE	Down
1459	P62898	CYC_RAT	Cytochrome c, somatic	Cycs	Study P034	Type2	prenatal stress + fluoxetine group vs. prenatal stress group	Hippocampus	Brain	Central	Sprague-Dawley rat	Rat	Prenatal stress model	Other animal model	Animal model	2-DE	Down
1460	P13233	CN37_RAT	2',3'-cyclic-nucleotide 3'-phosphodiesterase	Cnp	Study P035	Type2	stress + imipramine group vs. stress group	Frontal cortex	Brain	Central	Sprague-Dawley rat	Rat	Prenatal stress model	Other animal model	Animal model	2-DE	Up
1461	P30904	MIF_RAT	Macrophage migration inhibitory factor	Mif	Study P035	Type2	stress + imipramine group vs. stress group	Frontal cortex	Brain	Central	Sprague-Dawley rat	Rat	Prenatal stress model	Other animal model	Animal model	2-DE	Up
1462	P56571	ES1_RAT	ES1 protein homolog, mitochondrial	N/A	Study P035	Type2	stress + imipramine group vs. stress group	Frontal cortex	Brain	Central	Sprague-Dawley rat	Rat	Prenatal stress model	Other animal model	Animal model	2-DE	Up
1463	P62959	HINT1_RAT	Adenosine 5'-monophosphoramidase HINT1	Hint1	Study P035	Type2	stress + imipramine group vs. stress group	Frontal cortex	Brain	Central	Sprague-Dawley rat	Rat	Prenatal stress model	Other animal model	Animal model	2-DE	Up
1464	P08461	ODP2_RAT	Dihydrolipoyllysine-residue acetyltransferase component of pyruvate dehydrogenase complex, mitochondrial	Dlat	Study P035	Type2	stress + fluoxetine group vs. stress group	Frontal cortex	Brain	Central	Sprague-Dawley rat	Rat	Prenatal stress model	Other animal model	Animal model	2-DE	Up
1465	P80254	DOPD_RAT	D-dopachrome decarboxylase	Ddt	Study P035	Type2	stress + fluoxetine group vs. stress group	Frontal cortex	Brain	Central	Sprague-Dawley rat	Rat	Prenatal stress model	Other animal model	Animal model	2-DE	Up
1466	P62836	RAP1A_RAT	Ras-related protein Rap-1A	Rap1a	Study P035	Type2	stress + imipramine group vs. stress group	Frontal cortex	Brain	Central	Sprague-Dawley rat	Rat	Prenatal stress model	Other animal model	Animal model	2-DE	Down
1467	P37805	TAGL3_RAT	Transgelin-3	Tagln3	Study P035	Type2	stress + imipramine group vs. stress group	Frontal cortex	Brain	Central	Sprague-Dawley rat	Rat	Prenatal stress model	Other animal model	Animal model	2-DE	Down
1468	Q62636	RAP1B_RAT	Ras-related protein Rap-1b	Rap1b	Study P035	Type2	stress + imipramine group vs. stress group	Frontal cortex	Brain	Central	Sprague-Dawley rat	Rat	Prenatal stress model	Other animal model	Animal model	2-DE	Down
1469	P61206	ARF3_RAT	ADP-ribosylation factor 3	Arf3	Study P035	Type2	stress + imipramine group vs. stress group	Frontal cortex	Brain	Central	Sprague-Dawley rat	Rat	Prenatal stress model	Other animal model	Animal model	2-DE	Down
1470	P27605	HPRT_RAT	Hypoxanthine-guanine phosphoribosyltransferase	Hprt1	Study P035	Type2	stress + imipramine group vs. stress group	Frontal cortex	Brain	Central	Sprague-Dawley rat	Rat	Prenatal stress model	Other animal model	Animal model	2-DE	Down
1471	P57113	MAAI_RAT	Maleylacetoacetate isomerase	Gstz1	Study P035	Type2	stress + fluoxetine group vs. stress group	Frontal cortex	Brain	Central	Sprague-Dawley rat	Rat	Prenatal stress model	Other animal model	Animal model	2-DE	Down
1472	P07895	SODM_RAT	Superoxide dismutase [Mn], mitochondrial	Sod2	Study P035	Type2	stress + fluoxetine group vs. stress group	Frontal cortex	Brain	Central	Sprague-Dawley rat	Rat	Prenatal stress model	Other animal model	Animal model	2-DE	Down
1473	P04906	GSTP1_RAT	Glutathione S-transferase P	Gstp1	Study P035	Type2	stress + fluoxetine group vs. stress group	Frontal cortex	Brain	Central	Sprague-Dawley rat	Rat	Prenatal stress model	Other animal model	Animal model	2-DE	Down
1474	M0R7B4	M0R7B4_RAT	H1.3 linker histone, cluster member	H4f3	Study P036	Type1	CUMS group vs. control group	Intestine	Gut	Peripheral	Sprague-Dawley rat	Rat	Chronic mild stress model	Chronic mild stress model	Animal model	iTRAQ	Up
1475	A0A0G2K7X3	A0A0G2K7X3_RAT	Nuclear casein kinase and cyclin-dependent kinase substrate 1	Nucks1	Study P036	Type1	CUMS group vs. control group	Intestine	Gut	Peripheral	Sprague-Dawley rat	Rat	Chronic mild stress model	Chronic mild stress model	Animal model	iTRAQ	Up
1476	P04550	PTMS_RAT	Parathymosin	Ptms	Study P036	Type1	CUMS group vs. control group	Intestine	Gut	Peripheral	Sprague-Dawley rat	Rat	Chronic mild stress model	Chronic mild stress model	Animal model	iTRAQ	Up
1477	D3ZKT8	D3ZKT8_RAT	5'-deoxynucleotidase HDDC2	Hddc2	Study P036	Type1	CUMS group vs. control group	Intestine	Gut	Peripheral	Sprague-Dawley rat	Rat	Chronic mild stress model	Chronic mild stress model	Animal model	iTRAQ	Up
1478	P06883	GLUC_RAT	Pro-glucagon	Gcg	Study P036	Type1	CUMS group vs. control group	Intestine	Gut	Peripheral	Sprague-Dawley rat	Rat	Chronic mild stress model	Chronic mild stress model	Animal model	iTRAQ	Up
1479	P25886	RL29_RAT	Large ribosomal subunit protein eL29	Rpl29	Study P036	Type1	CUMS group vs. control group	Intestine	Gut	Peripheral	Sprague-Dawley rat	Rat	Chronic mild stress model	Chronic mild stress model	Animal model	iTRAQ	Up
1480	D3ZYJ2	D3ZYJ2_RAT	Solute carrier family 51 subunit beta	Slc51b	Study P036	Type1	CUMS group vs. control group	Intestine	Gut	Peripheral	Sprague-Dawley rat	Rat	Chronic mild stress model	Chronic mild stress model	Animal model	iTRAQ	Up
1481	G3V722	G3V722_RAT	Beta-1,4-galactosyltransferase	B4galt1	Study P036	Type1	CUMS group vs. control group	Intestine	Gut	Peripheral	Sprague-Dawley rat	Rat	Chronic mild stress model	Chronic mild stress model	Animal model	iTRAQ	Up
1482	Q5XIM5	CDV3_RAT	Protein CDV3 homolog	Cdv3	Study P036	Type1	CUMS group vs. control group	Intestine	Gut	Peripheral	Sprague-Dawley rat	Rat	Chronic mild stress model	Chronic mild stress model	Animal model	iTRAQ	Up
1483	G3V7Y7	G3V7Y7_RAT	Sodium/hydrogen exchanger	Slc9a3	Study P036	Type1	CUMS group vs. control group	Intestine	Gut	Peripheral	Sprague-Dawley rat	Rat	Chronic mild stress model	Chronic mild stress model	Animal model	iTRAQ	Up
1484	Q63618	ESPN_RAT	Espin	Espn	Study P036	Type1	CUMS group vs. control group	Intestine	Gut	Peripheral	Sprague-Dawley rat	Rat	Chronic mild stress model	Chronic mild stress model	Animal model	iTRAQ	Up
1485	D3ZK36	D3ZK36_RAT	E3 ubiquitin-protein ligase UHRF	Uhrf2	Study P036	Type1	CUMS group vs. control group	Intestine	Gut	Peripheral	Sprague-Dawley rat	Rat	Chronic mild stress model	Chronic mild stress model	Animal model	iTRAQ	Up
1486	M0RCH6	M0RCH6_RAT	Charged multivesicular body protein 4B	Chmp4b	Study P036	Type1	CUMS group vs. control group	Intestine	Gut	Peripheral	Sprague-Dawley rat	Rat	Chronic mild stress model	Chronic mild stress model	Animal model	iTRAQ	Up
1487	B2RZD1	B2RZD1_RAT	Protein transport protein Sec61 subunit beta	Sec61b	Study P036	Type1	CUMS group vs. control group	Intestine	Gut	Peripheral	Sprague-Dawley rat	Rat	Chronic mild stress model	Chronic mild stress model	Animal model	iTRAQ	Up
1488	Q4KM98	MFF_RAT	Mitochondrial fission factor	Mff	Study P036	Type1	CUMS group vs. control group	Intestine	Gut	Peripheral	Sprague-Dawley rat	Rat	Chronic mild stress model	Chronic mild stress model	Animal model	iTRAQ	Up
1489	G3V6P5	G3V6P5_RAT	Glucagon	Gcg	Study P036	Type1	CUMS group vs. control group	Intestine	Gut	Peripheral	Sprague-Dawley rat	Rat	Chronic mild stress model	Chronic mild stress model	Animal model	iTRAQ	Up
1490	Q63016	LAT1_RAT	Large neutral amino acids transporter small subunit 1	Slc7a5	Study P036	Type1	CUMS group vs. control group	Intestine	Gut	Peripheral	Sprague-Dawley rat	Rat	Chronic mild stress model	Chronic mild stress model	Animal model	iTRAQ	Up
1491	Q6TQE1	ZCH18_RAT	Zinc finger CCCH domain-containing protein 18	Zc3h18	Study P036	Type1	CUMS group vs. control group	Intestine	Gut	Peripheral	Sprague-Dawley rat	Rat	Chronic mild stress model	Chronic mild stress model	Animal model	iTRAQ	Up
1492	Q99MZ8	LASP1_RAT	LIM and SH3 domain protein 1	Lasp1	Study P036	Type1	CUMS group vs. control group	Intestine	Gut	Peripheral	Sprague-Dawley rat	Rat	Chronic mild stress model	Chronic mild stress model	Animal model	iTRAQ	Up
1493	Q5PPP1	Q5PPP1_RAT	Clathrin light chain	Clta	Study P036	Type1	CUMS group vs. control group	Intestine	Gut	Peripheral	Sprague-Dawley rat	Rat	Chronic mild stress model	Chronic mild stress model	Animal model	iTRAQ	Up
1494	P47861	SYT5_RAT	Synaptotagmin-5	Syt5	Study P036	Type1	CUMS group vs. control group	Intestine	Gut	Peripheral	Sprague-Dawley rat	Rat	Chronic mild stress model	Chronic mild stress model	Animal model	iTRAQ	Up
1495	B5DFM4	B5DFM4_RAT	RGD1309922 protein	RGD1309922	Study P036	Type1	CUMS group vs. control group	Intestine	Gut	Peripheral	Sprague-Dawley rat	Rat	Chronic mild stress model	Chronic mild stress model	Animal model	iTRAQ	Up
1496	F7EZQ4	F7EZQ4_RAT	Fc fragment of IgG binding protein-like 1	Fcgbpl1	Study P036	Type1	CUMS group vs. control group	Intestine	Gut	Peripheral	Sprague-Dawley rat	Rat	Chronic mild stress model	Chronic mild stress model	Animal model	iTRAQ	Up
1497	Q5RK28	NMES1_RAT	Normal mucosa of esophagus-specific gene 1 protein	Nmes1	Study P036	Type1	CUMS group vs. control group	Intestine	Gut	Peripheral	Sprague-Dawley rat	Rat	Chronic mild stress model	Chronic mild stress model	Animal model	iTRAQ	Up
1498	A0A0G2K5L2	GHC1_RAT	Mitochondrial glutamate carrier 1	Slc25a22	Study P036	Type1	CUMS group vs. control group	Intestine	Gut	Peripheral	Sprague-Dawley rat	Rat	Chronic mild stress model	Chronic mild stress model	Animal model	iTRAQ	Up
1499	Q32PZ7	Q32PZ7_RAT	Signal recognition particle subunit SRP72	Srp72	Study P036	Type1	CUMS group vs. control group	Intestine	Gut	Peripheral	Sprague-Dawley rat	Rat	Chronic mild stress model	Chronic mild stress model	Animal model	iTRAQ	Up
1500	Q6AYR9	TSN1_RAT	Tetraspanin-1	Tspan1	Study P036	Type1	CUMS group vs. control group	Intestine	Gut	Peripheral	Sprague-Dawley rat	Rat	Chronic mild stress model	Chronic mild stress model	Animal model	iTRAQ	Up
1501	B1WC70	B1WC70_RAT	Protein phosphatase 1, regulatory subunit 8	Ppp1r8	Study P036	Type1	CUMS group vs. control group	Intestine	Gut	Peripheral	Sprague-Dawley rat	Rat	Chronic mild stress model	Chronic mild stress model	Animal model	iTRAQ	Up
1502	B2RZ39	RM36_RAT	Large ribosomal subunit protein bL36m	Mrpl36	Study P036	Type1	CUMS group vs. control group	Intestine	Gut	Peripheral	Sprague-Dawley rat	Rat	Chronic mild stress model	Chronic mild stress model	Animal model	iTRAQ	Up
1503	Q5U1W8	Q5U1W8_RAT	High-mobility group nucleosome binding domain 1	Hmgn1	Study P036	Type1	CUMS group vs. control group	Intestine	Gut	Peripheral	Sprague-Dawley rat	Rat	Chronic mild stress model	Chronic mild stress model	Animal model	iTRAQ	Up
1504	D4AC81	D4AC81_RAT	Solute carrier family 51 subunit alpha	Slc51a	Study P036	Type1	CUMS group vs. control group	Intestine	Gut	Peripheral	Sprague-Dawley rat	Rat	Chronic mild stress model	Chronic mild stress model	Animal model	iTRAQ	Up
1505	F1MA52	F1MA52_RAT	Nuclear RNA export factor 1	Nxf1	Study P036	Type1	CUMS group vs. control group	Intestine	Gut	Peripheral	Sprague-Dawley rat	Rat	Chronic mild stress model	Chronic mild stress model	Animal model	iTRAQ	Up
1506	Q9Z2X5	HOME3_RAT	Homer protein homolog 3	Homer3	Study P036	Type1	CUMS group vs. control group	Intestine	Gut	Peripheral	Sprague-Dawley rat	Rat	Chronic mild stress model	Chronic mild stress model	Animal model	iTRAQ	Up
1507	Q4G012	FMC1_RAT	Protein FMC1 homolog	Fmc1	Study P036	Type1	CUMS group vs. control group	Intestine	Gut	Peripheral	Sprague-Dawley rat	Rat	Chronic mild stress model	Chronic mild stress model	Animal model	iTRAQ	Up
1508	P51796	CLCN5_RAT	H(+)/Cl(-) exchange transporter 5	Clcn5	Study P036	Type1	CUMS group vs. control group	Intestine	Gut	Peripheral	Sprague-Dawley rat	Rat	Chronic mild stress model	Chronic mild stress model	Animal model	iTRAQ	Up
1509	M0R4H5	M0R4H5_RAT	PDZ and LIM domain 4	Pdlim4	Study P036	Type1	CUMS group vs. control group	Intestine	Gut	Peripheral	Sprague-Dawley rat	Rat	Chronic mild stress model	Chronic mild stress model	Animal model	iTRAQ	Up
1510	A0A0G2JVS7	A0A0G2JVS7_RAT	Probable cytosolic iron-sulfur protein assembly protein CIAO1	Ciao1	Study P036	Type1	CUMS group vs. control group	Intestine	Gut	Peripheral	Sprague-Dawley rat	Rat	Chronic mild stress model	Chronic mild stress model	Animal model	iTRAQ	Up
1511	D3ZHG0	D3ZHG0_RAT	Very-long-chain	Hacd2	Study P036	Type1	CUMS group vs. control group	Intestine	Gut	Peripheral	Sprague-Dawley rat	Rat	Chronic mild stress model	Chronic mild stress model	Animal model	iTRAQ	Up
1512	D3ZG21	D3ZG21_RAT	Transcription factor 20	Tcf20	Study P036	Type1	CUMS group vs. control group	Intestine	Gut	Peripheral	Sprague-Dawley rat	Rat	Chronic mild stress model	Chronic mild stress model	Animal model	iTRAQ	Up
1513	Q4V8A7	Q4V8A7_RAT	Atp8b2 protein	Ubap2l	Study P036	Type1	CUMS group vs. control group	Intestine	Gut	Peripheral	Sprague-Dawley rat	Rat	Chronic mild stress model	Chronic mild stress model	Animal model	iTRAQ	Up
1514	Q3KR97	BI2L1_RAT	Brain-specific angiogenesis inhibitor 1-associated protein 2-like protein 1	Baiap2l1	Study P036	Type1	CUMS group vs. control group	Intestine	Gut	Peripheral	Sprague-Dawley rat	Rat	Chronic mild stress model	Chronic mild stress model	Animal model	iTRAQ	Up
1515	P08082	CLCB_RAT	Clathrin light chain B	Cltb	Study P036	Type1	CUMS group vs. control group	Intestine	Gut	Peripheral	Sprague-Dawley rat	Rat	Chronic mild stress model	Chronic mild stress model	Animal model	iTRAQ	Up
1516	D3ZCL3	RU1C_RAT	U1 small nuclear ribonucleoprotein C	Snrpc	Study P036	Type1	CUMS group vs. control group	Intestine	Gut	Peripheral	Sprague-Dawley rat	Rat	Chronic mild stress model	Chronic mild stress model	Animal model	iTRAQ	Up
1517	Q7M079	Q7M079_RAT	Calcium-binding protein 4	N/A	Study P036	Type1	CUMS group vs. control group	Intestine	Gut	Peripheral	Sprague-Dawley rat	Rat	Chronic mild stress model	Chronic mild stress model	Animal model	iTRAQ	Up
1518	Q3KRE8	TBB2B_RAT	Tubulin beta-2B chain	Tubb2b	Study P036	Type1	CUMS group vs. control group	Intestine	Gut	Peripheral	Sprague-Dawley rat	Rat	Chronic mild stress model	Chronic mild stress model	Animal model	iTRAQ	Up
1519	Q8CJB9	BRE1B_RAT	E3 ubiquitin-protein ligase BRE1B	Rnf40	Study P036	Type1	CUMS group vs. control group	Intestine	Gut	Peripheral	Sprague-Dawley rat	Rat	Chronic mild stress model	Chronic mild stress model	Animal model	iTRAQ	Up
1520	D4A206	D4A206_RAT	Treacle ribosome biogenesis factor 1	Tcof1	Study P036	Type1	CUMS group vs. control group	Intestine	Gut	Peripheral	Sprague-Dawley rat	Rat	Chronic mild stress model	Chronic mild stress model	Animal model	iTRAQ	Up
1521	Q5RKG9	Q5RKG9_RAT	Eukaryotic translation initiation factor 4B	Eif4b	Study P036	Type1	CUMS group vs. control group	Intestine	Gut	Peripheral	Sprague-Dawley rat	Rat	Chronic mild stress model	Chronic mild stress model	Animal model	iTRAQ	Up
1522	A0A0G2JUV4	A0A0G2JUV4_RAT	Mitochondrial ribosomal protein L1	Mrpl1	Study P036	Type1	CUMS group vs. control group	Intestine	Gut	Peripheral	Sprague-Dawley rat	Rat	Chronic mild stress model	Chronic mild stress model	Animal model	iTRAQ	Up
1523	D3ZJF8	D3ZJF8_RAT	Fc fragment of IgG binding protein	Fcgbp	Study P036	Type1	CUMS group vs. control group	Intestine	Gut	Peripheral	Sprague-Dawley rat	Rat	Chronic mild stress model	Chronic mild stress model	Animal model	iTRAQ	Up
1524	O55004	RNAS4_RAT	Ribonuclease 4	Rnase4	Study P036	Type1	CUMS group vs. control group	Intestine	Gut	Peripheral	Sprague-Dawley rat	Rat	Chronic mild stress model	Chronic mild stress model	Animal model	iTRAQ	Up
1525	O35822	O35822_RAT	Cell cycle checkpoint protein kinase Bub1	rbub1	Study P036	Type1	CUMS group vs. control group	Intestine	Gut	Peripheral	Sprague-Dawley rat	Rat	Chronic mild stress model	Chronic mild stress model	Animal model	iTRAQ	Up
1526	P63255	CRIP1_RAT	Cysteine-rich protein 1	Crip1	Study P036	Type1	CUMS group vs. control group	Intestine	Gut	Peripheral	Sprague-Dawley rat	Rat	Chronic mild stress model	Chronic mild stress model	Animal model	iTRAQ	Up
1527	D3ZHV9	D3ZHV9_RAT	Mitotic spindle positioning	Misp	Study P036	Type1	CUMS group vs. control group	Intestine	Gut	Peripheral	Sprague-Dawley rat	Rat	Chronic mild stress model	Chronic mild stress model	Animal model	iTRAQ	Up
1528	D4A0L4	D4A0L4_RAT	Y box binding protein 3	Ybx3	Study P036	Type1	CUMS group vs. control group	Intestine	Gut	Peripheral	Sprague-Dawley rat	Rat	Chronic mild stress model	Chronic mild stress model	Animal model	iTRAQ	Up
1529	V9GZ88	V9GZ88_RAT	phosphatidylinositol-3,4,5-trisphosphate 5-phosphatase	Inppl1	Study P036	Type1	CUMS group vs. control group	Intestine	Gut	Peripheral	Sprague-Dawley rat	Rat	Chronic mild stress model	Chronic mild stress model	Animal model	iTRAQ	Up
1530	Q9QZI4	Q9QZI4_RAT	Carbonyl reductase isoform III	N/A	Study P036	Type1	CUMS group vs. control group	Intestine	Gut	Peripheral	Sprague-Dawley rat	Rat	Chronic mild stress model	Chronic mild stress model	Animal model	iTRAQ	Up
1531	A0A0G2JSY6	A0A0G2JSY6_RAT	Trefoil factor 3	Tff3	Study P036	Type1	CUMS group vs. control group	Intestine	Gut	Peripheral	Sprague-Dawley rat	Rat	Chronic mild stress model	Chronic mild stress model	Animal model	iTRAQ	Up
1532	P62864	RS30_RAT	Small ribosomal subunit protein eS30	Fau	Study P036	Type1	CUMS group vs. control group	Intestine	Gut	Peripheral	Sprague-Dawley rat	Rat	Chronic mild stress model	Chronic mild stress model	Animal model	iTRAQ	Up
1533	B2RYB3	B2RYB3_RAT	Srrm1 protein	Srrm1	Study P036	Type1	CUMS group vs. control group	Intestine	Gut	Peripheral	Sprague-Dawley rat	Rat	Chronic mild stress model	Chronic mild stress model	Animal model	iTRAQ	Up
1534	D3ZJU5	D3ZJU5_RAT	SWI/SNF related, matrix associated, actin dependent regulator of chromatin, subfamily c, member 1	Smarcc1	Study P036	Type1	CUMS group vs. control group	Intestine	Gut	Peripheral	Sprague-Dawley rat	Rat	Chronic mild stress model	Chronic mild stress model	Animal model	iTRAQ	Up
1535	P14423	PA2GA_RAT	Phospholipase A2, membrane associated	Pla2g2a	Study P036	Type1	CUMS group vs. control group	Intestine	Gut	Peripheral	Sprague-Dawley rat	Rat	Chronic mild stress model	Chronic mild stress model	Animal model	iTRAQ	Up
1536	Q66HA7	Q66HA7_RAT	Core-binding factor subunit beta	Cbfb	Study P036	Type1	CUMS group vs. control group	Intestine	Gut	Peripheral	Sprague-Dawley rat	Rat	Chronic mild stress model	Chronic mild stress model	Animal model	iTRAQ	Up
1537	Q5EB93	Q5EB93_RAT	Gatad2a protein	Gatad2a	Study P036	Type1	CUMS group vs. control group	Intestine	Gut	Peripheral	Sprague-Dawley rat	Rat	Chronic mild stress model	Chronic mild stress model	Animal model	iTRAQ	Up
1538	P47875	CSRP1_RAT	Cysteine and glycine-rich protein 1	Csrp1	Study P036	Type1	CUMS group vs. control group	Intestine	Gut	Peripheral	Sprague-Dawley rat	Rat	Chronic mild stress model	Chronic mild stress model	Animal model	iTRAQ	Up
1539	G3V9E3	G3V9E3_RAT	Caldesmon 1	Cald1	Study P036	Type1	CUMS group vs. control group	Intestine	Gut	Peripheral	Sprague-Dawley rat	Rat	Chronic mild stress model	Chronic mild stress model	Animal model	iTRAQ	Up
1540	Q5U213	Q5U213_RAT	Parp4 protein	Parp4	Study P036	Type1	CUMS group vs. control group	Intestine	Gut	Peripheral	Sprague-Dawley rat	Rat	Chronic mild stress model	Chronic mild stress model	Animal model	iTRAQ	Up
1541	D4A5F4	D4A5F4_RAT	Capping protein inhibiting regulator of actin dynamics	Cracd	Study P036	Type1	CUMS group vs. control group	Intestine	Gut	Peripheral	Sprague-Dawley rat	Rat	Chronic mild stress model	Chronic mild stress model	Animal model	iTRAQ	Up
1542	Q6P6Q2	K2C5_RAT	Keratin, type II cytoskeletal 5	Krt5	Study P036	Type1	CUMS group vs. control group	Intestine	Gut	Peripheral	Sprague-Dawley rat	Rat	Chronic mild stress model	Chronic mild stress model	Animal model	iTRAQ	Up
1543	F1LNT8	F1LNT8_RAT	Vesicle-associated membrane protein 8	Vamp8	Study P036	Type1	CUMS group vs. control group	Intestine	Gut	Peripheral	Sprague-Dawley rat	Rat	Chronic mild stress model	Chronic mild stress model	Animal model	iTRAQ	Up
1544	Q08013	SSRG_RAT	Translocon-associated protein subunit gamma	Ssr3	Study P036	Type1	CUMS group vs. control group	Intestine	Gut	Peripheral	Sprague-Dawley rat	Rat	Chronic mild stress model	Chronic mild stress model	Animal model	iTRAQ	Up
1545	D4A9Z9	D4A9Z9_RAT	RAB15 effector protein	Rep15	Study P036	Type1	CUMS group vs. control group	Intestine	Gut	Peripheral	Sprague-Dawley rat	Rat	Chronic mild stress model	Chronic mild stress model	Animal model	iTRAQ	Up
1546	G3V8P5	G3V8P5_RAT	RUS family member 1	Rusf1	Study P036	Type1	CUMS group vs. control group	Intestine	Gut	Peripheral	Sprague-Dawley rat	Rat	Chronic mild stress model	Chronic mild stress model	Animal model	iTRAQ	Up
1547	P97704	P97704_RAT	Coatomer beta subunit	N/A	Study P036	Type1	CUMS group vs. control group	Intestine	Gut	Peripheral	Sprague-Dawley rat	Rat	Chronic mild stress model	Chronic mild stress model	Animal model	iTRAQ	Up
1548	Q5BJP3	UFM1_RAT	Ubiquitin-fold modifier 1	Ufm1	Study P036	Type1	CUMS group vs. control group	Intestine	Gut	Peripheral	Sprague-Dawley rat	Rat	Chronic mild stress model	Chronic mild stress model	Animal model	iTRAQ	Up
1549	D4A8T3	D4A8T3_RAT	Coatomer subunit zeta	Copz1	Study P036	Type1	CUMS group vs. control group	Intestine	Gut	Peripheral	Sprague-Dawley rat	Rat	Chronic mild stress model	Chronic mild stress model	Animal model	iTRAQ	Up
1550	D4AEG6	D4AEG6_RAT	Mitochondrial ribosomal protein L32	Mrpl32	Study P036	Type1	CUMS group vs. control group	Intestine	Gut	Peripheral	Sprague-Dawley rat	Rat	Chronic mild stress model	Chronic mild stress model	Animal model	iTRAQ	Up
1551	Q5XI68	NC2B_RAT	Protein Dr1	Dr1	Study P036	Type1	CUMS group vs. control group	Intestine	Gut	Peripheral	Sprague-Dawley rat	Rat	Chronic mild stress model	Chronic mild stress model	Animal model	iTRAQ	Up
1552	D3Z9I1	D3Z9I1_RAT	Cytochrome c oxidase assembly factor 3	Coa3	Study P036	Type1	CUMS group vs. control group	Intestine	Gut	Peripheral	Sprague-Dawley rat	Rat	Chronic mild stress model	Chronic mild stress model	Animal model	iTRAQ	Up
1553	D4A615	TONSL_RAT	Tonsoku-like protein	Tonsl	Study P036	Type1	CUMS group vs. control group	Intestine	Gut	Peripheral	Sprague-Dawley rat	Rat	Chronic mild stress model	Chronic mild stress model	Animal model	iTRAQ	Up
1554	Q62635	MUC2_RAT	Mucin-2	Muc2	Study P036	Type1	CUMS group vs. control group	Intestine	Gut	Peripheral	Sprague-Dawley rat	Rat	Chronic mild stress model	Chronic mild stress model	Animal model	iTRAQ	Up
1555	D4AC93	D4AC93_RAT	Transmembrane protein 223	Tmem223	Study P036	Type1	CUMS group vs. control group	Intestine	Gut	Peripheral	Sprague-Dawley rat	Rat	Chronic mild stress model	Chronic mild stress model	Animal model	iTRAQ	Up
1556	A0A0G2JVM6	A0A0G2JVM6_RAT	Dystrobrevin	Dtnb	Study P036	Type1	CUMS group vs. control group	Intestine	Gut	Peripheral	Sprague-Dawley rat	Rat	Chronic mild stress model	Chronic mild stress model	Animal model	iTRAQ	Up
1557	D4A9Z8	D4A9Z8_RAT	Chromatin modifying protein 4B-like 1	Chmp4bl1	Study P036	Type1	CUMS group vs. control group	Intestine	Gut	Peripheral	Sprague-Dawley rat	Rat	Chronic mild stress model	Chronic mild stress model	Animal model	iTRAQ	Up
1558	P09606	GLNA_RAT	Glutamine synthetase	Glul	Study P036	Type1	CUMS group vs. control group	Intestine	Gut	Peripheral	Sprague-Dawley rat	Rat	Chronic mild stress model	Chronic mild stress model	Animal model	iTRAQ	Up
1559	A0A0G2JU83	A0A0G2JU83_RAT	Delta(14)-sterol reductase LBR	AABR07021955.1	Study P036	Type1	CUMS group vs. control group	Intestine	Gut	Peripheral	Sprague-Dawley rat	Rat	Chronic mild stress model	Chronic mild stress model	Animal model	iTRAQ	Up
1560	Q499N6	UBXN1_RAT	UBX domain-containing protein 1	Ubxn1	Study P036	Type1	CUMS group vs. control group	Intestine	Gut	Peripheral	Sprague-Dawley rat	Rat	Chronic mild stress model	Chronic mild stress model	Animal model	iTRAQ	Up
1561	Q8BHI5	Q8BHI5_RAT	O-acyltransferase	Dgat1	Study P036	Type1	CUMS group vs. control group	Intestine	Gut	Peripheral	Sprague-Dawley rat	Rat	Chronic mild stress model	Chronic mild stress model	Animal model	iTRAQ	Up
1562	Q5BJN8	SDE2_RAT	UBL fusion protein SDE2	Sde2	Study P036	Type1	CUMS group vs. control group	Intestine	Gut	Peripheral	Sprague-Dawley rat	Rat	Chronic mild stress model	Chronic mild stress model	Animal model	iTRAQ	Up
1563	D3ZP86	D3ZP86_RAT	Similar to RIKEN cDNA 2010106E10	RGD1561958	Study P036	Type1	CUMS group vs. control group	Intestine	Gut	Peripheral	Sprague-Dawley rat	Rat	Chronic mild stress model	Chronic mild stress model	Animal model	iTRAQ	Up
1564	Q9Z1W6	LYRIC_RAT	Protein LYRIC	Mtdh	Study P036	Type1	CUMS group vs. control group	Intestine	Gut	Peripheral	Sprague-Dawley rat	Rat	Chronic mild stress model	Chronic mild stress model	Animal model	iTRAQ	Up
1565	D3ZQC1	D3ZQC1_RAT	Hexosyltransferase	B3galt6	Study P036	Type1	CUMS group vs. control group	Intestine	Gut	Peripheral	Sprague-Dawley rat	Rat	Chronic mild stress model	Chronic mild stress model	Animal model	iTRAQ	Up
1566	Q5M9G1	HEXI1_RAT	Protein HEXIM1	Hexim1	Study P036	Type1	CUMS group vs. control group	Intestine	Gut	Peripheral	Sprague-Dawley rat	Rat	Chronic mild stress model	Chronic mild stress model	Animal model	iTRAQ	Up
1567	Q5XIW8	SNUT1_RAT	U4/U6.U5 tri-snRNP-associated protein 1	Sart1	Study P036	Type1	CUMS group vs. control group	Intestine	Gut	Peripheral	Sprague-Dawley rat	Rat	Chronic mild stress model	Chronic mild stress model	Animal model	iTRAQ	Up
1568	D3ZWE3	D3ZWE3_RAT	POF1B, actin binding protein	Pof1b	Study P036	Type1	CUMS group vs. control group	Intestine	Gut	Peripheral	Sprague-Dawley rat	Rat	Chronic mild stress model	Chronic mild stress model	Animal model	iTRAQ	Up
1569	A0A0G2K174	A0A0G2K174_RAT	LIM domain 7	Lmo7	Study P036	Type1	CUMS group vs. control group	Intestine	Gut	Peripheral	Sprague-Dawley rat	Rat	Chronic mild stress model	Chronic mild stress model	Animal model	iTRAQ	Up
1570	Q45QL2	Q45QL2_RAT	Guanine nucleotide binding protein beta 4	Gnb4	Study P036	Type1	CUMS group vs. control group	Intestine	Gut	Peripheral	Sprague-Dawley rat	Rat	Chronic mild stress model	Chronic mild stress model	Animal model	iTRAQ	Up
1571	P36201	CRIP2_RAT	Cysteine-rich protein 2	Crip2	Study P036	Type1	CUMS group vs. control group	Intestine	Gut	Peripheral	Sprague-Dawley rat	Rat	Chronic mild stress model	Chronic mild stress model	Animal model	iTRAQ	Up
1572	Q498U4	SARNP_RAT	SAP domain-containing ribonucleoprotein	Sarnp	Study P036	Type1	CUMS group vs. control group	Intestine	Gut	Peripheral	Sprague-Dawley rat	Rat	Chronic mild stress model	Chronic mild stress model	Animal model	iTRAQ	Up
1573	D3ZGE6	D3ZGE6_RAT	Cortactin	Cttn	Study P036	Type1	CUMS group vs. control group	Intestine	Gut	Peripheral	Sprague-Dawley rat	Rat	Chronic mild stress model	Chronic mild stress model	Animal model	iTRAQ	Up
1574	G3V8R0	G3V8R0_RAT	Small acidic protein	C1h11orf58	Study P036	Type1	CUMS group vs. control group	Intestine	Gut	Peripheral	Sprague-Dawley rat	Rat	Chronic mild stress model	Chronic mild stress model	Animal model	iTRAQ	Up
1575	A0A096MK73	A0A096MK73_RAT	Stathmin	Stmn1	Study P036	Type1	CUMS group vs. control group	Intestine	Gut	Peripheral	Sprague-Dawley rat	Rat	Chronic mild stress model	Chronic mild stress model	Animal model	iTRAQ	Up
1576	Q3KR95	Q3KR95_RAT	Polypeptide N-acetylgalactosaminyltransferase	Galnt4	Study P036	Type1	CUMS group vs. control group	Intestine	Gut	Peripheral	Sprague-Dawley rat	Rat	Chronic mild stress model	Chronic mild stress model	Animal model	iTRAQ	Up
1577	F1LPB4	F1LPB4_RAT	A-kinase anchoring protein 9	Akap9	Study P036	Type1	CUMS group vs. control group	Intestine	Gut	Peripheral	Sprague-Dawley rat	Rat	Chronic mild stress model	Chronic mild stress model	Animal model	iTRAQ	Up
1578	Q6PEC1	TBCA_RAT	Tubulin-specific chaperone A	Tbca	Study P036	Type1	CUMS group vs. control group	Intestine	Gut	Peripheral	Sprague-Dawley rat	Rat	Chronic mild stress model	Chronic mild stress model	Animal model	iTRAQ	Up
1579	M0R4V3	M0R4V3_RAT	Synaptosomal-associated protein	Snap23	Study P036	Type1	CUMS group vs. control group	Intestine	Gut	Peripheral	Sprague-Dawley rat	Rat	Chronic mild stress model	Chronic mild stress model	Animal model	iTRAQ	Up
1580	D4A7U1	D4A7U1_RAT	Zyxin	Zyx	Study P036	Type1	CUMS group vs. control group	Intestine	Gut	Peripheral	Sprague-Dawley rat	Rat	Chronic mild stress model	Chronic mild stress model	Animal model	iTRAQ	Up
1581	D3ZE10	D3ZE10_RAT	39S ribosomal protein L35, mitochondrial	Mrpl35	Study P036	Type1	CUMS group vs. control group	Intestine	Gut	Peripheral	Sprague-Dawley rat	Rat	Chronic mild stress model	Chronic mild stress model	Animal model	iTRAQ	Up
1582	D3ZJF3	D3ZJF3_RAT	Gasdermin C	Gsdmc	Study P036	Type1	CUMS group vs. control group	Intestine	Gut	Peripheral	Sprague-Dawley rat	Rat	Chronic mild stress model	Chronic mild stress model	Animal model	iTRAQ	Up
1583	B0K010	B0K010_RAT	Thioredoxin domain-containing protein 17	Txndc17	Study P036	Type1	CUMS group vs. control group	Intestine	Gut	Peripheral	Sprague-Dawley rat	Rat	Chronic mild stress model	Chronic mild stress model	Animal model	iTRAQ	Up
1584	B0BNB2	B0BNB2_RAT	Density-regulated protein	Denr	Study P036	Type1	CUMS group vs. control group	Intestine	Gut	Peripheral	Sprague-Dawley rat	Rat	Chronic mild stress model	Chronic mild stress model	Animal model	iTRAQ	Up
1585	D4A702	SYNP2_RAT	Synaptopodin-2	Synpo2	Study P036	Type1	CUMS group vs. control group	Intestine	Gut	Peripheral	Sprague-Dawley rat	Rat	Chronic mild stress model	Chronic mild stress model	Animal model	iTRAQ	Up
1586	A0A023IKI3	A0A023IKI3_RAT	Proteasome subunit beta	Psmb8	Study P036	Type1	CUMS group vs. control group	Intestine	Gut	Peripheral	Sprague-Dawley rat	Rat	Chronic mild stress model	Chronic mild stress model	Animal model	iTRAQ	Up
1587	Q6PCT8	DHSD_RAT	Succinate dehydrogenase [ubiquinone] cytochrome b small subunit, mitochondrial	Sdhd	Study P036	Type1	CUMS group vs. control group	Intestine	Gut	Peripheral	Sprague-Dawley rat	Rat	Chronic mild stress model	Chronic mild stress model	Animal model	iTRAQ	Up
1588	P09330	PRPS2_RAT	Ribose-phosphate pyrophosphokinase 2	Prps2	Study P036	Type1	CUMS group vs. control group	Intestine	Gut	Peripheral	Sprague-Dawley rat	Rat	Chronic mild stress model	Chronic mild stress model	Animal model	iTRAQ	Up
1589	P63025	VAMP3_RAT	Vesicle-associated membrane protein 3	Vamp3	Study P036	Type1	CUMS group vs. control group	Intestine	Gut	Peripheral	Sprague-Dawley rat	Rat	Chronic mild stress model	Chronic mild stress model	Animal model	iTRAQ	Up
1590	Q4QQV6	Q4QQV6_RAT	Lymphocyte specific 1, isoform CRA_a	Lsp1	Study P036	Type1	CUMS group vs. control group	Intestine	Gut	Peripheral	Sprague-Dawley rat	Rat	Chronic mild stress model	Chronic mild stress model	Animal model	iTRAQ	Up
1591	Q4V898	RBMX_RAT	RNA-binding motif protein, X chromosome	Rbmx	Study P036	Type1	CUMS group vs. control group	Intestine	Gut	Peripheral	Sprague-Dawley rat	Rat	Chronic mild stress model	Chronic mild stress model	Animal model	iTRAQ	Up
1592	Q5M7W5	MAP4_RAT	Microtubule-associated protein 4	Map4	Study P036	Type1	CUMS group vs. control group	Intestine	Gut	Peripheral	Sprague-Dawley rat	Rat	Chronic mild stress model	Chronic mild stress model	Animal model	iTRAQ	Up
1593	A0A0G2JXM5	A0A0G2JXM5_RAT	DNA polymerase delta interacting protein 3	Poldip3	Study P036	Type1	CUMS group vs. control group	Intestine	Gut	Peripheral	Sprague-Dawley rat	Rat	Chronic mild stress model	Chronic mild stress model	Animal model	iTRAQ	Up
1594	A0A0G2JVA7	A0A0G2JVA7_RAT	Eukaryotic translation initiation factor 4C	Eif1a	Study P036	Type1	CUMS group vs. control group	Intestine	Gut	Peripheral	Sprague-Dawley rat	Rat	Chronic mild stress model	Chronic mild stress model	Animal model	iTRAQ	Up
1595	B2RZD4	B2RZD4_RAT	60S ribosomal protein L34	Rpl34	Study P036	Type1	CUMS group vs. control group	Intestine	Gut	Peripheral	Sprague-Dawley rat	Rat	Chronic mild stress model	Chronic mild stress model	Animal model	iTRAQ	Up
1596	P41777	NOLC1_RAT	Nucleolar and coiled-body phosphoprotein 1	Nolc1	Study P036	Type1	CUMS group vs. control group	Intestine	Gut	Peripheral	Sprague-Dawley rat	Rat	Chronic mild stress model	Chronic mild stress model	Animal model	iTRAQ	Up
1597	D4A517	D4A517_RAT	Solute carrier family 39 member 10	Slc39a10	Study P036	Type1	CUMS group vs. control group	Intestine	Gut	Peripheral	Sprague-Dawley rat	Rat	Chronic mild stress model	Chronic mild stress model	Animal model	iTRAQ	Up
1598	P85108	TBB2A_RAT	Tubulin beta-2A chain	Tubb2a	Study P036	Type1	CUMS group vs. control group	Intestine	Gut	Peripheral	Sprague-Dawley rat	Rat	Chronic mild stress model	Chronic mild stress model	Animal model	iTRAQ	Up
1599	T2CBG9	T2CBG9_RAT	StAR-related lipid transfer domain containing 13	Stard13	Study P036	Type1	CUMS group vs. control group	Intestine	Gut	Peripheral	Sprague-Dawley rat	Rat	Chronic mild stress model	Chronic mild stress model	Animal model	iTRAQ	Up
1600	A0A0G2JWK2	A0A0G2JWK2_RAT	Methyl-CpG-binding protein 2	Mecp2	Study P036	Type1	CUMS group vs. control group	Intestine	Gut	Peripheral	Sprague-Dawley rat	Rat	Chronic mild stress model	Chronic mild stress model	Animal model	iTRAQ	Up
1601	Q4V7D6	NIF3L_RAT	NIF3-like protein 1	Nif3l1	Study P036	Type1	CUMS group vs. control group	Intestine	Gut	Peripheral	Sprague-Dawley rat	Rat	Chronic mild stress model	Chronic mild stress model	Animal model	iTRAQ	Up
1602	P97849	S27A1_RAT	Long-chain fatty acid transport protein 1	Slc27a1	Study P036	Type1	CUMS group vs. control group	Intestine	Gut	Peripheral	Sprague-Dawley rat	Rat	Chronic mild stress model	Chronic mild stress model	Animal model	iTRAQ	Up
1603	Q4KM57	Q4KM57_RAT	LEM domain containing 2	Lemd2	Study P036	Type1	CUMS group vs. control group	Intestine	Gut	Peripheral	Sprague-Dawley rat	Rat	Chronic mild stress model	Chronic mild stress model	Animal model	iTRAQ	Up
1604	Q569A6	ERD21_RAT	ER lumen protein-retaining receptor 1	Kdelr1	Study P036	Type1	CUMS group vs. control group	Intestine	Gut	Peripheral	Sprague-Dawley rat	Rat	Chronic mild stress model	Chronic mild stress model	Animal model	iTRAQ	Up
1605	D3ZF39	D3ZF39_RAT	UDP-N-acetylglucosamine pyrophosphorylase 1	Uap1	Study P036	Type1	CUMS group vs. control group	Intestine	Gut	Peripheral	Sprague-Dawley rat	Rat	Chronic mild stress model	Chronic mild stress model	Animal model	iTRAQ	Up
1606	M0RA26	M0RA26_RAT	Ribosomal protein S27-like	LOC100362987	Study P036	Type1	CUMS group vs. control group	Intestine	Gut	Peripheral	Sprague-Dawley rat	Rat	Chronic mild stress model	Chronic mild stress model	Animal model	iTRAQ	Up
1607	A0A0G2K782	A0A0G2K782_RAT	Zinc finger, C2HC-type containing 1A	Zc2hc1a	Study P036	Type1	CUMS group vs. control group	Intestine	Gut	Peripheral	Sprague-Dawley rat	Rat	Chronic mild stress model	Chronic mild stress model	Animal model	iTRAQ	Up
1608	D4A510	D4A510_RAT	SWI/SNF related, matrix associated, actin dependent regulator of chromatin, subfamily c, member 2	Smarcc2	Study P036	Type1	CUMS group vs. control group	Intestine	Gut	Peripheral	Sprague-Dawley rat	Rat	Chronic mild stress model	Chronic mild stress model	Animal model	iTRAQ	Up
1609	P15684	AMPN_RAT	Aminopeptidase N	Anpep	Study P036	Type1	CUMS group vs. control group	Intestine	Gut	Peripheral	Sprague-Dawley rat	Rat	Chronic mild stress model	Chronic mild stress model	Animal model	iTRAQ	Up
1610	D3ZAF7	D3ZAF7_RAT	TBC1 domain family, member 2B	Tbc1d2b	Study P036	Type1	CUMS group vs. control group	Intestine	Gut	Peripheral	Sprague-Dawley rat	Rat	Chronic mild stress model	Chronic mild stress model	Animal model	iTRAQ	Up
1611	Q6AXY8	Q6AXY8_RAT	Dehydrogenase/reductase 1	Dhrs1	Study P036	Type1	CUMS group vs. control group	Intestine	Gut	Peripheral	Sprague-Dawley rat	Rat	Chronic mild stress model	Chronic mild stress model	Animal model	iTRAQ	Up
1612	D3ZES7	D3ZES7_RAT	Plexin A4	Plxna4	Study P036	Type1	CUMS group vs. control group	Intestine	Gut	Peripheral	Sprague-Dawley rat	Rat	Chronic mild stress model	Chronic mild stress model	Animal model	iTRAQ	Down
1613	M0RDU0	HAP40_RAT	40-kDa huntingtin-associated protein	F8a1	Study P036	Type1	CUMS group vs. control group	Intestine	Gut	Peripheral	Sprague-Dawley rat	Rat	Chronic mild stress model	Chronic mild stress model	Animal model	iTRAQ	Down
1614	P0C644	VIP1_RAT	Inositol hexakisphosphate and diphosphoinositol-pentakisphosphate kinase 1	Ppip5k1	Study P036	Type1	CUMS group vs. control group	Intestine	Gut	Peripheral	Sprague-Dawley rat	Rat	Chronic mild stress model	Chronic mild stress model	Animal model	iTRAQ	Down
1615	P97544	PLPP3_RAT	Phospholipid phosphatase 3	Plpp3	Study P036	Type1	CUMS group vs. control group	Intestine	Gut	Peripheral	Sprague-Dawley rat	Rat	Chronic mild stress model	Chronic mild stress model	Animal model	iTRAQ	Down
1616	D4AAI2	D4AAI2_RAT	Rho GTPase activating protein 45	Arhgap45	Study P036	Type1	CUMS group vs. control group	Intestine	Gut	Peripheral	Sprague-Dawley rat	Rat	Chronic mild stress model	Chronic mild stress model	Animal model	iTRAQ	Down
1617	P37805	TAGL3_RAT	Transgelin-3	Tagln3	Study P036	Type1	CUMS group vs. control group	Intestine	Gut	Peripheral	Sprague-Dawley rat	Rat	Chronic mild stress model	Chronic mild stress model	Animal model	iTRAQ	Down
1618	Q9QZK5	HTRA1_RAT	Serine protease HTRA1	Htra1	Study P036	Type1	CUMS group vs. control group	Intestine	Gut	Peripheral	Sprague-Dawley rat	Rat	Chronic mild stress model	Chronic mild stress model	Animal model	iTRAQ	Down
1619	D3ZZN9	SYDE1_RAT	Rho GTPase-activating protein SYDE1	Syde1	Study P036	Type1	CUMS group vs. control group	Intestine	Gut	Peripheral	Sprague-Dawley rat	Rat	Chronic mild stress model	Chronic mild stress model	Animal model	iTRAQ	Down
1620	A0A0G2JV78	A0A0G2JV78_RAT	Oxysterol-binding protein	Osbpl5	Study P036	Type1	CUMS group vs. control group	Intestine	Gut	Peripheral	Sprague-Dawley rat	Rat	Chronic mild stress model	Chronic mild stress model	Animal model	iTRAQ	Down
1621	B2RYB1	B2RYB1_RAT	Thioredoxin domain containing 11	Txndc11	Study P036	Type1	CUMS group vs. control group	Intestine	Gut	Peripheral	Sprague-Dawley rat	Rat	Chronic mild stress model	Chronic mild stress model	Animal model	iTRAQ	Down
1622	M0R7A6	M0R7A6_RAT	Intersectin 2	Itsn2	Study P036	Type1	CUMS group vs. control group	Intestine	Gut	Peripheral	Sprague-Dawley rat	Rat	Chronic mild stress model	Chronic mild stress model	Animal model	iTRAQ	Down
1623	P63149	UBE2B_RAT	Ubiquitin-conjugating enzyme E2 B	Ube2b	Study P036	Type1	CUMS group vs. control group	Intestine	Gut	Peripheral	Sprague-Dawley rat	Rat	Chronic mild stress model	Chronic mild stress model	Animal model	iTRAQ	Down
1624	P63322	RALA_RAT	Ras-related protein Ral-A	Rala	Study P036	Type1	CUMS group vs. control group	Intestine	Gut	Peripheral	Sprague-Dawley rat	Rat	Chronic mild stress model	Chronic mild stress model	Animal model	iTRAQ	Down
1625	Q7M6Z3	SMYD2_RAT	N-lysine methyltransferase SMYD2	Smyd2	Study P036	Type1	CUMS group vs. control group	Intestine	Gut	Peripheral	Sprague-Dawley rat	Rat	Chronic mild stress model	Chronic mild stress model	Animal model	iTRAQ	Down
1626	B2RYU6	TPC2L_RAT	Trafficking protein particle complex subunit 2-like protein	Trappc2l	Study P036	Type1	CUMS group vs. control group	Intestine	Gut	Peripheral	Sprague-Dawley rat	Rat	Chronic mild stress model	Chronic mild stress model	Animal model	iTRAQ	Down
1627	Q6AYA6	CYBC1_RAT	Cytochrome b-245 chaperone 1	Cybc1	Study P036	Type1	CUMS group vs. control group	Intestine	Gut	Peripheral	Sprague-Dawley rat	Rat	Chronic mild stress model	Chronic mild stress model	Animal model	iTRAQ	Down
1628	D3ZCT5	D3ZCT5_RAT	Phosphatase domain containing, paladin 1	Pald1	Study P036	Type1	CUMS group vs. control group	Intestine	Gut	Peripheral	Sprague-Dawley rat	Rat	Chronic mild stress model	Chronic mild stress model	Animal model	iTRAQ	Down
1629	D3ZWD1	D3ZWD1_RAT	Leucine rich repeats and calponin homology domain containing 3	Lrch3	Study P036	Type1	CUMS group vs. control group	Intestine	Gut	Peripheral	Sprague-Dawley rat	Rat	Chronic mild stress model	Chronic mild stress model	Animal model	iTRAQ	Down
1630	Q45QK2	Q45QK2_RAT	Guanine nucleotide binding protein gamma 10	Gng10	Study P036	Type1	CUMS group vs. control group	Intestine	Gut	Peripheral	Sprague-Dawley rat	Rat	Chronic mild stress model	Chronic mild stress model	Animal model	iTRAQ	Down
1631	D4A1L2	D4A1L2_RAT	Neurobeachin-like 2	Nbeal2	Study P036	Type1	CUMS group vs. control group	Intestine	Gut	Peripheral	Sprague-Dawley rat	Rat	Chronic mild stress model	Chronic mild stress model	Animal model	iTRAQ	Down
1632	Q5XII4	Q5XII4_RAT	Family with sequence similarity 207, member A	Slx9	Study P036	Type1	CUMS group vs. control group	Intestine	Gut	Peripheral	Sprague-Dawley rat	Rat	Chronic mild stress model	Chronic mild stress model	Animal model	iTRAQ	Down
1633	D4ACI5	D4ACI5_RAT	Similar to Nuclear autoantigen Sp-100	RGD1563917	Study P036	Type1	CUMS group vs. control group	Intestine	Gut	Peripheral	Sprague-Dawley rat	Rat	Chronic mild stress model	Chronic mild stress model	Animal model	iTRAQ	Down
1634	Q9JLH5	CK5P2_RAT	CDK5 regulatory subunit-associated protein 2	Cdk5rap2	Study P036	Type1	CUMS group vs. control group	Intestine	Gut	Peripheral	Sprague-Dawley rat	Rat	Chronic mild stress model	Chronic mild stress model	Animal model	iTRAQ	Down
1635	Q9EQL9	SHRPN_RAT	Sharpin	Sharpin	Study P036	Type1	CUMS group vs. control group	Intestine	Gut	Peripheral	Sprague-Dawley rat	Rat	Chronic mild stress model	Chronic mild stress model	Animal model	iTRAQ	Down
1636	F1LWT1	F1LWT1_RAT	Calcium dependent secretion activator 2	Cadps2	Study P036	Type1	CUMS group vs. control group	Intestine	Gut	Peripheral	Sprague-Dawley rat	Rat	Chronic mild stress model	Chronic mild stress model	Animal model	iTRAQ	Down
1637	A0A0G2JTL7	A0A0G2JTL7_RAT	RBR-type E3 ubiquitin transferase	Ankib1	Study P036	Type1	CUMS group vs. control group	Intestine	Gut	Peripheral	Sprague-Dawley rat	Rat	Chronic mild stress model	Chronic mild stress model	Animal model	iTRAQ	Down
1638	Q9WVR8	MEN1_RAT	Menin	Men1	Study P036	Type1	CUMS group vs. control group	Intestine	Gut	Peripheral	Sprague-Dawley rat	Rat	Chronic mild stress model	Chronic mild stress model	Animal model	iTRAQ	Down
1639	D3ZBM3	D3ZBM3_RAT	Ferrochelatase	Fech	Study P036	Type1	CUMS group vs. control group	Intestine	Gut	Peripheral	Sprague-Dawley rat	Rat	Chronic mild stress model	Chronic mild stress model	Animal model	iTRAQ	Down
1640	F1LP44	F1LP44_RAT	Integrin subunit alpha L	Itgal	Study P036	Type1	CUMS group vs. control group	Intestine	Gut	Peripheral	Sprague-Dawley rat	Rat	Chronic mild stress model	Chronic mild stress model	Animal model	iTRAQ	Down
1641	P16232	DHI1_RAT	11-beta-hydroxysteroid dehydrogenase 1	Hsd11b1	Study P036	Type1	CUMS group vs. control group	Intestine	Gut	Peripheral	Sprague-Dawley rat	Rat	Chronic mild stress model	Chronic mild stress model	Animal model	iTRAQ	Down
1642	G3V930	G3V930_RAT	E3 ubiquitin-protein ligase NRDP1	Rnf41	Study P036	Type1	CUMS group vs. control group	Intestine	Gut	Peripheral	Sprague-Dawley rat	Rat	Chronic mild stress model	Chronic mild stress model	Animal model	iTRAQ	Down
1643	Q4KLJ1	Q4KLJ1_RAT	RCG61762, isoform CRA_a	Sfrs7	Study P036	Type1	CUMS group vs. control group	Intestine	Gut	Peripheral	Sprague-Dawley rat	Rat	Chronic mild stress model	Chronic mild stress model	Animal model	iTRAQ	Down
1644	A0A0G2K1U4	A0A0G2K1U4_RAT	E3 ubiquitin-protein ligase	Ubr2	Study P036	Type1	CUMS group vs. control group	Intestine	Gut	Peripheral	Sprague-Dawley rat	Rat	Chronic mild stress model	Chronic mild stress model	Animal model	iTRAQ	Down
1645	D3Z9E9	D3Z9E9_RAT	Cell cycle control protein	Tmem30b	Study P036	Type1	CUMS group vs. control group	Intestine	Gut	Peripheral	Sprague-Dawley rat	Rat	Chronic mild stress model	Chronic mild stress model	Animal model	iTRAQ	Down
1646	Q6YDN8	Q6YDN8_RAT	GID complex subunit 8 homolog	Gid8	Study P036	Type1	CUMS group vs. control group	Intestine	Gut	Peripheral	Sprague-Dawley rat	Rat	Chronic mild stress model	Chronic mild stress model	Animal model	iTRAQ	Down
1647	Q5M843	OGFD3_RAT	2-oxoglutarate and iron-dependent oxygenase domain-containing protein 3	Ogfod3	Study P036	Type1	CUMS group vs. control group	Intestine	Gut	Peripheral	Sprague-Dawley rat	Rat	Chronic mild stress model	Chronic mild stress model	Animal model	iTRAQ	Down
1648	Q63528	RFA2_RAT	Replication protein A 32 kDa subunit	Rpa2	Study P036	Type1	CUMS group vs. control group	Intestine	Gut	Peripheral	Sprague-Dawley rat	Rat	Chronic mild stress model	Chronic mild stress model	Animal model	iTRAQ	Down
1649	C6ZII9	C6ZII9_RAT	NAD-dependent protein deacetylase	Sirt3	Study P036	Type1	CUMS group vs. control group	Intestine	Gut	Peripheral	Sprague-Dawley rat	Rat	Chronic mild stress model	Chronic mild stress model	Animal model	iTRAQ	Down
1650	D4ADZ9	D4ADZ9_RAT	Pseudouridine synthase 7	Pus7	Study P036	Type1	CUMS group vs. control group	Intestine	Gut	Peripheral	Sprague-Dawley rat	Rat	Chronic mild stress model	Chronic mild stress model	Animal model	iTRAQ	Down
1651	Q6XVN8	MLP3A_RAT	Microtubule-associated proteins 1A/1B light chain 3A	Map1lc3a	Study P036	Type1	CUMS group vs. control group	Intestine	Gut	Peripheral	Sprague-Dawley rat	Rat	Chronic mild stress model	Chronic mild stress model	Animal model	iTRAQ	Down
1652	P20767	LAC2_RAT	Ig lambda-2 chain C region	N/A	Study P036	Type1	CUMS group vs. control group	Intestine	Gut	Peripheral	Sprague-Dawley rat	Rat	Chronic mild stress model	Chronic mild stress model	Animal model	iTRAQ	Down
1653	Q6AYD1	MBLC1_RAT	Metallo-beta-lactamase domain-containing protein 1	Mblac1	Study P036	Type1	CUMS group vs. control group	Intestine	Gut	Peripheral	Sprague-Dawley rat	Rat	Chronic mild stress model	Chronic mild stress model	Animal model	iTRAQ	Down
1654	Q5XIC2	ECSIT_RAT	Evolutionarily conserved signaling intermediate in Toll pathway, mitochondrial	Ecsit	Study P036	Type1	CUMS group vs. control group	Intestine	Gut	Peripheral	Sprague-Dawley rat	Rat	Chronic mild stress model	Chronic mild stress model	Animal model	iTRAQ	Down
1655	G3V8K8	G3V8K8_RAT	Protein Z, vitamin K-dependent plasma glycoprotein	Proz	Study P036	Type1	CUMS group vs. control group	Intestine	Gut	Peripheral	Sprague-Dawley rat	Rat	Chronic mild stress model	Chronic mild stress model	Animal model	iTRAQ	Down
1656	Q4V7D9	Q4V7D9_RAT	Acid sphingomyelinase-like phosphodiesterase	Smpdl3b	Study P036	Type1	CUMS group vs. control group	Intestine	Gut	Peripheral	Sprague-Dawley rat	Rat	Chronic mild stress model	Chronic mild stress model	Animal model	iTRAQ	Down
1657	D4ADE5	D4ADE5_RAT	Histone-lysine N-methyltransferase SETD7	Setd7	Study P036	Type1	CUMS group vs. control group	Intestine	Gut	Peripheral	Sprague-Dawley rat	Rat	Chronic mild stress model	Chronic mild stress model	Animal model	iTRAQ	Down
1658	D3ZRD3	D3ZRD3_RAT	Retinal rod rhodopsin-sensitive cGMP 3',5'-cyclic phosphodiesterase subunit delta	Pde6d	Study P036	Type1	CUMS group vs. control group	Intestine	Gut	Peripheral	Sprague-Dawley rat	Rat	Chronic mild stress model	Chronic mild stress model	Animal model	iTRAQ	Down
1659	D3Z9I9	D3Z9I9_RAT	StAR-related lipid transfer domain containing 4	Stard4	Study P036	Type1	CUMS group vs. control group	Intestine	Gut	Peripheral	Sprague-Dawley rat	Rat	Chronic mild stress model	Chronic mild stress model	Animal model	iTRAQ	Down
1660	D3ZYY0	D3ZYY0_RAT	Short chain dehydrogenase/reductase family 39U, member 1	Sdr39u1	Study P036	Type1	CUMS group vs. control group	Intestine	Gut	Peripheral	Sprague-Dawley rat	Rat	Chronic mild stress model	Chronic mild stress model	Animal model	iTRAQ	Down
1661	B2GV79	B2GV79_RAT	Pdxp protein	Pdxp	Study P036	Type1	CUMS group vs. control group	Intestine	Gut	Peripheral	Sprague-Dawley rat	Rat	Chronic mild stress model	Chronic mild stress model	Animal model	iTRAQ	Down
1662	Q62990	Q62990_RAT	Protein tyrosine phosphatase delta	N/A	Study P036	Type1	CUMS group vs. control group	Intestine	Gut	Peripheral	Sprague-Dawley rat	Rat	Chronic mild stress model	Chronic mild stress model	Animal model	iTRAQ	Down
1663	D3ZZF8	D3ZZF8_RAT	Poly(A) binding protein interacting protein 1	Paip1	Study P036	Type1	CUMS group vs. control group	Intestine	Gut	Peripheral	Sprague-Dawley rat	Rat	Chronic mild stress model	Chronic mild stress model	Animal model	iTRAQ	Down
1664	B0BN90	B0BN90_RAT	rRNA adenine N(6)-methyltransferase	Dimt1	Study P036	Type1	CUMS group vs. control group	Intestine	Gut	Peripheral	Sprague-Dawley rat	Rat	Chronic mild stress model	Chronic mild stress model	Animal model	iTRAQ	Down
1665	A0A0G2K0J7	A0A0G2K0J7_RAT	protein-serine/threonine phosphatase	Ctdp1	Study P036	Type1	CUMS group vs. control group	Intestine	Gut	Peripheral	Sprague-Dawley rat	Rat	Chronic mild stress model	Chronic mild stress model	Animal model	iTRAQ	Down
1666	D3ZV88	D3ZV88_RAT	Zinc finger protein 444	Zfp444	Study P036	Type1	CUMS group vs. control group	Intestine	Gut	Peripheral	Sprague-Dawley rat	Rat	Chronic mild stress model	Chronic mild stress model	Animal model	iTRAQ	Down
1667	Q6AY19	COQ8B_RAT	Atypical kinase COQ8B, mitochondrial	Coq8b	Study P036	Type1	CUMS group vs. control group	Intestine	Gut	Peripheral	Sprague-Dawley rat	Rat	Chronic mild stress model	Chronic mild stress model	Animal model	iTRAQ	Down
1668	A0A0G2KB51	A0A0G2KB51_RAT	Transcription termination factor 2	Ttf2	Study P036	Type1	CUMS group vs. control group	Intestine	Gut	Peripheral	Sprague-Dawley rat	Rat	Chronic mild stress model	Chronic mild stress model	Animal model	iTRAQ	Down
1669	Q568Y6	Q568Y6_RAT	DNA methyltransferase 1-associated protein 1	Dmap1	Study P036	Type1	CUMS group vs. control group	Intestine	Gut	Peripheral	Sprague-Dawley rat	Rat	Chronic mild stress model	Chronic mild stress model	Animal model	iTRAQ	Down
1670	Q1WIM3	CADM3_RAT	Cell adhesion molecule 3	Cadm3	Study P036	Type1	CUMS group vs. control group	Intestine	Gut	Peripheral	Sprague-Dawley rat	Rat	Chronic mild stress model	Chronic mild stress model	Animal model	iTRAQ	Down
1671	D4A7D3	D4A7D3_RAT	TANK-binding kinase 1	Tbk1	Study P036	Type1	CUMS group vs. control group	Intestine	Gut	Peripheral	Sprague-Dawley rat	Rat	Chronic mild stress model	Chronic mild stress model	Animal model	iTRAQ	Down
1672	Q642G4	PEX14_RAT	Peroxisomal membrane protein PEX14	Pex14	Study P036	Type1	CUMS group vs. control group	Intestine	Gut	Peripheral	Sprague-Dawley rat	Rat	Chronic mild stress model	Chronic mild stress model	Animal model	iTRAQ	Down
1673	E9PTB7	E9PTB7_RAT	protein-tyrosine-phosphatase	Ptprj	Study P036	Type1	CUMS group vs. control group	Intestine	Gut	Peripheral	Sprague-Dawley rat	Rat	Chronic mild stress model	Chronic mild stress model	Animal model	iTRAQ	Down
1674	D3ZD80	D3ZD80_RAT	General transcription factor IIIC subunit 4	Gtf3c4	Study P036	Type1	CUMS group vs. control group	Intestine	Gut	Peripheral	Sprague-Dawley rat	Rat	Chronic mild stress model	Chronic mild stress model	Animal model	iTRAQ	Down
1675	M0RCX2	M0RCX2_RAT	Thymidine kinase	Tk1	Study P036	Type1	CUMS group vs. control group	Intestine	Gut	Peripheral	Sprague-Dawley rat	Rat	Chronic mild stress model	Chronic mild stress model	Animal model	iTRAQ	Down
1676	D3ZN05	D3ZN05_RAT	Laminin subunit alpha 3	Lama3	Study P036	Type1	CUMS group vs. control group	Intestine	Gut	Peripheral	Sprague-Dawley rat	Rat	Chronic mild stress model	Chronic mild stress model	Animal model	iTRAQ	Down
1677	P20761	IGG2B_RAT	Ig gamma-2B chain C region	Igh-1a	Study P036	Type1	CUMS group vs. control group	Intestine	Gut	Peripheral	Sprague-Dawley rat	Rat	Chronic mild stress model	Chronic mild stress model	Animal model	iTRAQ	Down
1678	F1LQT1	F1LQT1_RAT	Adenylate cyclase type 7	Adcy7	Study P036	Type1	CUMS group vs. control group	Intestine	Gut	Peripheral	Sprague-Dawley rat	Rat	Chronic mild stress model	Chronic mild stress model	Animal model	iTRAQ	Down
1679	B0BMX6	B0BMX6_RAT	Ribonuclease P/MRP subunit p25 like	Rpp25l	Study P036	Type1	CUMS group vs. control group	Intestine	Gut	Peripheral	Sprague-Dawley rat	Rat	Chronic mild stress model	Chronic mild stress model	Animal model	iTRAQ	Down
1680	D3ZQ25	D3ZQ25_RAT	Fibulin-1	Fbln1	Study P036	Type1	CUMS group vs. control group	Intestine	Gut	Peripheral	Sprague-Dawley rat	Rat	Chronic mild stress model	Chronic mild stress model	Animal model	iTRAQ	Down
1681	D3ZM91	D3ZM91_RAT	Syncoilin, intermediate filament protein	Sync	Study P036	Type1	CUMS group vs. control group	Intestine	Gut	Peripheral	Sprague-Dawley rat	Rat	Chronic mild stress model	Chronic mild stress model	Animal model	iTRAQ	Down
1682	K9N0M9	K9N0M9_RAT	tRNA-t(6)A37 methylthiotransferase	Cdkal1	Study P036	Type1	CUMS group vs. control group	Intestine	Gut	Peripheral	Sprague-Dawley rat	Rat	Chronic mild stress model	Chronic mild stress model	Animal model	iTRAQ	Down
1683	B0BN65	B0BN65_RAT	CYFIP related Rac1 interactor A	Cyria	Study P036	Type1	CUMS group vs. control group	Intestine	Gut	Peripheral	Sprague-Dawley rat	Rat	Chronic mild stress model	Chronic mild stress model	Animal model	iTRAQ	Down
1684	Q6AY04	MAIP1_RAT	m-AAA protease-interacting protein 1, mitochondrial	Maip1	Study P036	Type1	CUMS group vs. control group	Intestine	Gut	Peripheral	Sprague-Dawley rat	Rat	Chronic mild stress model	Chronic mild stress model	Animal model	iTRAQ	Down
1685	Q5M943	Q5M943_RAT	THUMP domain containing 1	Thumpd1	Study P036	Type1	CUMS group vs. control group	Intestine	Gut	Peripheral	Sprague-Dawley rat	Rat	Chronic mild stress model	Chronic mild stress model	Animal model	iTRAQ	Down
1686	D4A0U3	D4A0U3_RAT	Zinc finger protein 638	Zfp638	Study P036	Type1	CUMS group vs. control group	Intestine	Gut	Peripheral	Sprague-Dawley rat	Rat	Chronic mild stress model	Chronic mild stress model	Animal model	iTRAQ	Down
1687	C6K2K4	NETO2_RAT	Neuropilin and tolloid-like protein 2	Neto2	Study P036	Type1	CUMS group vs. control group	Intestine	Gut	Peripheral	Sprague-Dawley rat	Rat	Chronic mild stress model	Chronic mild stress model	Animal model	iTRAQ	Down
1688	B3DMA5	B3DMA5_RAT	poly(A)-specific ribonuclease	Cnot7	Study P036	Type1	CUMS group vs. control group	Intestine	Gut	Peripheral	Sprague-Dawley rat	Rat	Chronic mild stress model	Chronic mild stress model	Animal model	iTRAQ	Down
1689	A0A0A0MY52	A0A0A0MY52_RAT	Coiled-coil domain-containing protein 39	Ccdc39	Study P036	Type1	CUMS group vs. control group	Intestine	Gut	Peripheral	Sprague-Dawley rat	Rat	Chronic mild stress model	Chronic mild stress model	Animal model	iTRAQ	Down
1690	Q7TPK1	UHRF1_RAT	E3 ubiquitin-protein ligase UHRF1	Uhrf1	Study P036	Type1	CUMS group vs. control group	Intestine	Gut	Peripheral	Sprague-Dawley rat	Rat	Chronic mild stress model	Chronic mild stress model	Animal model	iTRAQ	Down
1691	F1LUQ0	F1LUQ0_RAT	Calcium uniporter regulatory subunit MCUb	Mcub	Study P036	Type1	CUMS group vs. control group	Intestine	Gut	Peripheral	Sprague-Dawley rat	Rat	Chronic mild stress model	Chronic mild stress model	Animal model	iTRAQ	Down
1692	D4A3E0	D4A3E0_RAT	Multimerin 1	Mmrn1	Study P036	Type1	CUMS group vs. control group	Intestine	Gut	Peripheral	Sprague-Dawley rat	Rat	Chronic mild stress model	Chronic mild stress model	Animal model	iTRAQ	Down
1693	P38483	ABEC1_RAT	C->U-editing enzyme APOBEC-1	Apobec1	Study P036	Type1	CUMS group vs. control group	Intestine	Gut	Peripheral	Sprague-Dawley rat	Rat	Chronic mild stress model	Chronic mild stress model	Animal model	iTRAQ	Down
1694	A0A0G2K2Q2	A0A0G2K2Q2_RAT	Glycine C-acetyltransferase	Gcat	Study P036	Type1	CUMS group vs. control group	Intestine	Gut	Peripheral	Sprague-Dawley rat	Rat	Chronic mild stress model	Chronic mild stress model	Animal model	iTRAQ	Down
1695	B5DEJ4	B5DEJ4_RAT	Adck5 protein	Adck5	Study P036	Type1	CUMS group vs. control group	Intestine	Gut	Peripheral	Sprague-Dawley rat	Rat	Chronic mild stress model	Chronic mild stress model	Animal model	iTRAQ	Down
1696	O54980	SNG2_RAT	Synaptogyrin-2	Syngr2	Study P036	Type1	CUMS group vs. control group	Intestine	Gut	Peripheral	Sprague-Dawley rat	Rat	Chronic mild stress model	Chronic mild stress model	Animal model	iTRAQ	Down
1697	D4AAN0	D4AAN0_RAT	URB2 ribosome biogenesis homolog	Urb2	Study P036	Type1	CUMS group vs. control group	Intestine	Gut	Peripheral	Sprague-Dawley rat	Rat	Chronic mild stress model	Chronic mild stress model	Animal model	iTRAQ	Down
1698	A0A096MJ54	A0A096MJ54_RAT	Inositol 1,4,5-trisphosphate receptor interacting protein	Itprip	Study P036	Type1	CUMS group vs. control group	Intestine	Gut	Peripheral	Sprague-Dawley rat	Rat	Chronic mild stress model	Chronic mild stress model	Animal model	iTRAQ	Down
1699	F1M0M0	F1M0M0_RAT	Castor zinc finger 1	Casz1	Study P036	Type1	CUMS group vs. control group	Intestine	Gut	Peripheral	Sprague-Dawley rat	Rat	Chronic mild stress model	Chronic mild stress model	Animal model	iTRAQ	Down
1700	P04631	S100B_RAT	Protein S100-B	S100b	Study P036	Type1	CUMS group vs. control group	Intestine	Gut	Peripheral	Sprague-Dawley rat	Rat	Chronic mild stress model	Chronic mild stress model	Animal model	iTRAQ	Down
1701	D3ZPQ4	D3ZPQ4_RAT	Zinc finger protein 800	Zfp800	Study P036	Type1	CUMS group vs. control group	Intestine	Gut	Peripheral	Sprague-Dawley rat	Rat	Chronic mild stress model	Chronic mild stress model	Animal model	iTRAQ	Down
1702	M0RBV9	M0RBV9_RAT	Nucleoporin 214	Nup214	Study P036	Type1	CUMS group vs. control group	Intestine	Gut	Peripheral	Sprague-Dawley rat	Rat	Chronic mild stress model	Chronic mild stress model	Animal model	iTRAQ	Down
1703	Q5XIA8	GHITM_RAT	Growth hormone-inducible transmembrane protein	Ghitm	Study P036	Type1	CUMS group vs. control group	Intestine	Gut	Peripheral	Sprague-Dawley rat	Rat	Chronic mild stress model	Chronic mild stress model	Animal model	iTRAQ	Down
1704	M0R6Q9	M0R6Q9_RAT	Decaprenyl diphosphate synthase subunit 1	Pdss1	Study P036	Type1	CUMS group vs. control group	Intestine	Gut	Peripheral	Sprague-Dawley rat	Rat	Chronic mild stress model	Chronic mild stress model	Animal model	iTRAQ	Down
1705	P70599	P70599_RAT	Interferon gamma receptor	N/A	Study P036	Type1	CUMS group vs. control group	Intestine	Gut	Peripheral	Sprague-Dawley rat	Rat	Chronic mild stress model	Chronic mild stress model	Animal model	iTRAQ	Down
1706	Q9WV57	MPEG1_RAT	Macrophage-expressed gene 1 protein	Mpeg1	Study P036	Type1	CUMS group vs. control group	Intestine	Gut	Peripheral	Sprague-Dawley rat	Rat	Chronic mild stress model	Chronic mild stress model	Animal model	iTRAQ	Down
1707	F1LRM0	F1LRM0_RAT	S-phase cyclin A-associated protein in the ER	Scaper	Study P036	Type1	CUMS group vs. control group	Intestine	Gut	Peripheral	Sprague-Dawley rat	Rat	Chronic mild stress model	Chronic mild stress model	Animal model	iTRAQ	Down
1708	Q6QI90	Q6QI90_RAT	LRRG00118	Wdr75	Study P036	Type1	CUMS group vs. control group	Intestine	Gut	Peripheral	Sprague-Dawley rat	Rat	Chronic mild stress model	Chronic mild stress model	Animal model	iTRAQ	Down
1709	A0A0G2JZT1	A0A0G2JZT1_RAT	NACHT and WD repeat domain containing 2	Nwd2	Study P036	Type1	CUMS group vs. control group	Intestine	Gut	Peripheral	Sprague-Dawley rat	Rat	Chronic mild stress model	Chronic mild stress model	Animal model	iTRAQ	Down
1710	D3ZVN7	D3ZVN7_RAT	Amine oxidase	Ppox	Study P036	Type1	CUMS group vs. control group	Intestine	Gut	Peripheral	Sprague-Dawley rat	Rat	Chronic mild stress model	Chronic mild stress model	Animal model	iTRAQ	Down
1711	Q3MID4	Q3MID4_RAT	Sedoheptulokinase	Shpk	Study P036	Type1	CUMS group vs. control group	Intestine	Gut	Peripheral	Sprague-Dawley rat	Rat	Chronic mild stress model	Chronic mild stress model	Animal model	iTRAQ	Down
1712	A0A0G2K0E0	A0A0G2K0E0_RAT	ATP-dependent RNA helicase	Ddx56	Study P036	Type1	CUMS group vs. control group	Intestine	Gut	Peripheral	Sprague-Dawley rat	Rat	Chronic mild stress model	Chronic mild stress model	Animal model	iTRAQ	Down
1713	D3ZSM9	D3ZSM9_RAT	BRCA1-associated ATM activator 1	Brat1	Study P036	Type1	CUMS group vs. control group	Intestine	Gut	Peripheral	Sprague-Dawley rat	Rat	Chronic mild stress model	Chronic mild stress model	Animal model	iTRAQ	Down
1714	G3V7N2	G3V7N2_RAT	Galectin 5	Lgals5	Study P036	Type1	CUMS group vs. control group	Intestine	Gut	Peripheral	Sprague-Dawley rat	Rat	Chronic mild stress model	Chronic mild stress model	Animal model	iTRAQ	Down
1715	D3ZX42	D3ZX42_RAT	RAB GTPase activating protein 1	Rabgap1	Study P036	Type1	CUMS group vs. control group	Intestine	Gut	Peripheral	Sprague-Dawley rat	Rat	Chronic mild stress model	Chronic mild stress model	Animal model	iTRAQ	Down
1716	A0A0G2JW50	A0A0G2JW50_RAT	Phosphatidylinositol transfer protein, membrane-associated 2	Pitpnm2	Study P036	Type1	CUMS group vs. control group	Intestine	Gut	Peripheral	Sprague-Dawley rat	Rat	Chronic mild stress model	Chronic mild stress model	Animal model	iTRAQ	Down
1717	D4AD35	D4AD35_RAT	AP complex subunit beta	Ap4b1	Study P036	Type1	CUMS group vs. control group	Intestine	Gut	Peripheral	Sprague-Dawley rat	Rat	Chronic mild stress model	Chronic mild stress model	Animal model	iTRAQ	Down
1718	A0A0G2JU40	A0A0G2JU40_RAT	C2 calcium-dependent domain containing 2	C2cd2	Study P036	Type1	CUMS group vs. control group	Intestine	Gut	Peripheral	Sprague-Dawley rat	Rat	Chronic mild stress model	Chronic mild stress model	Animal model	iTRAQ	Down
[truncated: 19,129 more rows]

## Sheet: P_Gene_vocabulary
P_Vocabulary_ID	P_Gene_symbol	P_Synonyms
1	A1m	Pzp
[truncated: 6,782 more rows]

## Sheet: P_Study
P_Study_Study_ID	P_Study_ID	P_Study_name	P_Title	P_Overall_design	P_Criteria_for_depression	P_Sample_size	P_Original_data_available	P_PMID	P_DOI	P_Citation
[truncated: 227 more rows]

[truncated: 5 more sheets: P_Study_type_Study_level, P_Categories_of_depression, P_Organism_Study_level, P_Tissue_Study_level, P_Platform]
