# Supplementary material for: ProMENDA: an updated resource for proteomic and metabolomic characterization in depression
Source: Transl Psychiatry. 2024 May 30;14:229. doi: 10.1038/s41398-024-02948-2 (PMC11139925; doi:10.1038/s41398-024-02948-2)
Supplement: Supplementary file 3 — Dataset 2 [file 41398_2024_2948_MOESM3_ESM.xlsx]

## Sheet: M_Metabolite
M_Metabolite_ID	M_Metabolite_name	M_HMDB	M_KEGG	M_Pubchem	M_Study_ID	M_Study_type_Metabolite_level	M_Groups	M_Tissue_Metabolite_level_1	M_Tissue_Metabolite_level_2	M_Tissue_Metabolite_level_3	M_Organism_Metabolite_level_1	M_Organism_Metabolite_level_2	M_Categories_of_depression_Metabolite_level_1	M_Categories_of_depression_Metabolite_level_2	M_Categories_of_depression_Metabolite_level_3	M_Platform_Metabolite_level	M_Up/Down_regulated
1	Glyceric acid	HMDB0000139	C00258	439194	Study M001	Type1	depressed group vs. control group	Plasma	Blood	Peripheral	Human	Human	Geriatric depression	Geriatric depression	Depressive disorder	MS-based	Down
2	myo-Inositol	HMDB0000211	C00137	892	Study M001	Type1	depressed group vs. control group	Plasma	Blood	Peripheral	Human	Human	Geriatric depression	Geriatric depression	Depressive disorder	MS-based	Down
3	Gamma-Aminobutyric acid	HMDB0000112	C00334	119	Study M001	Type1	depressed group vs. control group	Plasma	Blood	Peripheral	Human	Human	Geriatric depression	Geriatric depression	Depressive disorder	MS-based	Down
4	Citric acid	HMDB0000094	C00158	311	Study M001	Type1	depressed group vs. control group	Plasma	Blood	Peripheral	Human	Human	Geriatric depression	Geriatric depression	Depressive disorder	MS-based	Down
5	Linoleic acid	HMDB0000673	C01595	5280450	Study M001	Type1	depressed group vs. control group	Plasma	Blood	Peripheral	Human	Human	Geriatric depression	Geriatric depression	Depressive disorder	MS-based	Down
6	Glycerol	HMDB0000131	C00116	753	Study M001	Type1	depressed group vs. control group	Plasma	Blood	Peripheral	Human	Human	Geriatric depression	Geriatric depression	Depressive disorder	MS-based	Down
7	Pyroglutamic acid	HMDB0000267	C01879	7405	Study M001	Type1	depressed group vs. control group	Plasma	Blood	Peripheral	Human	Human	Geriatric depression	Geriatric depression	Depressive disorder	MS-based	Down
8	4,5-Dihydroorotic acid	HMDB0000528	C00337	648	Study M001	Type1	depressed group vs. control group	Plasma	Blood	Peripheral	Human	Human	Geriatric depression	Geriatric depression	Depressive disorder	MS-based	Down
9	Phosphoserine	HMDB0000272	C01005	68841	Study M001	Type1	depressed group vs. control group	Plasma	Blood	Peripheral	Human	Human	Geriatric depression	Geriatric depression	Depressive disorder	MS-based	Down
10	Oleic acid	HMDB0000207	C00712	445639	Study M001	Type1	depressed group vs. control group	Plasma	Blood	Peripheral	Human	Human	Geriatric depression	Geriatric depression	Depressive disorder	MS-based	Down
11	Stearic acid	HMDB0000827	C01530	5281	Study M001	Type4	remitted group vs. non-remitted group	Plasma	Blood	Peripheral	Human	Human	Geriatric depression	Geriatric depression	Depressive disorder	MS-based	Up
12	3-Hydroxybutyric acid	HMDB0000357	C01089	441	Study M001	Type4	remitted group vs. non-remitted group	Plasma	Blood	Peripheral	Human	Human	Geriatric depression	Geriatric depression	Depressive disorder	MS-based	Up
13	Glycerol	HMDB0000131	C00116	753	Study M001	Type4	remitted group vs. non-remitted group	Plasma	Blood	Peripheral	Human	Human	Geriatric depression	Geriatric depression	Depressive disorder	MS-based	Up
14	Glutaric acid	HMDB0000661	C00489	743	Study M001	Type4	remitted group vs. non-remitted group	Plasma	Blood	Peripheral	Human	Human	Geriatric depression	Geriatric depression	Depressive disorder	MS-based	Up
15	Myristic acid	HMDB0000806	C06424	11005	Study M001	Type4	remitted group vs. non-remitted group	Plasma	Blood	Peripheral	Human	Human	Geriatric depression	Geriatric depression	Depressive disorder	MS-based	Up
16	Citric acid	HMDB0000094	C00158	311	Study M001	Type4	remitted group vs. non-remitted group	Plasma	Blood	Peripheral	Human	Human	Geriatric depression	Geriatric depression	Depressive disorder	MS-based	Up
17	Linoleic acid	HMDB0000673	C01595	5280450	Study M001	Type4	remitted group vs. non-remitted group	Plasma	Blood	Peripheral	Human	Human	Geriatric depression	Geriatric depression	Depressive disorder	MS-based	Up
18	Palmitoleic acid	HMDB0003229	C08362	445638	Study M001	Type4	remitted group vs. non-remitted group	Plasma	Blood	Peripheral	Human	Human	Geriatric depression	Geriatric depression	Depressive disorder	MS-based	Up
19	Glyceric acid	HMDB0000139	C00258	439194	Study M001	Type4	remitted group vs. non-remitted group	Plasma	Blood	Peripheral	Human	Human	Geriatric depression	Geriatric depression	Depressive disorder	MS-based	Up
20	Oleic acid	HMDB0000207	C00712	445639	Study M001	Type4	remitted group vs. non-remitted group	Plasma	Blood	Peripheral	Human	Human	Geriatric depression	Geriatric depression	Depressive disorder	MS-based	Up
21	Palmitic acid	HMDB0000220	C00249	985	Study M001	Type4	remitted group vs. non-remitted group	Plasma	Blood	Peripheral	Human	Human	Geriatric depression	Geriatric depression	Depressive disorder	MS-based	Up
22	4,5-Dihydroorotic acid	HMDB0000528	C00337	648	Study M001	Type4	remitted group vs. non-remitted group	Plasma	Blood	Peripheral	Human	Human	Geriatric depression	Geriatric depression	Depressive disorder	MS-based	Up
23	Imidazoleacetic acid	HMDB0002024	C02835	96215	Study M002	Type1	CUMS group vs. control group	Cerebral cortex	Brain	Central	Sprague-Dawley rat	Rat	Chronic mild stress model	Chronic mild stress model	Animal model	MS-based	Up
24	Methylimidazoleacetic acid	HMDB0002820	C05828	75810	Study M002	Type1	CUMS group vs. control group	Cerebral cortex	Brain	Central	Sprague-Dawley rat	Rat	Chronic mild stress model	Chronic mild stress model	Animal model	MS-based	Up
25	N-Acetyl-L-aspartic acid	HMDB0000812	C01042	65065	Study M002	Type1	CUMS group vs. control group	Cerebral cortex	Brain	Central	Sprague-Dawley rat	Rat	Chronic mild stress model	Chronic mild stress model	Animal model	MS-based	Up
26	L-Phenylalanine	HMDB0000159	C00079	6140	Study M002	Type1	CUMS group vs. control group	Cerebral cortex	Brain	Central	Sprague-Dawley rat	Rat	Chronic mild stress model	Chronic mild stress model	Animal model	MS-based	Up
27	L-Cysteine	HMDB0000574	C00097	5862	Study M002	Type1	CUMS group vs. control group	Cerebral cortex	Brain	Central	Sprague-Dawley rat	Rat	Chronic mild stress model	Chronic mild stress model	Animal model	MS-based	Up
28	L-Tryptophan	HMDB0000929	C00078	6305	Study M002	Type1	CUMS group vs. control group	Cerebral cortex	Brain	Central	Sprague-Dawley rat	Rat	Chronic mild stress model	Chronic mild stress model	Animal model	MS-based	Up
29	L-Valine	HMDB0000883	C00183	6287	Study M002	Type1	CUMS group vs. control group	Hippocampus	Brain	Central	Sprague-Dawley rat	Rat	Chronic mild stress model	Chronic mild stress model	Animal model	MS-based	Up
30	L-Leucine	HMDB0000687	C00123	6106	Study M002	Type1	CUMS group vs. control group	Hippocampus	Brain	Central	Sprague-Dawley rat	Rat	Chronic mild stress model	Chronic mild stress model	Animal model	MS-based	Up
31	L-Proline	HMDB0000162	C00148	145742	Study M002	Type1	CUMS group vs. control group	Hippocampus	Brain	Central	Sprague-Dawley rat	Rat	Chronic mild stress model	Chronic mild stress model	Animal model	MS-based	Up
32	N-Acetyl-L-aspartic acid	HMDB0000812	C01042	65065	Study M002	Type1	CUMS group vs. control group	Hippocampus	Brain	Central	Sprague-Dawley rat	Rat	Chronic mild stress model	Chronic mild stress model	Animal model	MS-based	Up
33	L-Glutamic acid	HMDB0000148	C00025	33032	Study M002	Type1	CUMS group vs. control group	Hippocampus	Brain	Central	Sprague-Dawley rat	Rat	Chronic mild stress model	Chronic mild stress model	Animal model	MS-based	Up
34	L-Phenylalanine	HMDB0000159	C00079	6140	Study M002	Type1	CUMS group vs. control group	Hippocampus	Brain	Central	Sprague-Dawley rat	Rat	Chronic mild stress model	Chronic mild stress model	Animal model	MS-based	Up
35	Glycine	HMDB0000123	C00037	750	Study M002	Type1	CUMS group vs. control group	Thalamus	Brain	Central	Sprague-Dawley rat	Rat	Chronic mild stress model	Chronic mild stress model	Animal model	MS-based	Up
36	L-Valine	HMDB0000883	C00183	6287	Study M002	Type1	CUMS group vs. control group	Thalamus	Brain	Central	Sprague-Dawley rat	Rat	Chronic mild stress model	Chronic mild stress model	Animal model	MS-based	Up
37	L-Serine	HMDB0000187	C00065	5951	Study M002	Type1	CUMS group vs. control group	Thalamus	Brain	Central	Sprague-Dawley rat	Rat	Chronic mild stress model	Chronic mild stress model	Animal model	MS-based	Up
38	L-Threonine	HMDB0000167	C00188	6288	Study M002	Type1	CUMS group vs. control group	Thalamus	Brain	Central	Sprague-Dawley rat	Rat	Chronic mild stress model	Chronic mild stress model	Animal model	MS-based	Up
39	L-Phenylalanine	HMDB0000159	C00079	6140	Study M002	Type1	CUMS group vs. control group	Thalamus	Brain	Central	Sprague-Dawley rat	Rat	Chronic mild stress model	Chronic mild stress model	Animal model	MS-based	Up
40	Arachidonic acid	HMDB0001043	C00219	444899	Study M002	Type1	CUMS group vs. control group	Thalamus	Brain	Central	Sprague-Dawley rat	Rat	Chronic mild stress model	Chronic mild stress model	Animal model	MS-based	Up
41	L-Tryptophan	HMDB0000929	C00078	6305	Study M002	Type1	CUMS group vs. control group	Thalamus	Brain	Central	Sprague-Dawley rat	Rat	Chronic mild stress model	Chronic mild stress model	Animal model	MS-based	Up
42	L-Isoleucine	HMDB0000172	C00407	6306	Study M002	Type1	CUMS group vs. control group	Thalamus	Brain	Central	Sprague-Dawley rat	Rat	Chronic mild stress model	Chronic mild stress model	Animal model	MS-based	Up
43	L-Valine	HMDB0000883	C00183	6287	Study M002	Type1	CUMS group vs. control group	Brain	Brain	Central	Sprague-Dawley rat	Rat	Chronic mild stress model	Chronic mild stress model	Animal model	MS-based	Up
44	L-Leucine	HMDB0000687	C00123	6106	Study M002	Type1	CUMS group vs. control group	Brain	Brain	Central	Sprague-Dawley rat	Rat	Chronic mild stress model	Chronic mild stress model	Animal model	MS-based	Up
45	L-Proline	HMDB0000162	C00148	145742	Study M002	Type1	CUMS group vs. control group	Brain	Brain	Central	Sprague-Dawley rat	Rat	Chronic mild stress model	Chronic mild stress model	Animal model	MS-based	Up
46	L-Methionine	HMDB0000696	C00073	6137	Study M002	Type1	CUMS group vs. control group	Brain	Brain	Central	Sprague-Dawley rat	Rat	Chronic mild stress model	Chronic mild stress model	Animal model	MS-based	Up
47	L-Phenylalanine	HMDB0000159	C00079	6140	Study M002	Type1	CUMS group vs. control group	Brain	Brain	Central	Sprague-Dawley rat	Rat	Chronic mild stress model	Chronic mild stress model	Animal model	MS-based	Up
48	L-Isoleucine	HMDB0000172	C00407	6306	Study M002	Type1	CUMS group vs. control group	Brain	Brain	Central	Sprague-Dawley rat	Rat	Chronic mild stress model	Chronic mild stress model	Animal model	MS-based	Up
49	L-Threonine	HMDB0000167	C00188	6288	Study M002	Type1	CUMS group vs. control group	Brain	Brain	Central	Sprague-Dawley rat	Rat	Chronic mild stress model	Chronic mild stress model	Animal model	MS-based	Up
50	L-Lactic acid	HMDB0000190	C00186	107689	Study M002	Type1	CUMS group vs. control group	Cerebral cortex	Brain	Central	Sprague-Dawley rat	Rat	Chronic mild stress model	Chronic mild stress model	Animal model	MS-based	Down
51	L-Alanine	HMDB0000161	C00041	5950	Study M002	Type1	CUMS group vs. control group	Cerebral cortex	Brain	Central	Sprague-Dawley rat	Rat	Chronic mild stress model	Chronic mild stress model	Animal model	MS-based	Down
52	L-Asparagine	HMDB0000168	C00152	6267	Study M002	Type1	CUMS group vs. control group	Cerebral cortex	Brain	Central	Sprague-Dawley rat	Rat	Chronic mild stress model	Chronic mild stress model	Animal model	MS-based	Down
53	L-Glutamine	HMDB0000641	C00064	5961	Study M002	Type1	CUMS group vs. control group	Cerebral cortex	Brain	Central	Sprague-Dawley rat	Rat	Chronic mild stress model	Chronic mild stress model	Animal model	MS-based	Down
54	L-Aspartic acid	HMDB0000191	C00049	5960	Study M002	Type1	CUMS group vs. control group	Cerebral cortex	Brain	Central	Sprague-Dawley rat	Rat	Chronic mild stress model	Chronic mild stress model	Animal model	MS-based	Down
55	Indole-3-propionic acid	HMDB0002302	N/A	3744	Study M002	Type1	CUMS group vs. control group	Hippocampus	Brain	Central	Sprague-Dawley rat	Rat	Chronic mild stress model	Chronic mild stress model	Animal model	MS-based	Down
56	L-Lysine	HMDB0000182	C00047	5962	Study M002	Type1	CUMS group vs. control group	Hippocampus	Brain	Central	Sprague-Dawley rat	Rat	Chronic mild stress model	Chronic mild stress model	Animal model	MS-based	Down
57	L-Lactic acid	HMDB0000190	C00186	107689	Study M002	Type1	CUMS group vs. control group	Thalamus	Brain	Central	Sprague-Dawley rat	Rat	Chronic mild stress model	Chronic mild stress model	Animal model	MS-based	Down
58	N-Acetyl-L-aspartic acid	HMDB0000812	C01042	65065	Study M002	Type1	CUMS group vs. control group	Thalamus	Brain	Central	Sprague-Dawley rat	Rat	Chronic mild stress model	Chronic mild stress model	Animal model	MS-based	Down
59	N-Acetyl-L-aspartic acid	HMDB0000812	C01042	65065	Study M002	Type1	CUMS group vs. control group	Brain	Brain	Central	Sprague-Dawley rat	Rat	Chronic mild stress model	Chronic mild stress model	Animal model	MS-based	Down
60	Homovanillic acid	HMDB0000118	C05582	1738	Study M003	Type1	day 9 CUMS group vs. control group	Urine	Urine	Peripheral	Sprague-Dawley rat	Rat	Chronic mild stress model	Chronic mild stress model	Animal model	MS-based	Up
61	L-Glutamic acid	HMDB0000148	C00025	33032	Study M003	Type1	day 9 CUMS group vs. control group	Urine	Urine	Peripheral	Sprague-Dawley rat	Rat	Chronic mild stress model	Chronic mild stress model	Animal model	MS-based	Up
62	Hippuric acid	HMDB0000714	C01586	464	Study M003	Type1	day 9 CUMS group vs. control group	Urine	Urine	Peripheral	Sprague-Dawley rat	Rat	Chronic mild stress model	Chronic mild stress model	Animal model	MS-based	Up
63	Tyramine	HMDB0000306	C00483	5610	Study M003	Type1	day 9 CUMS group vs. control group	Urine	Urine	Peripheral	Sprague-Dawley rat	Rat	Chronic mild stress model	Chronic mild stress model	Animal model	MS-based	Up
64	L-Methionine	HMDB0000696	C00073	6137	Study M003	Type1	day 9 CUMS group vs. control group	Urine	Urine	Peripheral	Sprague-Dawley rat	Rat	Chronic mild stress model	Chronic mild stress model	Animal model	MS-based	Up
65	Adipic acid	HMDB0000448	C06104	196	Study M003	Type1	day 9 CUMS group vs. control group	Urine	Urine	Peripheral	Sprague-Dawley rat	Rat	Chronic mild stress model	Chronic mild stress model	Animal model	MS-based	Up
66	L-Phenylalanine	HMDB0000159	C00079	6140	Study M003	Type1	day 9 CUMS group vs. control group	Urine	Urine	Peripheral	Sprague-Dawley rat	Rat	Chronic mild stress model	Chronic mild stress model	Animal model	MS-based	Up
67	L-Glutamine	HMDB0000641	C00064	5961	Study M003	Type1	day 27 CUMS group vs. control group	Urine	Urine	Peripheral	Sprague-Dawley rat	Rat	Chronic mild stress model	Chronic mild stress model	Animal model	MS-based	Up
68	L-Glutamic acid	HMDB0000148	C00025	33032	Study M003	Type1	day 27 CUMS group vs. control group	Urine	Urine	Peripheral	Sprague-Dawley rat	Rat	Chronic mild stress model	Chronic mild stress model	Animal model	MS-based	Up
69	Hippuric acid	HMDB0000714	C01586	464	Study M003	Type1	day 27 CUMS group vs. control group	Urine	Urine	Peripheral	Sprague-Dawley rat	Rat	Chronic mild stress model	Chronic mild stress model	Animal model	MS-based	Up
70	Tyramine	HMDB0000306	C00483	5610	Study M003	Type1	day 27 CUMS group vs. control group	Urine	Urine	Peripheral	Sprague-Dawley rat	Rat	Chronic mild stress model	Chronic mild stress model	Animal model	MS-based	Up
71	4-Aminohippuric acid	HMDB0001867	N/A	2148	Study M003	Type1	day 27 CUMS group vs. control group	Urine	Urine	Peripheral	Sprague-Dawley rat	Rat	Chronic mild stress model	Chronic mild stress model	Animal model	MS-based	Up
72	L-Glutamine	HMDB0000641	C00064	5961	Study M003	Type1	day 9 CUMS group vs. control group	Urine	Urine	Peripheral	Sprague-Dawley rat	Rat	Chronic mild stress model	Chronic mild stress model	Animal model	MS-based	Down
73	Pimelic acid	HMDB0000857	C02656	385	Study M003	Type1	day 9 CUMS group vs. control group	Urine	Urine	Peripheral	Sprague-Dawley rat	Rat	Chronic mild stress model	Chronic mild stress model	Animal model	MS-based	Down
74	L-Proline	HMDB0000162	C00148	145742	Study M003	Type1	day 9 CUMS group vs. control group	Urine	Urine	Peripheral	Sprague-Dawley rat	Rat	Chronic mild stress model	Chronic mild stress model	Animal model	MS-based	Down
75	Citric acid	HMDB0000094	C00158	311	Study M003	Type1	day 9 CUMS group vs. control group	Urine	Urine	Peripheral	Sprague-Dawley rat	Rat	Chronic mild stress model	Chronic mild stress model	Animal model	MS-based	Down
76	Palmitic acid	HMDB0000220	C00249	985	Study M003	Type1	day 9 CUMS group vs. control group	Urine	Urine	Peripheral	Sprague-Dawley rat	Rat	Chronic mild stress model	Chronic mild stress model	Animal model	MS-based	Down
77	L-Threonine	HMDB0000167	C00188	6288	Study M003	Type1	day 9 CUMS group vs. control group	Urine	Urine	Peripheral	Sprague-Dawley rat	Rat	Chronic mild stress model	Chronic mild stress model	Animal model	MS-based	Down
78	Succinic acid	HMDB0000254	C00042	1110	Study M003	Type1	day 9 CUMS group vs. control group	Urine	Urine	Peripheral	Sprague-Dawley rat	Rat	Chronic mild stress model	Chronic mild stress model	Animal model	MS-based	Down
79	Homovanillic acid	HMDB0000118	C05582	1738	Study M003	Type1	day 27 CUMS group vs. control group	Urine	Urine	Peripheral	Sprague-Dawley rat	Rat	Chronic mild stress model	Chronic mild stress model	Animal model	MS-based	Down
80	Pimelic acid	HMDB0000857	C02656	385	Study M003	Type1	day 27 CUMS group vs. control group	Urine	Urine	Peripheral	Sprague-Dawley rat	Rat	Chronic mild stress model	Chronic mild stress model	Animal model	MS-based	Down
81	L-Proline	HMDB0000162	C00148	145742	Study M003	Type1	day 27 CUMS group vs. control group	Urine	Urine	Peripheral	Sprague-Dawley rat	Rat	Chronic mild stress model	Chronic mild stress model	Animal model	MS-based	Down
82	Citric acid	HMDB0000094	C00158	311	Study M003	Type1	day 27 CUMS group vs. control group	Urine	Urine	Peripheral	Sprague-Dawley rat	Rat	Chronic mild stress model	Chronic mild stress model	Animal model	MS-based	Down
83	Palmitic acid	HMDB0000220	C00249	985	Study M003	Type1	day 27 CUMS group vs. control group	Urine	Urine	Peripheral	Sprague-Dawley rat	Rat	Chronic mild stress model	Chronic mild stress model	Animal model	MS-based	Down
84	Caproic acid	HMDB0000535	C01585	8892	Study M003	Type1	day 27 CUMS group vs. control group	Urine	Urine	Peripheral	Sprague-Dawley rat	Rat	Chronic mild stress model	Chronic mild stress model	Animal model	MS-based	Down
85	L-Valine	HMDB0000883	C00183	6287	Study M003	Type1	day 27 CUMS group vs. control group	Urine	Urine	Peripheral	Sprague-Dawley rat	Rat	Chronic mild stress model	Chronic mild stress model	Animal model	MS-based	Down
86	Suberic acid	HMDB0000893	C08278	10457	Study M003	Type1	day 27 CUMS group vs. control group	Urine	Urine	Peripheral	Sprague-Dawley rat	Rat	Chronic mild stress model	Chronic mild stress model	Animal model	MS-based	Down
87	L-Tyrosine	HMDB0000158	C00082	6057	Study M003	Type1	day 27 CUMS group vs. control group	Urine	Urine	Peripheral	Sprague-Dawley rat	Rat	Chronic mild stress model	Chronic mild stress model	Animal model	MS-based	Down
88	5-Hydroxyindoleacetic acid	HMDB0000763	C05635	1826	Study M003	Type1	day 27 CUMS group vs. control group	Urine	Urine	Peripheral	Sprague-Dawley rat	Rat	Chronic mild stress model	Chronic mild stress model	Animal model	MS-based	Down
89	L-Tryptophan	HMDB0000929	C00078	6305	Study M003	Type1	day 27 CUMS group vs. control group	Urine	Urine	Peripheral	Sprague-Dawley rat	Rat	Chronic mild stress model	Chronic mild stress model	Animal model	MS-based	Down
90	Oxalic acid	HMDB0002329	C00209	971	Study M004	Type2	CUMS + xiaoyaosan group vs. CUMS group	Urine	Urine	Peripheral	Sprague-Dawley rat	Rat	Chronic mild stress model	Chronic mild stress model	Animal model	MS-based	Up
91	Palmitic acid	HMDB0000220	C00249	985	Study M004	Type2	CUMS + xiaoyaosan group vs. CUMS group	Urine	Urine	Peripheral	Sprague-Dawley rat	Rat	Chronic mild stress model	Chronic mild stress model	Animal model	MS-based	Up
92	2-Furoic acid	HMDB0000617	C01546	6919	Study M004	Type2	CUMS + xiaoyaosan group vs. CUMS group	Urine	Urine	Peripheral	Sprague-Dawley rat	Rat	Chronic mild stress model	Chronic mild stress model	Animal model	MS-based	Up
93	Adipic acid	HMDB0000448	C06104	196	Study M004	Type2	CUMS + xiaoyaosan group vs. CUMS group	Urine	Urine	Peripheral	Sprague-Dawley rat	Rat	Chronic mild stress model	Chronic mild stress model	Animal model	MS-based	Up
94	Oxalic acid	HMDB0002329	C00209	971	Study M004	Type2	CUMS + amitriptyline group vs. CUMS group	Urine	Urine	Peripheral	Sprague-Dawley rat	Rat	Chronic mild stress model	Chronic mild stress model	Animal model	MS-based	Up
95	2-Furoic acid	HMDB0000617	C01546	6919	Study M004	Type2	CUMS + amitriptyline group vs. CUMS group	Urine	Urine	Peripheral	Sprague-Dawley rat	Rat	Chronic mild stress model	Chronic mild stress model	Animal model	MS-based	Up
96	Adipic acid	HMDB0000448	C06104	196	Study M004	Type2	CUMS + amitriptyline group vs. CUMS group	Urine	Urine	Peripheral	Sprague-Dawley rat	Rat	Chronic mild stress model	Chronic mild stress model	Animal model	MS-based	Up
97	L-Alanine	HMDB0000161	C00041	5950	Study M004	Type2	CUMS + amitriptyline group vs. CUMS group	Urine	Urine	Peripheral	Sprague-Dawley rat	Rat	Chronic mild stress model	Chronic mild stress model	Animal model	MS-based	Up
98	Glycine	HMDB0000123	C00037	750	Study M004	Type2	CUMS + xiaoyaosan group vs. CUMS group	Urine	Urine	Peripheral	Sprague-Dawley rat	Rat	Chronic mild stress model	Chronic mild stress model	Animal model	MS-based	Down
99	Hippuric acid	HMDB0000714	C01586	464	Study M004	Type2	CUMS + xiaoyaosan group vs. CUMS group	Urine	Urine	Peripheral	Sprague-Dawley rat	Rat	Chronic mild stress model	Chronic mild stress model	Animal model	MS-based	Down
100	Phenylpyruvic acid	HMDB0000205	C00166	997	Study M004	Type2	CUMS + xiaoyaosan group vs. CUMS group	Urine	Urine	Peripheral	Sprague-Dawley rat	Rat	Chronic mild stress model	Chronic mild stress model	Animal model	MS-based	Down
101	8,10-Octadecadienoic acid	N/A	N/A	N/A	Study M004	Type2	CUMS + xiaoyaosan group vs. CUMS group	Urine	Urine	Peripheral	Sprague-Dawley rat	Rat	Chronic mild stress model	Chronic mild stress model	Animal model	MS-based	Down
102	L-Tyrosine	HMDB0000158	C00082	6057	Study M004	Type2	CUMS + xiaoyaosan group vs. CUMS group	Urine	Urine	Peripheral	Sprague-Dawley rat	Rat	Chronic mild stress model	Chronic mild stress model	Animal model	MS-based	Down
103	Glycine	HMDB0000123	C00037	750	Study M004	Type2	CUMS + amitriptyline group vs. CUMS group	Urine	Urine	Peripheral	Sprague-Dawley rat	Rat	Chronic mild stress model	Chronic mild stress model	Animal model	MS-based	Down
104	Hippuric acid	HMDB0000714	C01586	464	Study M004	Type2	CUMS + amitriptyline group vs. CUMS group	Urine	Urine	Peripheral	Sprague-Dawley rat	Rat	Chronic mild stress model	Chronic mild stress model	Animal model	MS-based	Down
105	Phenylpyruvic acid	HMDB0000205	C00166	997	Study M004	Type2	CUMS + amitriptyline group vs. CUMS group	Urine	Urine	Peripheral	Sprague-Dawley rat	Rat	Chronic mild stress model	Chronic mild stress model	Animal model	MS-based	Down
106	8,10-Octadecadienoic acid	N/A	N/A	N/A	Study M004	Type2	CUMS + amitriptyline group vs. CUMS group	Urine	Urine	Peripheral	Sprague-Dawley rat	Rat	Chronic mild stress model	Chronic mild stress model	Animal model	MS-based	Down
107	2-Phenylethanol	HMDB0033944	C05853	6054	Study M004	Type2	CUMS + amitriptyline group vs. CUMS group	Urine	Urine	Peripheral	Sprague-Dawley rat	Rat	Chronic mild stress model	Chronic mild stress model	Animal model	MS-based	Down
108	Glycine	HMDB0000123	C00037	750	Study M005	Type1	CUMS group vs. control group	Plasma	Blood	Peripheral	Sprague-Dawley rat	Rat	Chronic mild stress model	Chronic mild stress model	Animal model	MS-based	Up
109	Succinic acid	HMDB0000254	C00042	1110	Study M005	Type1	CUMS group vs. control group	Plasma	Blood	Peripheral	Sprague-Dawley rat	Rat	Chronic mild stress model	Chronic mild stress model	Animal model	MS-based	Up
110	L-Glyceric acid	HMDB0006372	N/A	6326776	Study M005	Type1	CUMS group vs. control group	Plasma	Blood	Peripheral	Sprague-Dawley rat	Rat	Chronic mild stress model	Chronic mild stress model	Animal model	MS-based	Up
111	L-Glutamine	HMDB0000641	C00064	5961	Study M005	Type1	CUMS group vs. control group	Plasma	Blood	Peripheral	Sprague-Dawley rat	Rat	Chronic mild stress model	Chronic mild stress model	Animal model	MS-based	Up
112	D-Fructose	HMDB0000660	C02336	439709	Study M005	Type1	CUMS group vs. control group	Plasma	Blood	Peripheral	Sprague-Dawley rat	Rat	Chronic mild stress model	Chronic mild stress model	Animal model	MS-based	Up
113	D-Glucose	HMDB0000122	C00221	5793	Study M005	Type1	CUMS group vs. control group	Plasma	Blood	Peripheral	Sprague-Dawley rat	Rat	Chronic mild stress model	Chronic mild stress model	Animal model	MS-based	Up
114	L-Glutamic acid	HMDB0000148	C00025	33032	Study M005	Type1	CUMS group vs. control group	Plasma	Blood	Peripheral	Sprague-Dawley rat	Rat	Chronic mild stress model	Chronic mild stress model	Animal model	MS-based	Down
115	L-Tyrosine	HMDB0000158	C00082	6057	Study M005	Type1	CUMS group vs. control group	Plasma	Blood	Peripheral	Sprague-Dawley rat	Rat	Chronic mild stress model	Chronic mild stress model	Animal model	MS-based	Down
116	Palmitic acid	HMDB0000220	C00249	985	Study M005	Type1	CUMS group vs. control group	Plasma	Blood	Peripheral	Sprague-Dawley rat	Rat	Chronic mild stress model	Chronic mild stress model	Animal model	MS-based	Down
117	L-Tryptophan	HMDB0000929	C00078	6305	Study M005	Type1	CUMS group vs. control group	Plasma	Blood	Peripheral	Sprague-Dawley rat	Rat	Chronic mild stress model	Chronic mild stress model	Animal model	MS-based	Down
118	Linoleic acid	HMDB0000673	C01595	5280450	Study M005	Type1	CUMS group vs. control group	Plasma	Blood	Peripheral	Sprague-Dawley rat	Rat	Chronic mild stress model	Chronic mild stress model	Animal model	MS-based	Down
119	Stearic acid	HMDB0000827	C01530	5281	Study M005	Type1	CUMS group vs. control group	Plasma	Blood	Peripheral	Sprague-Dawley rat	Rat	Chronic mild stress model	Chronic mild stress model	Animal model	MS-based	Down
120	L-Alanine	HMDB0000161	C00041	5950	Study M006	Type1	depressed group vs. control group	Plasma	Blood	Peripheral	Human	Human	Chronic systolic heart failure with depression	Depression with comorbidity	Depressive disorder	MS-based	Up
121	L-Arginine	HMDB0000517	C00062	6322	Study M006	Type1	depressed group vs. control group	Plasma	Blood	Peripheral	Human	Human	Chronic systolic heart failure with depression	Depression with comorbidity	Depressive disorder	MS-based	Up
122	L-Aspartic acid	HMDB0000191	C00049	5960	Study M006	Type1	depressed group vs. control group	Plasma	Blood	Peripheral	Human	Human	Chronic systolic heart failure with depression	Depression with comorbidity	Depressive disorder	MS-based	Up
123	L-Glutamic acid	HMDB0000148	C00025	33032	Study M006	Type1	depressed group vs. control group	Plasma	Blood	Peripheral	Human	Human	Chronic systolic heart failure with depression	Depression with comorbidity	Depressive disorder	MS-based	Up
124	L-Isoleucine	HMDB0000172	C00407	6306	Study M006	Type1	depressed group vs. control group	Plasma	Blood	Peripheral	Human	Human	Chronic systolic heart failure with depression	Depression with comorbidity	Depressive disorder	MS-based	Up
125	L-Leucine	HMDB0000687	C00123	6106	Study M006	Type1	depressed group vs. control group	Plasma	Blood	Peripheral	Human	Human	Chronic systolic heart failure with depression	Depression with comorbidity	Depressive disorder	MS-based	Up
126	L-Phenylalanine	HMDB0000159	C00079	6140	Study M006	Type1	depressed group vs. control group	Plasma	Blood	Peripheral	Human	Human	Chronic systolic heart failure with depression	Depression with comorbidity	Depressive disorder	MS-based	Up
127	L-Serine	HMDB0000187	C00065	5951	Study M006	Type1	depressed group vs. control group	Plasma	Blood	Peripheral	Human	Human	Chronic systolic heart failure with depression	Depression with comorbidity	Depressive disorder	MS-based	Up
128	Azelaic acid	HMDB0000784	C08261	2266	Study M006	Type1	depressed group vs. control group	Plasma	Blood	Peripheral	Human	Human	Chronic systolic heart failure with depression	Depression with comorbidity	Depressive disorder	MS-based	Up
129	3-Hydroxysebacic acid	HMDB0000350	N/A	3017884	Study M006	Type1	depressed group vs. control group	Plasma	Blood	Peripheral	Human	Human	Chronic systolic heart failure with depression	Depression with comorbidity	Depressive disorder	MS-based	Up
130	Sebacic acid	HMDB0000792	C08277	5192	Study M006	Type1	depressed group vs. control group	Plasma	Blood	Peripheral	Human	Human	Chronic systolic heart failure with depression	Depression with comorbidity	Depressive disorder	MS-based	Up
131	Suberic acid	HMDB0000893	C08278	10457	Study M006	Type1	depressed group vs. control group	Plasma	Blood	Peripheral	Human	Human	Chronic systolic heart failure with depression	Depression with comorbidity	Depressive disorder	MS-based	Up
132	Uridine	HMDB0000296	C00299	6029	Study M006	Type1	depressed group vs. control group	Plasma	Blood	Peripheral	Human	Human	Chronic systolic heart failure with depression	Depression with comorbidity	Depressive disorder	MS-based	Up
133	L-gamma-glutamyl-L-leucine	HMDB0011171	N/A	4524287	Study M006	Type1	depressed group vs. control group	Plasma	Blood	Peripheral	Human	Human	Chronic systolic heart failure with depression	Depression with comorbidity	Depressive disorder	MS-based	Up
134	Glycyl-Valine	HMDB0028854	N/A	2724807	Study M006	Type1	depressed group vs. control group	Plasma	Blood	Peripheral	Human	Human	Chronic systolic heart failure with depression	Depression with comorbidity	Depressive disorder	MS-based	Up
135	Choline	HMDB0000097	C00114	305	Study M006	Type1	depressed group vs. control group	Plasma	Blood	Peripheral	Human	Human	Chronic systolic heart failure with depression	Depression with comorbidity	Depressive disorder	MS-based	Up
136	L-Cystine	HMDB0000192	C00491	67678	Study M006	Type1	depressed group vs. control group	Plasma	Blood	Peripheral	Human	Human	Chronic systolic heart failure with depression	Depression with comorbidity	Depressive disorder	MS-based	Down
137	Dimethylglycine	HMDB0000092	C01026	673	Study M006	Type1	depressed group vs. control group	Plasma	Blood	Peripheral	Human	Human	Chronic systolic heart failure with depression	Depression with comorbidity	Depressive disorder	MS-based	Down
138	L-Kynurenine	HMDB0000684	C00328	161166	Study M006	Type1	depressed group vs. control group	Plasma	Blood	Peripheral	Human	Human	Chronic systolic heart failure with depression	Depression with comorbidity	Depressive disorder	MS-based	Down
139	Pyroglutamine	HMDB0062558	N/A	134508	Study M006	Type1	depressed group vs. control group	Plasma	Blood	Peripheral	Human	Human	Chronic systolic heart failure with depression	Depression with comorbidity	Depressive disorder	MS-based	Down
140	D-Arabinose	HMDB0029942	N/A	444173	Study M006	Type1	depressed group vs. control group	Plasma	Blood	Peripheral	Human	Human	Chronic systolic heart failure with depression	Depression with comorbidity	Depressive disorder	MS-based	Down
141	Pseudouridine	HMDB0000767	C02067	15047	Study M006	Type1	depressed group vs. control group	Plasma	Blood	Peripheral	Human	Human	Chronic systolic heart failure with depression	Depression with comorbidity	Depressive disorder	MS-based	Down
142	L-Aspartyl-L-phenylalanine	HMDB0000706	N/A	93078	Study M006	Type1	depressed group vs. control group	Plasma	Blood	Peripheral	Human	Human	Chronic systolic heart failure with depression	Depression with comorbidity	Depressive disorder	MS-based	Down
143	Bilirubin	HMDB0000054	C00486	5280352	Study M006	Type1	depressed group vs. control group	Plasma	Blood	Peripheral	Human	Human	Chronic systolic heart failure with depression	Depression with comorbidity	Depressive disorder	MS-based	Down
144	Pantothenic acid	HMDB0000210	C00864	6613	Study M006	Type1	depressed group vs. control group	Plasma	Blood	Peripheral	Human	Human	Chronic systolic heart failure with depression	Depression with comorbidity	Depressive disorder	MS-based	Down
145	Taurocholic acid	HMDB0000036	C05122	6675	Study M006	Type1	depressed group vs. control group	Plasma	Blood	Peripheral	Human	Human	Chronic systolic heart failure with depression	Depression with comorbidity	Depressive disorder	MS-based	Down
146	Threonic acid	HMDB0000943	C01620	151152	Study M006	Type1	depressed group vs. control group	Plasma	Blood	Peripheral	Human	Human	Chronic systolic heart failure with depression	Depression with comorbidity	Depressive disorder	MS-based	Down
147	Urea	HMDB0000294	C00086	1176	Study M006	Type1	depressed group vs. control group	Plasma	Blood	Peripheral	Human	Human	Chronic systolic heart failure with depression	Depression with comorbidity	Depressive disorder	MS-based	Down
148	Hippuric acid	HMDB0000714	C01586	464	Study M007	Type1	CRS group vs. control group	Plasma	Blood	Peripheral	Wistar rat	Rat	Chronic restraint stress model	Chronic restraint stress model	Animal model	MS-based	Up
149	Methyl hippurate	HMDB0000859	N/A	14566	Study M007	Type1	CRS group vs. control group	Plasma	Blood	Peripheral	Wistar rat	Rat	Chronic restraint stress model	Chronic restraint stress model	Animal model	MS-based	Up
150	Cholic acid	HMDB0000619	C00695	221493	Study M007	Type1	CRS group vs. control group	Plasma	Blood	Peripheral	Wistar rat	Rat	Chronic restraint stress model	Chronic restraint stress model	Animal model	MS-based	Up
151	Chenodeoxycholic acid	HMDB0000518	C02528	10133	Study M007	Type1	CRS group vs. control group	Plasma	Blood	Peripheral	Wistar rat	Rat	Chronic restraint stress model	Chronic restraint stress model	Animal model	MS-based	Up
152	LysoPC(16:0)	N/A	C04230	N/A	Study M007	Type1	CRS group vs. control group	Plasma	Blood	Peripheral	Wistar rat	Rat	Chronic restraint stress model	Chronic restraint stress model	Animal model	MS-based	Up
153	L-leucyl-L-proline	HMDB0011175	N/A	44369311	Study M007	Type1	CRS group vs. control group	Urine	Urine	Peripheral	Wistar rat	Rat	Chronic restraint stress model	Chronic restraint stress model	Animal model	MS-based	Up
154	Pantothenic acid	HMDB0000210	C00864	6613	Study M007	Type1	CRS group vs. control group	Urine	Urine	Peripheral	Wistar rat	Rat	Chronic restraint stress model	Chronic restraint stress model	Animal model	MS-based	Up
155	Phytosphingosine	HMDB0004610	C12144	122121	Study M007	Type1	CRS group vs. control group	Urine	Urine	Peripheral	Wistar rat	Rat	Chronic restraint stress model	Chronic restraint stress model	Animal model	MS-based	Up
156	Spermine	HMDB0001256	C00750	1103	Study M007	Type1	CRS group vs. control group	Plasma	Blood	Peripheral	Wistar rat	Rat	Chronic restraint stress model	Chronic restraint stress model	Animal model	MS-based	Down
157	L-Leucine	HMDB0000687	C00123	6106	Study M007	Type1	CRS group vs. control group	Plasma	Blood	Peripheral	Wistar rat	Rat	Chronic restraint stress model	Chronic restraint stress model	Animal model	MS-based	Down
158	Propionylcarnitine	HMDB0000824	C03017	188824	Study M007	Type1	CRS group vs. control group	Plasma	Blood	Peripheral	Wistar rat	Rat	Chronic restraint stress model	Chronic restraint stress model	Animal model	MS-based	Down
159	Butyrylcarnitine	HMDB0002013	C02862	439829	Study M007	Type1	CRS group vs. control group	Plasma	Blood	Peripheral	Wistar rat	Rat	Chronic restraint stress model	Chronic restraint stress model	Animal model	MS-based	Down
160	Ethyl N2-acetyl-L-argininate	N/A	N/A	91795	Study M007	Type1	CRS group vs. control group	Urine	Urine	Peripheral	Wistar rat	Rat	Chronic restraint stress model	Chronic restraint stress model	Animal model	MS-based	Down
161	N1-Methyl-4-pyridone-3-carboxamide	HMDB0004194	C05843	440810	Study M007	Type1	CRS group vs. control group	Urine	Urine	Peripheral	Wistar rat	Rat	Chronic restraint stress model	Chronic restraint stress model	Animal model	MS-based	Down
162	Kynurenic acid	HMDB0000715	C01717	3845	Study M007	Type1	CRS group vs. control group	Urine	Urine	Peripheral	Wistar rat	Rat	Chronic restraint stress model	Chronic restraint stress model	Animal model	MS-based	Down
163	Methyl hippurate	HMDB0000859	N/A	14566	Study M007	Type1	CRS group vs. control group	Urine	Urine	Peripheral	Wistar rat	Rat	Chronic restraint stress model	Chronic restraint stress model	Animal model	MS-based	Down
164	N2-Succinyl-L-ornithine	HMDB0001199	C03415	127370	Study M007	Type1	CRS group vs. control group	Urine	Urine	Peripheral	Wistar rat	Rat	Chronic restraint stress model	Chronic restraint stress model	Animal model	MS-based	Down
165	L-Phenylalanine	HMDB0000159	C00079	6140	Study M008	Type1	CUMS group vs. control group	Urine	Urine	Peripheral	Sprague-Dawley rat	Rat	Chronic mild stress model	Chronic mild stress model	Animal model	MS-based	Up
166	Kynurenic acid	HMDB0000715	C01717	3845	Study M008	Type1	CUMS group vs. control group	Urine	Urine	Peripheral	Sprague-Dawley rat	Rat	Chronic mild stress model	Chronic mild stress model	Animal model	MS-based	Up
167	Phenylacetylglycine	HMDB0000821	C05598	68144	Study M008	Type1	CUMS group vs. control group	Urine	Urine	Peripheral	Sprague-Dawley rat	Rat	Chronic mild stress model	Chronic mild stress model	Animal model	MS-based	Up
168	Hippuric acid	HMDB0000714	C01586	464	Study M008	Type1	CUMS group vs. control group	Urine	Urine	Peripheral	Sprague-Dawley rat	Rat	Chronic mild stress model	Chronic mild stress model	Animal model	MS-based	Up
169	Xanthurenic acid	HMDB0000881	C02470	5699	Study M008	Type1	CUMS group vs. control group	Urine	Urine	Peripheral	Sprague-Dawley rat	Rat	Chronic mild stress model	Chronic mild stress model	Animal model	MS-based	Up
170	N2-Succinyl-L-ornithine	HMDB0001199	C03415	127370	Study M008	Type1	CUMS group vs. control group	Urine	Urine	Peripheral	Sprague-Dawley rat	Rat	Chronic mild stress model	Chronic mild stress model	Animal model	MS-based	Up
171	Phenylacetylglycine	HMDB0000821	C05598	68144	Study M008	Type1	CUMS group vs. control group	Urine	Urine	Peripheral	Sprague-Dawley rat	Rat	Chronic mild stress model	Chronic mild stress model	Animal model	MS-based	Up
172	L-Tryptophan	HMDB0000929	C00078	6305	Study M008	Type1	CUMS group vs. control group	Urine	Urine	Peripheral	Sprague-Dawley rat	Rat	Chronic mild stress model	Chronic mild stress model	Animal model	MS-based	Down
173	Creatinine	HMDB0000562	C00791	588	Study M008	Type1	CUMS group vs. control group	Urine	Urine	Peripheral	Sprague-Dawley rat	Rat	Chronic mild stress model	Chronic mild stress model	Animal model	MS-based	Down
174	Indoleacetic acid	HMDB0000197	C00954	802	Study M008	Type1	CUMS group vs. control group	Urine	Urine	Peripheral	Sprague-Dawley rat	Rat	Chronic mild stress model	Chronic mild stress model	Animal model	MS-based	Down
175	Citric acid	HMDB0000094	C00158	311	Study M008	Type1	CUMS group vs. control group	Urine	Urine	Peripheral	Sprague-Dawley rat	Rat	Chronic mild stress model	Chronic mild stress model	Animal model	MS-based	Down
176	Oxoglutaric acid	HMDB0000208	C00026	51	Study M008	Type1	CUMS group vs. control group	Urine	Urine	Peripheral	Sprague-Dawley rat	Rat	Chronic mild stress model	Chronic mild stress model	Animal model	MS-based	Down
177	Indoxyl sulfate	HMDB0000682	N/A	10258	Study M008	Type1	CUMS group vs. control group	Urine	Urine	Peripheral	Sprague-Dawley rat	Rat	Chronic mild stress model	Chronic mild stress model	Animal model	MS-based	Down
178	Glycine	HMDB0000123	C00037	750	Study M009	Type1	CUMS group vs. control group	Plasma	Blood	Peripheral	Sprague-Dawley rat	Rat	Chronic mild stress model	Chronic mild stress model	Animal model	MS-based	Up
179	Succinic acid	HMDB0000254	C00042	1110	Study M009	Type1	CUMS group vs. control group	Plasma	Blood	Peripheral	Sprague-Dawley rat	Rat	Chronic mild stress model	Chronic mild stress model	Animal model	MS-based	Up
180	L-Glyceric acid	HMDB0006372	N/A	6326776	Study M009	Type1	CUMS group vs. control group	Plasma	Blood	Peripheral	Sprague-Dawley rat	Rat	Chronic mild stress model	Chronic mild stress model	Animal model	MS-based	Up
181	L-Glutamine	HMDB0000641	C00064	5961	Study M009	Type1	CUMS group vs. control group	Plasma	Blood	Peripheral	Sprague-Dawley rat	Rat	Chronic mild stress model	Chronic mild stress model	Animal model	MS-based	Up
182	D-Fructose	HMDB0000660	C02336	439709	Study M009	Type1	CUMS group vs. control group	Plasma	Blood	Peripheral	Sprague-Dawley rat	Rat	Chronic mild stress model	Chronic mild stress model	Animal model	MS-based	Up
183	D-Glucose	HMDB0000122	C00221	5793	Study M009	Type1	CUMS group vs. control group	Plasma	Blood	Peripheral	Sprague-Dawley rat	Rat	Chronic mild stress model	Chronic mild stress model	Animal model	MS-based	Up
184	L-Glutamic acid	HMDB0000148	C00025	33032	Study M009	Type1	CUMS group vs. control group	Plasma	Blood	Peripheral	Sprague-Dawley rat	Rat	Chronic mild stress model	Chronic mild stress model	Animal model	MS-based	Down
185	L-Tyrosine	HMDB0000158	C00082	6057	Study M009	Type1	CUMS group vs. control group	Plasma	Blood	Peripheral	Sprague-Dawley rat	Rat	Chronic mild stress model	Chronic mild stress model	Animal model	MS-based	Down
186	Palmitic acid	HMDB0000220	C00249	985	Study M009	Type1	CUMS group vs. control group	Plasma	Blood	Peripheral	Sprague-Dawley rat	Rat	Chronic mild stress model	Chronic mild stress model	Animal model	MS-based	Down
187	L-Tryptophan	HMDB0000929	C00078	6305	Study M009	Type1	CUMS group vs. control group	Plasma	Blood	Peripheral	Sprague-Dawley rat	Rat	Chronic mild stress model	Chronic mild stress model	Animal model	MS-based	Down
188	Linoleic acid	HMDB0000673	C01595	5280450	Study M009	Type1	CUMS group vs. control group	Plasma	Blood	Peripheral	Sprague-Dawley rat	Rat	Chronic mild stress model	Chronic mild stress model	Animal model	MS-based	Down
189	Stearic acid	HMDB0000827	C01530	5281	Study M009	Type1	CUMS group vs. control group	Plasma	Blood	Peripheral	Sprague-Dawley rat	Rat	Chronic mild stress model	Chronic mild stress model	Animal model	MS-based	Down
190	L-Glutamic acid	HMDB0000148	C00025	33032	Study M009	Type2	CUMS + venlafaxine group vs. CUMS group	Plasma	Blood	Peripheral	Sprague-Dawley rat	Rat	Chronic mild stress model	Chronic mild stress model	Animal model	MS-based	Up
191	Palmitic acid	HMDB0000220	C00249	985	Study M009	Type2	CUMS + venlafaxine group vs. CUMS group	Plasma	Blood	Peripheral	Sprague-Dawley rat	Rat	Chronic mild stress model	Chronic mild stress model	Animal model	MS-based	Up
192	L-Tryptophan	HMDB0000929	C00078	6305	Study M009	Type2	CUMS + venlafaxine group vs. CUMS group	Plasma	Blood	Peripheral	Sprague-Dawley rat	Rat	Chronic mild stress model	Chronic mild stress model	Animal model	MS-based	Up
193	Linoleic acid	HMDB0000673	C01595	5280450	Study M009	Type2	CUMS + venlafaxine group vs. CUMS group	Plasma	Blood	Peripheral	Sprague-Dawley rat	Rat	Chronic mild stress model	Chronic mild stress model	Animal model	MS-based	Up
194	Stearic acid	HMDB0000827	C01530	5281	Study M009	Type2	CUMS + venlafaxine group vs. CUMS group	Plasma	Blood	Peripheral	Sprague-Dawley rat	Rat	Chronic mild stress model	Chronic mild stress model	Animal model	MS-based	Up
195	Palmitic acid	HMDB0000220	C00249	985	Study M009	Type2	CUMS + fluoxetine group vs. CUMS group	Plasma	Blood	Peripheral	Sprague-Dawley rat	Rat	Chronic mild stress model	Chronic mild stress model	Animal model	MS-based	Up
196	L-Tryptophan	HMDB0000929	C00078	6305	Study M009	Type2	CUMS + fluoxetine group vs. CUMS group	Plasma	Blood	Peripheral	Sprague-Dawley rat	Rat	Chronic mild stress model	Chronic mild stress model	Animal model	MS-based	Up
197	Stearic acid	HMDB0000827	C01530	5281	Study M009	Type2	CUMS + fluoxetine group vs. CUMS group	Plasma	Blood	Peripheral	Sprague-Dawley rat	Rat	Chronic mild stress model	Chronic mild stress model	Animal model	MS-based	Up
198	Succinic acid	HMDB0000254	C00042	1110	Study M009	Type2	CUMS + high dose of Xiaoyaosan group vs. CUMS group	Plasma	Blood	Peripheral	Sprague-Dawley rat	Rat	Chronic mild stress model	Chronic mild stress model	Animal model	MS-based	Up
199	Palmitic acid	HMDB0000220	C00249	985	Study M009	Type2	CUMS + high dose of Xiaoyaosan group vs. CUMS group	Plasma	Blood	Peripheral	Sprague-Dawley rat	Rat	Chronic mild stress model	Chronic mild stress model	Animal model	MS-based	Up
200	L-Tryptophan	HMDB0000929	C00078	6305	Study M009	Type2	CUMS + high dose of Xiaoyaosan group vs. CUMS group	Plasma	Blood	Peripheral	Sprague-Dawley rat	Rat	Chronic mild stress model	Chronic mild stress model	Animal model	MS-based	Up
201	L-Glutamic acid	HMDB0000148	C00025	33032	Study M009	Type2	CUMS + middle dose of Xiaoyaosan group vs. CUMS group	Plasma	Blood	Peripheral	Sprague-Dawley rat	Rat	Chronic mild stress model	Chronic mild stress model	Animal model	MS-based	Up
202	L-Tyrosine	HMDB0000158	C00082	6057	Study M009	Type2	CUMS + middle dose of Xiaoyaosan group vs. CUMS group	Plasma	Blood	Peripheral	Sprague-Dawley rat	Rat	Chronic mild stress model	Chronic mild stress model	Animal model	MS-based	Up
203	Palmitic acid	HMDB0000220	C00249	985	Study M009	Type2	CUMS + middle dose of Xiaoyaosan group vs. CUMS group	Plasma	Blood	Peripheral	Sprague-Dawley rat	Rat	Chronic mild stress model	Chronic mild stress model	Animal model	MS-based	Up
204	L-Tryptophan	HMDB0000929	C00078	6305	Study M009	Type2	CUMS + middle dose of Xiaoyaosan group vs. CUMS group	Plasma	Blood	Peripheral	Sprague-Dawley rat	Rat	Chronic mild stress model	Chronic mild stress model	Animal model	MS-based	Up
205	Glycine	HMDB0000123	C00037	750	Study M009	Type2	CUMS + venlafaxine group vs. CUMS group	Plasma	Blood	Peripheral	Sprague-Dawley rat	Rat	Chronic mild stress model	Chronic mild stress model	Animal model	MS-based	Down
206	L-Glutamine	HMDB0000641	C00064	5961	Study M009	Type2	CUMS + venlafaxine group vs. CUMS group	Plasma	Blood	Peripheral	Sprague-Dawley rat	Rat	Chronic mild stress model	Chronic mild stress model	Animal model	MS-based	Down
207	D-Fructose	HMDB0000660	C02336	439709	Study M009	Type2	CUMS + venlafaxine group vs. CUMS group	Plasma	Blood	Peripheral	Sprague-Dawley rat	Rat	Chronic mild stress model	Chronic mild stress model	Animal model	MS-based	Down
208	D-Glucose	HMDB0000122	C00221	5793	Study M009	Type2	CUMS + venlafaxine group vs. CUMS group	Plasma	Blood	Peripheral	Sprague-Dawley rat	Rat	Chronic mild stress model	Chronic mild stress model	Animal model	MS-based	Down
209	Glycine	HMDB0000123	C00037	750	Study M009	Type2	CUMS + fluoxetine group vs. CUMS group	Plasma	Blood	Peripheral	Sprague-Dawley rat	Rat	Chronic mild stress model	Chronic mild stress model	Animal model	MS-based	Down
210	D-Fructose	HMDB0000660	C02336	439709	Study M009	Type2	CUMS + fluoxetine group vs. CUMS group	Plasma	Blood	Peripheral	Sprague-Dawley rat	Rat	Chronic mild stress model	Chronic mild stress model	Animal model	MS-based	Down
211	D-Glucose	HMDB0000122	C00221	5793	Study M009	Type2	CUMS + fluoxetine group vs. CUMS group	Plasma	Blood	Peripheral	Sprague-Dawley rat	Rat	Chronic mild stress model	Chronic mild stress model	Animal model	MS-based	Down
212	D-Fructose	HMDB0000660	C02336	439709	Study M009	Type2	CUMS + high dose of Xiaoyaosan group vs. CUMS group	Plasma	Blood	Peripheral	Sprague-Dawley rat	Rat	Chronic mild stress model	Chronic mild stress model	Animal model	MS-based	Down
213	D-Glucose	HMDB0000122	C00221	5793	Study M009	Type2	CUMS + high dose of Xiaoyaosan group vs. CUMS group	Plasma	Blood	Peripheral	Sprague-Dawley rat	Rat	Chronic mild stress model	Chronic mild stress model	Animal model	MS-based	Down
214	Glycine	HMDB0000123	C00037	750	Study M009	Type2	CUMS + middle dose of Xiaoyaosan group vs. CUMS group	Plasma	Blood	Peripheral	Sprague-Dawley rat	Rat	Chronic mild stress model	Chronic mild stress model	Animal model	MS-based	Down
215	Succinic acid	HMDB0000254	C00042	1110	Study M009	Type2	CUMS + middle dose of Xiaoyaosan group vs. CUMS group	Plasma	Blood	Peripheral	Sprague-Dawley rat	Rat	Chronic mild stress model	Chronic mild stress model	Animal model	MS-based	Down
216	L-Glyceric acid	HMDB0006372	N/A	6326776	Study M009	Type2	CUMS + middle dose of Xiaoyaosan group vs. CUMS group	Plasma	Blood	Peripheral	Sprague-Dawley rat	Rat	Chronic mild stress model	Chronic mild stress model	Animal model	MS-based	Down
217	D-Fructose	HMDB0000660	C02336	439709	Study M009	Type2	CUMS + middle dose of Xiaoyaosan group vs. CUMS group	Plasma	Blood	Peripheral	Sprague-Dawley rat	Rat	Chronic mild stress model	Chronic mild stress model	Animal model	MS-based	Down
218	D-Glucose	HMDB0000122	C00221	5793	Study M009	Type2	CUMS + middle dose of Xiaoyaosan group vs. CUMS group	Plasma	Blood	Peripheral	Sprague-Dawley rat	Rat	Chronic mild stress model	Chronic mild stress model	Animal model	MS-based	Down
219	L-Aspartic acid	HMDB0000191	C00049	5960	Study M010	Type4	SSRI-treated responder group vs. non-responder group	Plasma	Blood	Peripheral	Human	Human	Depression	Depression	Depressive disorder	MS-based	Up
220	L-Asparagine	HMDB0000168	C00152	6267	Study M010	Type4	SSRI-treated responder group vs. non-responder group	Plasma	Blood	Peripheral	Human	Human	Depression	Depression	Depressive disorder	MS-based	Up
221	Hydroxylamine	HMDB0003338	C00192	787	Study M010	Type4	SSRI-treated responder group vs. non-responder group	Plasma	Blood	Peripheral	Human	Human	Depression	Depression	Depressive disorder	MS-based	Up
222	Glycine	HMDB0000123	C00037	750	Study M010	Type4	SSRI-treated responder group vs. non-responder group	Plasma	Blood	Peripheral	Human	Human	Depression	Depression	Depressive disorder	MS-based	Down
223	L-Glutamic acid	HMDB0000148	C00025	33032	Study M010	Type4	SSRI-treated responder group vs. non-responder group	Plasma	Blood	Peripheral	Human	Human	Depression	Depression	Depressive disorder	MS-based	Down
224	3,4-Dihydroxybenzeneacetic acid	HMDB0001336	C01161	547	Study M011	Type4	sertraline-treated responder group vs. non-responder group	Serum	Blood	Peripheral	Human	Human	Depression	Depression	Depressive disorder	MS-based	Unknown
225	Hydroxyphenyllactic acid	HMDB0000755	C03672	9378	Study M011	Type4	sertraline-treated responder group vs. non-responder group	Serum	Blood	Peripheral	Human	Human	Depression	Depression	Depressive disorder	MS-based	Unknown
226	Serotonin	HMDB0000259	C00780	5202	Study M011	Type4	sertraline-treated responder group vs. non-responder group	Serum	Blood	Peripheral	Human	Human	Depression	Depression	Depressive disorder	MS-based	Unknown
227	Gamma-Tocopherol	HMDB0001492	C02483	92729	Study M011	Type4	sertraline-treated responder group vs. non-responder group	Serum	Blood	Peripheral	Human	Human	Depression	Depression	Depressive disorder	MS-based	Unknown
228	Gamma-Tocopherol	HMDB0001492	C02483	92729	Study M011	Type4	sertraline-treated responder group vs. non-responder group	Serum	Blood	Peripheral	Human	Human	Depression	Depression	Depressive disorder	MS-based	Unknown
229	Hypoxanthine	HMDB0000157	C00262	790	Study M011	Type4	placebo-treated responder group vs. non-responder group	Serum	Blood	Peripheral	Human	Human	Depression	Depression	Depressive disorder	MS-based	Unknown
230	Uric acid	HMDB0000289	C00366	1175	Study M011	Type4	placebo-treated responder group vs. non-responder group	Serum	Blood	Peripheral	Human	Human	Depression	Depression	Depressive disorder	MS-based	Unknown
231	Vanillylmandelic acid	HMDB0000291	C05584	736172	Study M011	Type4	placebo-treated responder group vs. non-responder group	Serum	Blood	Peripheral	Human	Human	Depression	Depression	Depressive disorder	MS-based	Unknown
232	Homogentisic acid	HMDB0000130	C00544	780	Study M011	Type4	placebo-treated responder group vs. non-responder group	Serum	Blood	Peripheral	Human	Human	Depression	Depression	Depressive disorder	MS-based	Unknown
233	5-Methoxytryptophol	HMDB0001896	N/A	12835	Study M011	Type4	placebo-treated responder group vs. non-responder group	Serum	Blood	Peripheral	Human	Human	Depression	Depression	Depressive disorder	MS-based	Unknown
234	Indoleacetic acid	HMDB0000197	C00954	802	Study M011	Type4	placebo-treated responder group vs. non-responder group	Serum	Blood	Peripheral	Human	Human	Depression	Depression	Depressive disorder	MS-based	Unknown
235	Ascorbic acid	HMDB0000044	C00072	54670067	Study M011	Type4	placebo-treated responder group vs. non-responder group	Serum	Blood	Peripheral	Human	Human	Depression	Depression	Depressive disorder	MS-based	Unknown
236	Vanylglycol	HMDB0001490	C05594	10805	Study M011	Type4	placebo-treated responder group vs. non-responder group	Serum	Blood	Peripheral	Human	Human	Depression	Depression	Depressive disorder	MS-based	Unknown
237	Delta-Tocopherol	HMDB0002902	C14151	92094	Study M011	Type4	placebo-treated responder group vs. non-responder group	Serum	Blood	Peripheral	Human	Human	Depression	Depression	Depressive disorder	MS-based	Unknown
238	Hydroxykynurenine	HMDB0000732	C02794	89	Study M011	Type4	placebo-treated responder group vs. non-responder group	Serum	Blood	Peripheral	Human	Human	Depression	Depression	Depressive disorder	MS-based	Unknown
239	Gamma-Tocopherol	HMDB0001492	C02483	92729	Study M011	Type4	placebo-treated responder group vs. non-responder group	Serum	Blood	Peripheral	Human	Human	Depression	Depression	Depressive disorder	MS-based	Unknown
240	L-Cysteine	HMDB0000574	C00097	5862	Study M011	Type4	placebo-treated responder group vs. non-responder group	Serum	Blood	Peripheral	Human	Human	Depression	Depression	Depressive disorder	MS-based	Unknown
241	3,4-Dihydroxybenzeneacetic acid	HMDB0001336	C01161	547	Study M011	Type4	placebo-treated responder group vs. non-responder group	Serum	Blood	Peripheral	Human	Human	Depression	Depression	Depressive disorder	MS-based	Unknown
242	Serotonin	HMDB0000259	C00780	5202	Study M011	Type4	placebo-treated responder group vs. non-responder group	Serum	Blood	Peripheral	Human	Human	Depression	Depression	Depressive disorder	MS-based	Unknown
243	Xanthine	HMDB0000292	C00385	1188	Study M011	Type4	placebo-treated responder group vs. non-responder group	Serum	Blood	Peripheral	Human	Human	Depression	Depression	Depressive disorder	MS-based	Unknown
244	5-Hydroxyindoleacetic acid	HMDB0000763	C05635	1826	Study M011	Type4	placebo-treated responder group vs. non-responder group	Serum	Blood	Peripheral	Human	Human	Depression	Depression	Depressive disorder	MS-based	Unknown
245	Gamma-Tocopherol	HMDB0001492	C02483	92729	Study M011	Type4	placebo-treated responder group vs. non-responder group	Serum	Blood	Peripheral	Human	Human	Depression	Depression	Depressive disorder	MS-based	Unknown
246	DOPA	HMDB0000181	C00355	6047	Study M011	Type4	placebo-treated responder group vs. non-responder group	Serum	Blood	Peripheral	Human	Human	Depression	Depression	Depressive disorder	MS-based	Unknown
247	3-Methoxytyrosine	HMDB0001434	N/A	1670	Study M012	Type1	CVS group vs. control group	Urine	Urine	Peripheral	Wistar rat	Rat	Chronic mild stress model	Chronic mild stress model	Animal model	MS-based	Up
248	Pantothenic acid	HMDB0000210	C00864	6613	Study M012	Type1	CVS group vs. control group	Urine	Urine	Peripheral	Wistar rat	Rat	Chronic mild stress model	Chronic mild stress model	Animal model	MS-based	Up
249	2,8-Dihydroxyquinoline-beta-D-glucuronide	HMDB0011658	N/A	53481014	Study M012	Type1	CVS group vs. control group	Urine	Urine	Peripheral	Wistar rat	Rat	Chronic mild stress model	Chronic mild stress model	Animal model	MS-based	Up
250	5-Hydroxy-6-methoxyindole glucuronide	HMDB0010363	C03033	196512	Study M012	Type1	CVS group vs. control group	Urine	Urine	Peripheral	Wistar rat	Rat	Chronic mild stress model	Chronic mild stress model	Animal model	MS-based	Up
251	L-phenylalanyl-L-hydroxyproline	HMDB0011176	N/A	53480675	Study M012	Type1	CVS group vs. control group	Urine	Urine	Peripheral	Wistar rat	Rat	Chronic mild stress model	Chronic mild stress model	Animal model	MS-based	Up
252	Indole-3-carboxylic acid	HMDB0003320	C19837	69867	Study M012	Type1	CVS group vs. control group	Urine	Urine	Peripheral	Wistar rat	Rat	Chronic mild stress model	Chronic mild stress model	Animal model	MS-based	Up
253	Kynurenic acid	HMDB0000715	C01717	3845	Study M012	Type1	CVS group vs. control group	Urine	Urine	Peripheral	Wistar rat	Rat	Chronic mild stress model	Chronic mild stress model	Animal model	MS-based	Down
254	Xanthurenic acid	HMDB0000881	C02470	5699	Study M012	Type1	CVS group vs. control group	Urine	Urine	Peripheral	Wistar rat	Rat	Chronic mild stress model	Chronic mild stress model	Animal model	MS-based	Down
255	L-Proline	HMDB0000162	C00148	145742	Study M012	Type1	CVS group vs. control group	Urine	Urine	Peripheral	Wistar rat	Rat	Chronic mild stress model	Chronic mild stress model	Animal model	MS-based	Down
256	Kynurenic acid	HMDB0000715	C01717	3845	Study M012	Type2	CVS + CSGS group vs. CVS group	Urine	Urine	Peripheral	Wistar rat	Rat	Chronic mild stress model	Chronic mild stress model	Animal model	MS-based	Up
257	Xanthurenic acid	HMDB0000881	C02470	5699	Study M012	Type2	CVS + CSGS group vs. CVS group	Urine	Urine	Peripheral	Wistar rat	Rat	Chronic mild stress model	Chronic mild stress model	Animal model	MS-based	Up
258	L-Proline	HMDB0000162	C00148	145742	Study M012	Type2	CVS + CSGS group vs. CVS group	Urine	Urine	Peripheral	Wistar rat	Rat	Chronic mild stress model	Chronic mild stress model	Animal model	MS-based	Up
259	Kynurenic acid	HMDB0000715	C01717	3845	Study M012	Type2	CVS + fluoxetine group vs. CVS group	Urine	Urine	Peripheral	Wistar rat	Rat	Chronic mild stress model	Chronic mild stress model	Animal model	MS-based	Up
260	Xanthurenic acid	HMDB0000881	C02470	5699	Study M012	Type2	CVS + fluoxetine group vs. CVS group	Urine	Urine	Peripheral	Wistar rat	Rat	Chronic mild stress model	Chronic mild stress model	Animal model	MS-based	Up
261	3-Methoxytyrosine	HMDB0001434	N/A	1670	Study M012	Type2	CVS + CSGS group vs. CVS group	Urine	Urine	Peripheral	Wistar rat	Rat	Chronic mild stress model	Chronic mild stress model	Animal model	MS-based	Down
262	Pantothenic acid	HMDB0000210	C00864	6613	Study M012	Type2	CVS + CSGS group vs. CVS group	Urine	Urine	Peripheral	Wistar rat	Rat	Chronic mild stress model	Chronic mild stress model	Animal model	MS-based	Down
263	2,8-Dihydroxyquinoline-beta-D-glucuronide	HMDB0011658	N/A	53481014	Study M012	Type2	CVS + CSGS group vs. CVS group	Urine	Urine	Peripheral	Wistar rat	Rat	Chronic mild stress model	Chronic mild stress model	Animal model	MS-based	Down
264	5-Hydroxy-6-methoxyindole glucuronide	HMDB0010363	C03033	196512	Study M012	Type2	CVS + CSGS group vs. CVS group	Urine	Urine	Peripheral	Wistar rat	Rat	Chronic mild stress model	Chronic mild stress model	Animal model	MS-based	Down
265	L-phenylalanyl-L-hydroxyproline	HMDB0011176	N/A	53480675	Study M012	Type2	CVS + CSGS group vs. CVS group	Urine	Urine	Peripheral	Wistar rat	Rat	Chronic mild stress model	Chronic mild stress model	Animal model	MS-based	Down
266	Pantothenic acid	HMDB0000210	C00864	6613	Study M012	Type2	CVS + fluoxetine group vs. CVS group	Urine	Urine	Peripheral	Wistar rat	Rat	Chronic mild stress model	Chronic mild stress model	Animal model	MS-based	Down
267	2,8-Dihydroxyquinoline-beta-D-glucuronide	HMDB0011658	N/A	53481014	Study M012	Type2	CVS + fluoxetine group vs. CVS group	Urine	Urine	Peripheral	Wistar rat	Rat	Chronic mild stress model	Chronic mild stress model	Animal model	MS-based	Down
268	5-Hydroxy-6-methoxyindole glucuronide	HMDB0010363	C03033	196512	Study M012	Type2	CVS + fluoxetine group vs. CVS group	Urine	Urine	Peripheral	Wistar rat	Rat	Chronic mild stress model	Chronic mild stress model	Animal model	MS-based	Down
269	L-phenylalanyl-L-hydroxyproline	HMDB0011176	N/A	53480675	Study M012	Type2	CVS + fluoxetine group vs. CVS group	Urine	Urine	Peripheral	Wistar rat	Rat	Chronic mild stress model	Chronic mild stress model	Animal model	MS-based	Down
270	L-Proline	HMDB0000162	C00148	145742	Study M012	Type2	CVS + fluoxetine group vs. CVS group	Urine	Urine	Peripheral	Wistar rat	Rat	Chronic mild stress model	Chronic mild stress model	Animal model	MS-based	Down
271	L-Alanine	HMDB0000161	C00041	5950	Study M013	Type3	paroxetine group vs. control group	Hippocampus	Brain	Central	DBA/2OlaHsd mouse	Mouse	Healthy individuals	Healthy individuals	Healthy individuals	MS-based	Up
272	L-Isoleucine	HMDB0000172	C00407	6306	Study M013	Type3	paroxetine group vs. control group	Hippocampus	Brain	Central	DBA/2OlaHsd mouse	Mouse	Healthy individuals	Healthy individuals	Healthy individuals	MS-based	Up
273	L-Leucine	HMDB0000687	C00123	6106	Study M013	Type3	paroxetine group vs. control group	Hippocampus	Brain	Central	DBA/2OlaHsd mouse	Mouse	Healthy individuals	Healthy individuals	Healthy individuals	MS-based	Up
274	L-Proline	HMDB0000162	C00148	145742	Study M013	Type3	paroxetine group vs. control group	Hippocampus	Brain	Central	DBA/2OlaHsd mouse	Mouse	Healthy individuals	Healthy individuals	Healthy individuals	MS-based	Up
275	L-Serine	HMDB0000187	C00065	5951	Study M013	Type3	paroxetine group vs. control group	Hippocampus	Brain	Central	DBA/2OlaHsd mouse	Mouse	Healthy individuals	Healthy individuals	Healthy individuals	MS-based	Up
276	L-Threonine	HMDB0000167	C00188	6288	Study M013	Type3	paroxetine group vs. control group	Hippocampus	Brain	Central	DBA/2OlaHsd mouse	Mouse	Healthy individuals	Healthy individuals	Healthy individuals	MS-based	Up
277	L-Tyrosine	HMDB0000158	C00082	6057	Study M013	Type3	paroxetine group vs. control group	Hippocampus	Brain	Central	DBA/2OlaHsd mouse	Mouse	Healthy individuals	Healthy individuals	Healthy individuals	MS-based	Up
278	L-Valine	HMDB0000883	C00183	6287	Study M013	Type3	paroxetine group vs. control group	Hippocampus	Brain	Central	DBA/2OlaHsd mouse	Mouse	Healthy individuals	Healthy individuals	Healthy individuals	MS-based	Up
279	Fumaric acid	HMDB0000134	C00122	444972	Study M013	Type3	paroxetine group vs. control group	Hippocampus	Brain	Central	DBA/2OlaHsd mouse	Mouse	Healthy individuals	Healthy individuals	Healthy individuals	MS-based	Up
280	D-Fructose	HMDB0000660	C02336	439709	Study M013	Type3	paroxetine group vs. control group	Hippocampus	Brain	Central	DBA/2OlaHsd mouse	Mouse	Healthy individuals	Healthy individuals	Healthy individuals	MS-based	Up
281	Fructose 6-phosphate	HMDB0000124	C00085	69507	Study M013	Type3	paroxetine group vs. control group	Hippocampus	Brain	Central	DBA/2OlaHsd mouse	Mouse	Healthy individuals	Healthy individuals	Healthy individuals	MS-based	Up
282	D-Glucose	HMDB0000122	C00221	5793	Study M013	Type3	paroxetine group vs. control group	Hippocampus	Brain	Central	DBA/2OlaHsd mouse	Mouse	Healthy individuals	Healthy individuals	Healthy individuals	MS-based	Up
283	Glucose 6-phosphate	HMDB0001401	C00092	5958	Study M013	Type3	paroxetine group vs. control group	Hippocampus	Brain	Central	DBA/2OlaHsd mouse	Mouse	Healthy individuals	Healthy individuals	Healthy individuals	MS-based	Up
284	Ethanolamine	HMDB0000149	C00189	700	Study M013	Type3	paroxetine group vs. control group	Hippocampus	Brain	Central	DBA/2OlaHsd mouse	Mouse	Healthy individuals	Healthy individuals	Healthy individuals	MS-based	Up
285	Hypoxanthine	HMDB0000157	C00262	790	Study M013	Type3	paroxetine group vs. control group	Hippocampus	Brain	Central	DBA/2OlaHsd mouse	Mouse	Healthy individuals	Healthy individuals	Healthy individuals	MS-based	Up
286	Taurine	HMDB0000251	C00245	1123	Study M013	Type3	paroxetine group vs. control group	Hippocampus	Brain	Central	DBA/2OlaHsd mouse	Mouse	Healthy individuals	Healthy individuals	Healthy individuals	MS-based	Up
287	Uracil	HMDB0000300	C00106	1174	Study M013	Type3	paroxetine group vs. control group	Hippocampus	Brain	Central	DBA/2OlaHsd mouse	Mouse	Healthy individuals	Healthy individuals	Healthy individuals	MS-based	Up
288	Gamma-Aminobutyric acid	HMDB0000112	C00334	119	Study M013	Type3	paroxetine group vs. control group	Hippocampus	Brain	Central	DBA/2OlaHsd mouse	Mouse	Healthy individuals	Healthy individuals	Healthy individuals	MS-based	Down
289	Threonic acid	HMDB0000943	C01620	151152	Study M013	Type3	paroxetine group vs. control group	Hippocampus	Brain	Central	DBA/2OlaHsd mouse	Mouse	Healthy individuals	Healthy individuals	Healthy individuals	MS-based	Down
290	L-Lactic acid	HMDB0000190	C00186	107689	Study M013	Type3	paroxetine group vs. control group	Hippocampus	Brain	Central	DBA/2OlaHsd mouse	Mouse	Healthy individuals	Healthy individuals	Healthy individuals	MS-based	Down
291	myo-Inositol	HMDB0000211	C00137	892	Study M013	Type3	paroxetine group vs. control group	Hippocampus	Brain	Central	DBA/2OlaHsd mouse	Mouse	Healthy individuals	Healthy individuals	Healthy individuals	MS-based	Down
292	L-Lactic acid	HMDB0000190	C00186	107689	Study M014	Type1	CUMS group vs. control group	Urine	Urine	Peripheral	Sprague-Dawley rat	Rat	Chronic mild stress model	Chronic mild stress model	Animal model	NMR	Up
293	Creatinine	HMDB0000562	C00791	588	Study M014	Type1	CUMS group vs. control group	Urine	Urine	Peripheral	Sprague-Dawley rat	Rat	Chronic mild stress model	Chronic mild stress model	Animal model	NMR	Up
294	Taurine	HMDB0000251	C00245	1123	Study M014	Type1	CUMS group vs. control group	Urine	Urine	Peripheral	Sprague-Dawley rat	Rat	Chronic mild stress model	Chronic mild stress model	Animal model	NMR	Up
295	N-acetyl glycoprotein	N/A	N/A	N/A	Study M014	Type1	CUMS group vs. control group	Urine	Urine	Peripheral	Sprague-Dawley rat	Rat	Chronic mild stress model	Chronic mild stress model	Animal model	NMR	Down
296	Pyruvic acid	HMDB0000243	C00022	1060	Study M014	Type1	CUMS group vs. control group	Urine	Urine	Peripheral	Sprague-Dawley rat	Rat	Chronic mild stress model	Chronic mild stress model	Animal model	NMR	Down
297	Phenylacetylglycine	HMDB0000821	C05598	68144	Study M014	Type1	CUMS group vs. control group	Urine	Urine	Peripheral	Sprague-Dawley rat	Rat	Chronic mild stress model	Chronic mild stress model	Animal model	NMR	Down
298	Betaine	HMDB0000043	C00719	247	Study M014	Type1	CUMS group vs. control group	Urine	Urine	Peripheral	Sprague-Dawley rat	Rat	Chronic mild stress model	Chronic mild stress model	Animal model	NMR	Down
299	N-acetyl glycoprotein	N/A	N/A	N/A	Study M014	Type2	CUMS + Xiaoyaosan group vs. CUMS group	Urine	Urine	Peripheral	Sprague-Dawley rat	Rat	Chronic mild stress model	Chronic mild stress model	Animal model	NMR	Up
300	Pyruvic acid	HMDB0000243	C00022	1060	Study M014	Type2	CUMS + Xiaoyaosan group vs. CUMS group	Urine	Urine	Peripheral	Sprague-Dawley rat	Rat	Chronic mild stress model	Chronic mild stress model	Animal model	NMR	Up
301	Creatinine	HMDB0000562	C00791	588	Study M014	Type2	CUMS + Xiaoyaosan group vs. CUMS group	Urine	Urine	Peripheral	Sprague-Dawley rat	Rat	Chronic mild stress model	Chronic mild stress model	Animal model	NMR	Down
302	Taurine	HMDB0000251	C00245	1123	Study M014	Type2	CUMS + Xiaoyaosan group vs. CUMS group	Urine	Urine	Peripheral	Sprague-Dawley rat	Rat	Chronic mild stress model	Chronic mild stress model	Animal model	NMR	Down
303	N-acetyl glycoprotein	N/A	N/A	N/A	Study M014	Type2	CUMS + XY-A group vs. CUMS group	Urine	Urine	Peripheral	Sprague-Dawley rat	Rat	Chronic mild stress model	Chronic mild stress model	Animal model	NMR	Up
304	Pyruvic acid	HMDB0000243	C00022	1060	Study M014	Type2	CUMS + XY-A group vs. CUMS group	Urine	Urine	Peripheral	Sprague-Dawley rat	Rat	Chronic mild stress model	Chronic mild stress model	Animal model	NMR	Up
305	Betaine	HMDB0000043	C00719	247	Study M014	Type2	CUMS + XY-A group vs. CUMS group	Urine	Urine	Peripheral	Sprague-Dawley rat	Rat	Chronic mild stress model	Chronic mild stress model	Animal model	NMR	Up
306	Creatinine	HMDB0000562	C00791	588	Study M014	Type2	CUMS + XY-A group vs. CUMS group	Urine	Urine	Peripheral	Sprague-Dawley rat	Rat	Chronic mild stress model	Chronic mild stress model	Animal model	NMR	Down
307	Taurine	HMDB0000251	C00245	1123	Study M014	Type2	CUMS + XY-A group vs. CUMS group	Urine	Urine	Peripheral	Sprague-Dawley rat	Rat	Chronic mild stress model	Chronic mild stress model	Animal model	NMR	Down
308	L-Threonine	HMDB0000167	C00188	6288	Study M015	Type1	CUMS group vs. control group	Serum	Blood	Peripheral	Sprague-Dawley rat	Rat	Chronic mild stress model	Chronic mild stress model	Animal model	NMR	Up
309	L-Lactic acid	HMDB0000190	C00186	107689	Study M015	Type1	CUMS group vs. control group	Serum	Blood	Peripheral	Sprague-Dawley rat	Rat	Chronic mild stress model	Chronic mild stress model	Animal model	NMR	Up
310	N-acetyl glycoprotein	N/A	N/A	N/A	Study M015	Type1	CUMS group vs. control group	Serum	Blood	Peripheral	Sprague-Dawley rat	Rat	Chronic mild stress model	Chronic mild stress model	Animal model	NMR	Up
311	Creatine	HMDB0000064	C00300	586	Study M015	Type1	CUMS group vs. control group	Serum	Blood	Peripheral	Sprague-Dawley rat	Rat	Chronic mild stress model	Chronic mild stress model	Animal model	NMR	Up
312	Beta-D-Glucose	HMDB0000516	C00221	64689	Study M015	Type1	CUMS group vs. control group	Serum	Blood	Peripheral	Sprague-Dawley rat	Rat	Chronic mild stress model	Chronic mild stress model	Animal model	NMR	Up
313	L-Isoleucine	HMDB0000172	C00407	6306	Study M015	Type1	CUMS group vs. control group	Serum	Blood	Peripheral	Sprague-Dawley rat	Rat	Chronic mild stress model	Chronic mild stress model	Animal model	NMR	Down
314	Choline	HMDB0000097	C00114	305	Study M015	Type1	CUMS group vs. control group	Serum	Blood	Peripheral	Sprague-Dawley rat	Rat	Chronic mild stress model	Chronic mild stress model	Animal model	NMR	Down
315	Trimethylamine N-oxide	HMDB0000925	C01104	1145	Study M015	Type1	CUMS group vs. control group	Serum	Blood	Peripheral	Sprague-Dawley rat	Rat	Chronic mild stress model	Chronic mild stress model	Animal model	NMR	Down
316	L-Isoleucine	HMDB0000172	C00407	6306	Study M015	Type2	CUMS + venlafaxine group vs. CUMS group	Serum	Blood	Peripheral	Sprague-Dawley rat	Rat	Chronic mild stress model	Chronic mild stress model	Animal model	NMR	Up
317	Choline	HMDB0000097	C00114	305	Study M015	Type2	CUMS + venlafaxine group vs. CUMS group	Serum	Blood	Peripheral	Sprague-Dawley rat	Rat	Chronic mild stress model	Chronic mild stress model	Animal model	NMR	Up
318	Trimethylamine N-oxide	HMDB0000925	C01104	1145	Study M015	Type2	CUMS + venlafaxine group vs. CUMS group	Serum	Blood	Peripheral	Sprague-Dawley rat	Rat	Chronic mild stress model	Chronic mild stress model	Animal model	NMR	Up
319	L-Isoleucine	HMDB0000172	C00407	6306	Study M015	Type2	CUMS + Xiaoyaosan Nan group vs. CUMS group	Serum	Blood	Peripheral	Sprague-Dawley rat	Rat	Chronic mild stress model	Chronic mild stress model	Animal model	NMR	Up
320	Choline	HMDB0000097	C00114	305	Study M015	Type2	CUMS + Xiaoyaosan Nan group vs. CUMS group	Serum	Blood	Peripheral	Sprague-Dawley rat	Rat	Chronic mild stress model	Chronic mild stress model	Animal model	NMR	Up
321	Trimethylamine N-oxide	HMDB0000925	C01104	1145	Study M015	Type2	CUMS + Xiaoyaosan Nan group vs. CUMS group	Serum	Blood	Peripheral	Sprague-Dawley rat	Rat	Chronic mild stress model	Chronic mild stress model	Animal model	NMR	Up
322	L-Isoleucine	HMDB0000172	C00407	6306	Study M015	Type2	CUMS + Xiaoyaosan Bei group vs. CUMS group	Serum	Blood	Peripheral	Sprague-Dawley rat	Rat	Chronic mild stress model	Chronic mild stress model	Animal model	NMR	Up
323	Choline	HMDB0000097	C00114	305	Study M015	Type2	CUMS + Xiaoyaosan Bei group vs. CUMS group	Serum	Blood	Peripheral	Sprague-Dawley rat	Rat	Chronic mild stress model	Chronic mild stress model	Animal model	NMR	Up
324	Trimethylamine N-oxide	HMDB0000925	C01104	1145	Study M015	Type2	CUMS + Xiaoyaosan Bei group vs. CUMS group	Serum	Blood	Peripheral	Sprague-Dawley rat	Rat	Chronic mild stress model	Chronic mild stress model	Animal model	NMR	Up
325	L-Threonine	HMDB0000167	C00188	6288	Study M015	Type2	CUMS + venlafaxine group vs. CUMS group	Serum	Blood	Peripheral	Sprague-Dawley rat	Rat	Chronic mild stress model	Chronic mild stress model	Animal model	NMR	Down
326	L-Lactic acid	HMDB0000190	C00186	107689	Study M015	Type2	CUMS + venlafaxine group vs. CUMS group	Serum	Blood	Peripheral	Sprague-Dawley rat	Rat	Chronic mild stress model	Chronic mild stress model	Animal model	NMR	Down
327	N-acetyl glycoprotein	N/A	N/A	N/A	Study M015	Type2	CUMS + venlafaxine group vs. CUMS group	Serum	Blood	Peripheral	Sprague-Dawley rat	Rat	Chronic mild stress model	Chronic mild stress model	Animal model	NMR	Down
328	Creatine	HMDB0000064	C00300	586	Study M015	Type2	CUMS + venlafaxine group vs. CUMS group	Serum	Blood	Peripheral	Sprague-Dawley rat	Rat	Chronic mild stress model	Chronic mild stress model	Animal model	NMR	Down
329	Beta-D-Glucose	HMDB0000516	C00221	64689	Study M015	Type2	CUMS + venlafaxine group vs. CUMS group	Serum	Blood	Peripheral	Sprague-Dawley rat	Rat	Chronic mild stress model	Chronic mild stress model	Animal model	NMR	Down
330	L-Threonine	HMDB0000167	C00188	6288	Study M015	Type2	CUMS + Xiaoyaosan Nan group vs. CUMS group	Serum	Blood	Peripheral	Sprague-Dawley rat	Rat	Chronic mild stress model	Chronic mild stress model	Animal model	NMR	Down
331	L-Lactic acid	HMDB0000190	C00186	107689	Study M015	Type2	CUMS + Xiaoyaosan Nan group vs. CUMS group	Serum	Blood	Peripheral	Sprague-Dawley rat	Rat	Chronic mild stress model	Chronic mild stress model	Animal model	NMR	Down
332	N-acetyl glycoprotein	N/A	N/A	N/A	Study M015	Type2	CUMS + Xiaoyaosan Nan group vs. CUMS group	Serum	Blood	Peripheral	Sprague-Dawley rat	Rat	Chronic mild stress model	Chronic mild stress model	Animal model	NMR	Down
333	Creatine	HMDB0000064	C00300	586	Study M015	Type2	CUMS + Xiaoyaosan Nan group vs. CUMS group	Serum	Blood	Peripheral	Sprague-Dawley rat	Rat	Chronic mild stress model	Chronic mild stress model	Animal model	NMR	Down
334	Beta-D-Glucose	HMDB0000516	C00221	64689	Study M015	Type2	CUMS + Xiaoyaosan Nan group vs. CUMS group	Serum	Blood	Peripheral	Sprague-Dawley rat	Rat	Chronic mild stress model	Chronic mild stress model	Animal model	NMR	Down
335	L-Threonine	HMDB0000167	C00188	6288	Study M015	Type2	CUMS + Xiaoyaosan Bei group vs. CUMS group	Serum	Blood	Peripheral	Sprague-Dawley rat	Rat	Chronic mild stress model	Chronic mild stress model	Animal model	NMR	Down
336	L-Lactic acid	HMDB0000190	C00186	107689	Study M015	Type2	CUMS + Xiaoyaosan Bei group vs. CUMS group	Serum	Blood	Peripheral	Sprague-Dawley rat	Rat	Chronic mild stress model	Chronic mild stress model	Animal model	NMR	Down
337	N-acetyl glycoprotein	N/A	N/A	N/A	Study M015	Type2	CUMS + Xiaoyaosan Bei group vs. CUMS group	Serum	Blood	Peripheral	Sprague-Dawley rat	Rat	Chronic mild stress model	Chronic mild stress model	Animal model	NMR	Down
338	Creatine	HMDB0000064	C00300	586	Study M015	Type2	CUMS + Xiaoyaosan Bei group vs. CUMS group	Serum	Blood	Peripheral	Sprague-Dawley rat	Rat	Chronic mild stress model	Chronic mild stress model	Animal model	NMR	Down
339	Beta-D-Glucose	HMDB0000516	C00221	64689	Study M015	Type2	CUMS + Xiaoyaosan Bei group vs. CUMS group	Serum	Blood	Peripheral	Sprague-Dawley rat	Rat	Chronic mild stress model	Chronic mild stress model	Animal model	NMR	Down
340	Glycine	HMDB0000123	C00037	750	Study M016	Type1	CUMS group vs. control group	Urine	Urine	Peripheral	Sprague-Dawley rat	Rat	Chronic mild stress model	Chronic mild stress model	Animal model	NMR	Up
341	Pyruvic acid	HMDB0000243	C00022	1060	Study M016	Type1	CUMS group vs. control group	Urine	Urine	Peripheral	Sprague-Dawley rat	Rat	Chronic mild stress model	Chronic mild stress model	Animal model	NMR	Up
342	L-Glutamine	HMDB0000641	C00064	5961	Study M016	Type1	CUMS group vs. control group	Urine	Urine	Peripheral	Sprague-Dawley rat	Rat	Chronic mild stress model	Chronic mild stress model	Animal model	NMR	Up
343	L-Asparagine	HMDB0000168	C00152	6267	Study M016	Type1	CUMS group vs. control group	Urine	Urine	Peripheral	Sprague-Dawley rat	Rat	Chronic mild stress model	Chronic mild stress model	Animal model	NMR	Up
344	Oxoglutaric acid	HMDB0000208	C00026	51	Study M016	Type1	CUMS group vs. control group	Urine	Urine	Peripheral	Sprague-Dawley rat	Rat	Chronic mild stress model	Chronic mild stress model	Animal model	NMR	Down
345	Dimethylglycine	HMDB0000092	C01026	673	Study M016	Type1	CUMS group vs. control group	Urine	Urine	Peripheral	Sprague-Dawley rat	Rat	Chronic mild stress model	Chronic mild stress model	Animal model	NMR	Down
346	Citric acid	HMDB0000094	C00158	311	Study M016	Type1	CUMS group vs. control group	Urine	Urine	Peripheral	Sprague-Dawley rat	Rat	Chronic mild stress model	Chronic mild stress model	Animal model	NMR	Down
347	Succinic acid	HMDB0000254	C00042	1110	Study M016	Type1	CUMS group vs. control group	Urine	Urine	Peripheral	Sprague-Dawley rat	Rat	Chronic mild stress model	Chronic mild stress model	Animal model	NMR	Down
348	Acetic acid	HMDB0000042	C00033	176	Study M016	Type1	CUMS group vs. control group	Urine	Urine	Peripheral	Sprague-Dawley rat	Rat	Chronic mild stress model	Chronic mild stress model	Animal model	NMR	Down
349	HDL	N/A	N/A	N/A	Study M017	Type1	CUMS group vs. control group	Plasma	Blood	Peripheral	Sprague-Dawley rat	Rat	Chronic mild stress model	Chronic mild stress model	Animal model	NMR	Up
350	Phosphatidylcholine	N/A	C00157	N/A	Study M017	Type1	CUMS group vs. control group	Plasma	Blood	Peripheral	Sprague-Dawley rat	Rat	Chronic mild stress model	Chronic mild stress model	Animal model	NMR	Up
351	Choline	HMDB0000097	C00114	305	Study M017	Type1	CUMS group vs. control group	Plasma	Blood	Peripheral	Sprague-Dawley rat	Rat	Chronic mild stress model	Chronic mild stress model	Animal model	NMR	Up
352	N-acetyl glycoprotein	N/A	N/A	N/A	Study M017	Type1	CUMS group vs. control group	Plasma	Blood	Peripheral	Sprague-Dawley rat	Rat	Chronic mild stress model	Chronic mild stress model	Animal model	NMR	Up
353	Trimethylamine N-oxide	HMDB0000925	C01104	1145	Study M017	Type1	CUMS group vs. control group	Plasma	Blood	Peripheral	Sprague-Dawley rat	Rat	Chronic mild stress model	Chronic mild stress model	Animal model	NMR	Down
354	L-Alanine	HMDB0000161	C00041	5950	Study M017	Type1	CUMS group vs. control group	Plasma	Blood	Peripheral	Sprague-Dawley rat	Rat	Chronic mild stress model	Chronic mild stress model	Animal model	NMR	Down
355	3-Hydroxybutyric acid	HMDB0000357	C01089	441	Study M017	Type1	CUMS group vs. control group	Plasma	Blood	Peripheral	Sprague-Dawley rat	Rat	Chronic mild stress model	Chronic mild stress model	Animal model	NMR	Down
356	L-Valine	HMDB0000883	C00183	6287	Study M017	Type1	CUMS group vs. control group	Plasma	Blood	Peripheral	Sprague-Dawley rat	Rat	Chronic mild stress model	Chronic mild stress model	Animal model	NMR	Down
357	Leucine or Isoleucine	N/A	N/A	N/A	Study M017	Type1	CUMS group vs. control group	Plasma	Blood	Peripheral	Sprague-Dawley rat	Rat	Chronic mild stress model	Chronic mild stress model	Animal model	NMR	Down
358	LDL or VLDL	N/A	N/A	N/A	Study M017	Type1	CUMS group vs. control group	Plasma	Blood	Peripheral	Sprague-Dawley rat	Rat	Chronic mild stress model	Chronic mild stress model	Animal model	NMR	Down
359	N-Acetyl-L-glutamic acid	HMDB0001138	C00624	70914	Study M018	Type1	CUMS group vs. control group	Serum	Blood	Peripheral	Sprague-Dawley rat	Rat	Chronic mild stress model	Chronic mild stress model	Animal model	MS-based	Up
360	N-Acetyl-L-aspartic acid	HMDB0000812	C01042	65065	Study M018	Type1	CUMS group vs. control group	Serum	Blood	Peripheral	Sprague-Dawley rat	Rat	Chronic mild stress model	Chronic mild stress model	Animal model	MS-based	Up
361	N-Acetylglutamine	HMDB0006029	N/A	25561	Study M018	Type1	CUMS group vs. control group	Serum	Blood	Peripheral	Sprague-Dawley rat	Rat	Chronic mild stress model	Chronic mild stress model	Animal model	MS-based	Up
362	Indolelactic acid	HMDB0000671	C02043	92904	Study M018	Type1	CUMS group vs. control group	Serum	Blood	Peripheral	Sprague-Dawley rat	Rat	Chronic mild stress model	Chronic mild stress model	Animal model	MS-based	Up
363	L-Aspartic acid	HMDB0000191	C00049	5960	Study M018	Type1	CUMS group vs. control group	Brain	Brain	Central	Sprague-Dawley rat	Rat	Chronic mild stress model	Chronic mild stress model	Animal model	MS-based	Up
364	N-Acetyl-L-aspartic acid	HMDB0000812	C01042	65065	Study M018	Type1	CUMS group vs. control group	Brain	Brain	Central	Sprague-Dawley rat	Rat	Chronic mild stress model	Chronic mild stress model	Animal model	MS-based	Up
365	L-Glutamic acid	HMDB0000148	C00025	33032	Study M018	Type1	CUMS group vs. control group	Brain	Brain	Central	Sprague-Dawley rat	Rat	Chronic mild stress model	Chronic mild stress model	Animal model	MS-based	Up
366	L-Glutamine	HMDB0000641	C00064	5961	Study M018	Type1	CUMS group vs. control group	Brain	Brain	Central	Sprague-Dawley rat	Rat	Chronic mild stress model	Chronic mild stress model	Animal model	MS-based	Up
367	Citric acid	HMDB0000094	C00158	311	Study M018	Type1	CUMS group vs. control group	Brain	Brain	Central	Sprague-Dawley rat	Rat	Chronic mild stress model	Chronic mild stress model	Animal model	MS-based	Up
368	L-Glutamine	HMDB0000641	C00064	5961	Study M018	Type1	CUMS group vs. control group	Urine	Urine	Peripheral	Sprague-Dawley rat	Rat	Chronic mild stress model	Chronic mild stress model	Animal model	MS-based	Up
369	L-Glutamic acid	HMDB0000148	C00025	33032	Study M018	Type1	CUMS group vs. control group	Urine	Urine	Peripheral	Sprague-Dawley rat	Rat	Chronic mild stress model	Chronic mild stress model	Animal model	MS-based	Up
370	Tyramine	HMDB0000306	C00483	5610	Study M018	Type1	CUMS group vs. control group	Urine	Urine	Peripheral	Sprague-Dawley rat	Rat	Chronic mild stress model	Chronic mild stress model	Animal model	MS-based	Up
371	Hippuric acid	HMDB0000714	C01586	464	Study M018	Type1	CUMS group vs. control group	Urine	Urine	Peripheral	Sprague-Dawley rat	Rat	Chronic mild stress model	Chronic mild stress model	Animal model	MS-based	Up
372	4-Aminohippuric acid	HMDB0001867	N/A	2148	Study M018	Type1	CUMS group vs. control group	Urine	Urine	Peripheral	Sprague-Dawley rat	Rat	Chronic mild stress model	Chronic mild stress model	Animal model	MS-based	Up
373	Glycine	HMDB0000123	C00037	750	Study M018	Type1	CUMS group vs. control group	Serum	Blood	Peripheral	Sprague-Dawley rat	Rat	Chronic mild stress model	Chronic mild stress model	Animal model	MS-based	Down
374	L-Aspartic acid	HMDB0000191	C00049	5960	Study M018	Type1	CUMS group vs. control group	Serum	Blood	Peripheral	Sprague-Dawley rat	Rat	Chronic mild stress model	Chronic mild stress model	Animal model	MS-based	Down
375	L-Glutamic acid	HMDB0000148	C00025	33032	Study M018	Type1	CUMS group vs. control group	Serum	Blood	Peripheral	Sprague-Dawley rat	Rat	Chronic mild stress model	Chronic mild stress model	Animal model	MS-based	Down
376	Pyroglutamic acid	HMDB0000267	C01879	7405	Study M018	Type1	CUMS group vs. control group	Serum	Blood	Peripheral	Sprague-Dawley rat	Rat	Chronic mild stress model	Chronic mild stress model	Animal model	MS-based	Down
377	Hypotaurine	HMDB0000965	C00519	107812	Study M018	Type1	CUMS group vs. control group	Serum	Blood	Peripheral	Sprague-Dawley rat	Rat	Chronic mild stress model	Chronic mild stress model	Animal model	MS-based	Down
378	Taurine	HMDB0000251	C00245	1123	Study M018	Type1	CUMS group vs. control group	Serum	Blood	Peripheral	Sprague-Dawley rat	Rat	Chronic mild stress model	Chronic mild stress model	Animal model	MS-based	Down
379	4-Hydroxybutyric acid	HMDB0000710	C00989	10413	Study M018	Type1	CUMS group vs. control group	Serum	Blood	Peripheral	Sprague-Dawley rat	Rat	Chronic mild stress model	Chronic mild stress model	Animal model	MS-based	Down
380	L-Histidine	HMDB0000177	C00135	6274	Study M018	Type1	CUMS group vs. control group	Serum	Blood	Peripheral	Sprague-Dawley rat	Rat	Chronic mild stress model	Chronic mild stress model	Animal model	MS-based	Down
381	L-Phenylalanine	HMDB0000159	C00079	6140	Study M018	Type1	CUMS group vs. control group	Serum	Blood	Peripheral	Sprague-Dawley rat	Rat	Chronic mild stress model	Chronic mild stress model	Animal model	MS-based	Down
382	Fumaric acid	HMDB0000134	C00122	444972	Study M018	Type1	CUMS group vs. control group	Serum	Blood	Peripheral	Sprague-Dawley rat	Rat	Chronic mild stress model	Chronic mild stress model	Animal model	MS-based	Down
383	Succinic acid	HMDB0000254	C00042	1110	Study M018	Type1	CUMS group vs. control group	Serum	Blood	Peripheral	Sprague-Dawley rat	Rat	Chronic mild stress model	Chronic mild stress model	Animal model	MS-based	Down
384	Niacinamide	HMDB0001406	C00153	936	Study M018	Type1	CUMS group vs. control group	Serum	Blood	Peripheral	Sprague-Dawley rat	Rat	Chronic mild stress model	Chronic mild stress model	Animal model	MS-based	Down
385	L-Alanine	HMDB0000161	C00041	5950	Study M018	Type1	CUMS group vs. control group	Serum	Blood	Peripheral	Sprague-Dawley rat	Rat	Chronic mild stress model	Chronic mild stress model	Animal model	MS-based	Down
386	L-Leucine	HMDB0000687	C00123	6106	Study M018	Type1	CUMS group vs. control group	Serum	Blood	Peripheral	Sprague-Dawley rat	Rat	Chronic mild stress model	Chronic mild stress model	Animal model	MS-based	Down
387	L-Proline	HMDB0000162	C00148	145742	Study M018	Type1	CUMS group vs. control group	Serum	Blood	Peripheral	Sprague-Dawley rat	Rat	Chronic mild stress model	Chronic mild stress model	Animal model	MS-based	Down
388	4-Hydroxyproline	HMDB0000725	C01157	5810	Study M018	Type1	CUMS group vs. control group	Serum	Blood	Peripheral	Sprague-Dawley rat	Rat	Chronic mild stress model	Chronic mild stress model	Animal model	MS-based	Down
389	L-Serine	HMDB0000187	C00065	5951	Study M018	Type1	CUMS group vs. control group	Serum	Blood	Peripheral	Sprague-Dawley rat	Rat	Chronic mild stress model	Chronic mild stress model	Animal model	MS-based	Down
390	L-Methionine	HMDB0000696	C00073	6137	Study M018	Type1	CUMS group vs. control group	Serum	Blood	Peripheral	Sprague-Dawley rat	Rat	Chronic mild stress model	Chronic mild stress model	Animal model	MS-based	Down
391	Pyruvic acid	HMDB0000243	C00022	1060	Study M018	Type1	CUMS group vs. control group	Serum	Blood	Peripheral	Sprague-Dawley rat	Rat	Chronic mild stress model	Chronic mild stress model	Animal model	MS-based	Down
392	L-Lactic acid	HMDB0000190	C00186	107689	Study M018	Type1	CUMS group vs. control group	Serum	Blood	Peripheral	Sprague-Dawley rat	Rat	Chronic mild stress model	Chronic mild stress model	Animal model	MS-based	Down
393	2-Hydroxybutyric acid	HMDB0000008	C05984	440864	Study M018	Type1	CUMS group vs. control group	Serum	Blood	Peripheral	Sprague-Dawley rat	Rat	Chronic mild stress model	Chronic mild stress model	Animal model	MS-based	Down
394	Ethanolamine	HMDB0000149	C00189	700	Study M018	Type1	CUMS group vs. control group	Serum	Blood	Peripheral	Sprague-Dawley rat	Rat	Chronic mild stress model	Chronic mild stress model	Animal model	MS-based	Down
395	Creatinine	HMDB0000562	C00791	588	Study M018	Type1	CUMS group vs. control group	Serum	Blood	Peripheral	Sprague-Dawley rat	Rat	Chronic mild stress model	Chronic mild stress model	Animal model	MS-based	Down
396	D-Arabinose	HMDB0029942	N/A	444173	Study M018	Type1	CUMS group vs. control group	Serum	Blood	Peripheral	Sprague-Dawley rat	Rat	Chronic mild stress model	Chronic mild stress model	Animal model	MS-based	Down
397	D-Xylitol	HMDB0002917	C00379	6912	Study M018	Type1	CUMS group vs. control group	Serum	Blood	Peripheral	Sprague-Dawley rat	Rat	Chronic mild stress model	Chronic mild stress model	Animal model	MS-based	Down
398	Gluconic acid	HMDB0000625	C00257	10690	Study M018	Type1	CUMS group vs. control group	Serum	Blood	Peripheral	Sprague-Dawley rat	Rat	Chronic mild stress model	Chronic mild stress model	Animal model	MS-based	Down
399	Spermine	HMDB0001256	C00750	1103	Study M018	Type1	CUMS group vs. control group	Serum	Blood	Peripheral	Sprague-Dawley rat	Rat	Chronic mild stress model	Chronic mild stress model	Animal model	MS-based	Down
400	Gamma-Tocopherol	HMDB0001492	C02483	92729	Study M018	Type1	CUMS group vs. control group	Serum	Blood	Peripheral	Sprague-Dawley rat	Rat	Chronic mild stress model	Chronic mild stress model	Animal model	MS-based	Down
401	Glycine	HMDB0000123	C00037	750	Study M018	Type1	CUMS group vs. control group	Brain	Brain	Central	Sprague-Dawley rat	Rat	Chronic mild stress model	Chronic mild stress model	Animal model	MS-based	Down
402	Histamine	HMDB0000870	C00388	774	Study M018	Type1	CUMS group vs. control group	Brain	Brain	Central	Sprague-Dawley rat	Rat	Chronic mild stress model	Chronic mild stress model	Animal model	MS-based	Down
403	L-Tyrosine	HMDB0000158	C00082	6057	Study M018	Type1	CUMS group vs. control group	Brain	Brain	Central	Sprague-Dawley rat	Rat	Chronic mild stress model	Chronic mild stress model	Animal model	MS-based	Down
404	L-Phenylalanine	HMDB0000159	C00079	6140	Study M018	Type1	CUMS group vs. control group	Brain	Brain	Central	Sprague-Dawley rat	Rat	Chronic mild stress model	Chronic mild stress model	Animal model	MS-based	Down
405	L-Proline	HMDB0000162	C00148	145742	Study M018	Type1	CUMS group vs. control group	Brain	Brain	Central	Sprague-Dawley rat	Rat	Chronic mild stress model	Chronic mild stress model	Animal model	MS-based	Down
406	L-Methionine	HMDB0000696	C00073	6137	Study M018	Type1	CUMS group vs. control group	Brain	Brain	Central	Sprague-Dawley rat	Rat	Chronic mild stress model	Chronic mild stress model	Animal model	MS-based	Down
407	L-Lysine	HMDB0000182	C00047	5962	Study M018	Type1	CUMS group vs. control group	Brain	Brain	Central	Sprague-Dawley rat	Rat	Chronic mild stress model	Chronic mild stress model	Animal model	MS-based	Down
408	L-Alanine	HMDB0000161	C00041	5950	Study M018	Type1	CUMS group vs. control group	Brain	Brain	Central	Sprague-Dawley rat	Rat	Chronic mild stress model	Chronic mild stress model	Animal model	MS-based	Down
409	L-Leucine	HMDB0000687	C00123	6106	Study M018	Type1	CUMS group vs. control group	Brain	Brain	Central	Sprague-Dawley rat	Rat	Chronic mild stress model	Chronic mild stress model	Animal model	MS-based	Down
410	L-Cysteine	HMDB0000574	C00097	5862	Study M018	Type1	CUMS group vs. control group	Brain	Brain	Central	Sprague-Dawley rat	Rat	Chronic mild stress model	Chronic mild stress model	Animal model	MS-based	Down
411	Arachidonic acid	HMDB0001043	C00219	444899	Study M018	Type1	CUMS group vs. control group	Brain	Brain	Central	Sprague-Dawley rat	Rat	Chronic mild stress model	Chronic mild stress model	Animal model	MS-based	Down
412	Docosahexaenoic acid	HMDB0002183	C06429	445580	Study M018	Type1	CUMS group vs. control group	Brain	Brain	Central	Sprague-Dawley rat	Rat	Chronic mild stress model	Chronic mild stress model	Animal model	MS-based	Down
413	Palmitic acid	HMDB0000220	C00249	985	Study M018	Type1	CUMS group vs. control group	Brain	Brain	Central	Sprague-Dawley rat	Rat	Chronic mild stress model	Chronic mild stress model	Animal model	MS-based	Down
414	Cholesta-4,6-dien-3-one	HMDB0002394	N/A	3034666	Study M018	Type1	CUMS group vs. control group	Brain	Brain	Central	Sprague-Dawley rat	Rat	Chronic mild stress model	Chronic mild stress model	Animal model	MS-based	Down
415	L-Tyrosine	HMDB0000158	C00082	6057	Study M018	Type1	CUMS group vs. control group	Urine	Urine	Peripheral	Sprague-Dawley rat	Rat	Chronic mild stress model	Chronic mild stress model	Animal model	MS-based	Down
416	Homovanillic acid	HMDB0000118	C05582	1738	Study M018	Type1	CUMS group vs. control group	Urine	Urine	Peripheral	Sprague-Dawley rat	Rat	Chronic mild stress model	Chronic mild stress model	Animal model	MS-based	Down
417	L-Tryptophan	HMDB0000929	C00078	6305	Study M018	Type1	CUMS group vs. control group	Urine	Urine	Peripheral	Sprague-Dawley rat	Rat	Chronic mild stress model	Chronic mild stress model	Animal model	MS-based	Down
418	5-Hydroxyindoleacetic acid	HMDB0000763	C05635	1826	Study M018	Type1	CUMS group vs. control group	Urine	Urine	Peripheral	Sprague-Dawley rat	Rat	Chronic mild stress model	Chronic mild stress model	Animal model	MS-based	Down
419	L-Valine	HMDB0000883	C00183	6287	Study M018	Type1	CUMS group vs. control group	Urine	Urine	Peripheral	Sprague-Dawley rat	Rat	Chronic mild stress model	Chronic mild stress model	Animal model	MS-based	Down
420	L-Proline	HMDB0000162	C00148	145742	Study M018	Type1	CUMS group vs. control group	Urine	Urine	Peripheral	Sprague-Dawley rat	Rat	Chronic mild stress model	Chronic mild stress model	Animal model	MS-based	Down
421	Pimelic acid	HMDB0000857	C02656	385	Study M018	Type1	CUMS group vs. control group	Urine	Urine	Peripheral	Sprague-Dawley rat	Rat	Chronic mild stress model	Chronic mild stress model	Animal model	MS-based	Down
422	Palmitic acid	HMDB0000220	C00249	985	Study M018	Type1	CUMS group vs. control group	Urine	Urine	Peripheral	Sprague-Dawley rat	Rat	Chronic mild stress model	Chronic mild stress model	Animal model	MS-based	Down
423	Suberic acid	HMDB0000893	C08278	10457	Study M018	Type1	CUMS group vs. control group	Urine	Urine	Peripheral	Sprague-Dawley rat	Rat	Chronic mild stress model	Chronic mild stress model	Animal model	MS-based	Down
424	Citric acid	HMDB0000094	C00158	311	Study M018	Type1	CUMS group vs. control group	Urine	Urine	Peripheral	Sprague-Dawley rat	Rat	Chronic mild stress model	Chronic mild stress model	Animal model	MS-based	Down
425	Caproic acid	HMDB0000535	C01585	8892	Study M018	Type1	CUMS group vs. control group	Urine	Urine	Peripheral	Sprague-Dawley rat	Rat	Chronic mild stress model	Chronic mild stress model	Animal model	MS-based	Down
426	L-Alanine	HMDB0000161	C00041	5950	Study M019	Type1	CUMS group vs. control group	Urine	Urine	Peripheral	Sprague-Dawley rat	Rat	Chronic mild stress model	Chronic mild stress model	Animal model	MS-based	Up
427	Glycine	HMDB0000123	C00037	750	Study M019	Type1	CUMS group vs. control group	Urine	Urine	Peripheral	Sprague-Dawley rat	Rat	Chronic mild stress model	Chronic mild stress model	Animal model	MS-based	Up
428	D-Ribose	HMDB0000283	C00121	5779	Study M019	Type1	CUMS group vs. control group	Urine	Urine	Peripheral	Sprague-Dawley rat	Rat	Chronic mild stress model	Chronic mild stress model	Animal model	MS-based	Up
429	Indoleacetic acid	HMDB0000197	C00954	802	Study M019	Type1	CUMS group vs. control group	Urine	Urine	Peripheral	Sprague-Dawley rat	Rat	Chronic mild stress model	Chronic mild stress model	Animal model	MS-based	Up
430	L-Valine	HMDB0000883	C00183	6287	Study M019	Type1	CUMS group vs. control group	Urine	Urine	Peripheral	Sprague-Dawley rat	Rat	Chronic mild stress model	Chronic mild stress model	Animal model	MS-based	Down
431	Succinic acid	HMDB0000254	C00042	1110	Study M019	Type1	CUMS group vs. control group	Urine	Urine	Peripheral	Sprague-Dawley rat	Rat	Chronic mild stress model	Chronic mild stress model	Animal model	MS-based	Down
432	L-Serine	HMDB0000187	C00065	5951	Study M019	Type1	CUMS group vs. control group	Urine	Urine	Peripheral	Sprague-Dawley rat	Rat	Chronic mild stress model	Chronic mild stress model	Animal model	MS-based	Down
433	Beta-Alanine	HMDB0000056	C00099	239	Study M019	Type1	CUMS group vs. control group	Urine	Urine	Peripheral	Sprague-Dawley rat	Rat	Chronic mild stress model	Chronic mild stress model	Animal model	MS-based	Down
434	L-Aspartic acid	HMDB0000191	C00049	5960	Study M019	Type1	CUMS group vs. control group	Urine	Urine	Peripheral	Sprague-Dawley rat	Rat	Chronic mild stress model	Chronic mild stress model	Animal model	MS-based	Down
435	Oxoglutaric acid	HMDB0000208	C00026	51	Study M019	Type1	CUMS group vs. control group	Urine	Urine	Peripheral	Sprague-Dawley rat	Rat	Chronic mild stress model	Chronic mild stress model	Animal model	MS-based	Down
436	L-Glutamic acid	HMDB0000148	C00025	33032	Study M019	Type1	CUMS group vs. control group	Urine	Urine	Peripheral	Sprague-Dawley rat	Rat	Chronic mild stress model	Chronic mild stress model	Animal model	MS-based	Down
437	L-Phenylalanine	HMDB0000159	C00079	6140	Study M019	Type1	CUMS group vs. control group	Urine	Urine	Peripheral	Sprague-Dawley rat	Rat	Chronic mild stress model	Chronic mild stress model	Animal model	MS-based	Down
438	cis-Aconitic acid	HMDB0000072	C00417	643757	Study M019	Type1	CUMS group vs. control group	Urine	Urine	Peripheral	Sprague-Dawley rat	Rat	Chronic mild stress model	Chronic mild stress model	Animal model	MS-based	Down
439	Isocitric acid	HMDB0000193	C00311	1198	Study M019	Type1	CUMS group vs. control group	Urine	Urine	Peripheral	Sprague-Dawley rat	Rat	Chronic mild stress model	Chronic mild stress model	Animal model	MS-based	Down
440	Octyl palmitate	N/A	N/A	N/A	Study M019	Type1	CUMS group vs. control group	Urine	Urine	Peripheral	Sprague-Dawley rat	Rat	Chronic mild stress model	Chronic mild stress model	Animal model	MS-based	Down
441	L-Glutamine	HMDB0000641	C00064	5961	Study M020	Type1	CUMS group vs. control group	Heart	Heart	Peripheral	Sprague-Dawley rat	Rat	Chronic mild stress model	Chronic mild stress model	Animal model	MS-based	Down
442	Inosine	HMDB0000195	C00294	6021	Study M020	Type1	CUMS group vs. control group	Heart	Heart	Peripheral	Sprague-Dawley rat	Rat	Chronic mild stress model	Chronic mild stress model	Animal model	MS-based	Down
443	Linoleic acid	HMDB0000673	C01595	5280450	Study M020	Type1	CUMS group vs. control group	Heart	Heart	Peripheral	Sprague-Dawley rat	Rat	Chronic mild stress model	Chronic mild stress model	Animal model	MS-based	Down
444	Palmitic acid	HMDB0000220	C00249	985	Study M020	Type1	CUMS group vs. control group	Heart	Heart	Peripheral	Sprague-Dawley rat	Rat	Chronic mild stress model	Chronic mild stress model	Animal model	MS-based	Down
445	Stearic acid	HMDB0000827	C01530	5281	Study M020	Type1	CUMS group vs. control group	Heart	Heart	Peripheral	Sprague-Dawley rat	Rat	Chronic mild stress model	Chronic mild stress model	Animal model	MS-based	Down
446	L-Proline	HMDB0000162	C00148	145742	Study M020	Type1	CUMS group vs. control group	Heart	Heart	Peripheral	Sprague-Dawley rat	Rat	Chronic mild stress model	Chronic mild stress model	Animal model	MS-based	Down
447	LDL	N/A	N/A	N/A	Study M021	Type1	MDD group vs. control group	Plasma	Blood	Peripheral	Human	Human	Depression	Depression	Depressive disorder	NMR	Up
448	VLDL	N/A	N/A	N/A	Study M021	Type1	MDD group vs. control group	Plasma	Blood	Peripheral	Human	Human	Depression	Depression	Depressive disorder	NMR	Up
449	Unsaturated lipid	N/A	N/A	N/A	Study M021	Type1	MDD group vs. control group	Plasma	Blood	Peripheral	Human	Human	Depression	Depression	Depressive disorder	NMR	Up
450	L-Leucine	HMDB0000687	C00123	6106	Study M021	Type1	MDD group vs. control group	Plasma	Blood	Peripheral	Human	Human	Depression	Depression	Depressive disorder	NMR	Down
451	L-Valine	HMDB0000883	C00183	6287	Study M021	Type1	MDD group vs. control group	Plasma	Blood	Peripheral	Human	Human	Depression	Depression	Depressive disorder	NMR	Down
452	L-Alanine	HMDB0000161	C00041	5950	Study M021	Type1	MDD group vs. control group	Plasma	Blood	Peripheral	Human	Human	Depression	Depression	Depressive disorder	NMR	Down
453	Pyruvic acid	HMDB0000243	C00022	1060	Study M021	Type1	MDD group vs. control group	Plasma	Blood	Peripheral	Human	Human	Depression	Depression	Depressive disorder	NMR	Down
454	L-Glutamine	HMDB0000641	C00064	5961	Study M021	Type1	MDD group vs. control group	Plasma	Blood	Peripheral	Human	Human	Depression	Depression	Depressive disorder	NMR	Down
455	Creatinine	HMDB0000562	C00791	588	Study M021	Type1	MDD group vs. control group	Plasma	Blood	Peripheral	Human	Human	Depression	Depression	Depressive disorder	NMR	Down
456	myo-Inositol	HMDB0000211	C00137	892	Study M021	Type1	MDD group vs. control group	Plasma	Blood	Peripheral	Human	Human	Depression	Depression	Depressive disorder	NMR	Down
457	Glycine	HMDB0000123	C00037	750	Study M021	Type1	MDD group vs. control group	Plasma	Blood	Peripheral	Human	Human	Depression	Depression	Depressive disorder	NMR	Down
458	Glycine	HMDB0000123	C00037	750	Study M022	Type1	CUMS group vs. control group	Urine	Urine	Peripheral	Sprague-Dawley rat	Rat	Chronic mild stress model	Chronic mild stress model	Animal model	MS-based	Up
459	D-Ribose	HMDB0000283	C00121	5779	Study M022	Type1	CUMS group vs. control group	Urine	Urine	Peripheral	Sprague-Dawley rat	Rat	Chronic mild stress model	Chronic mild stress model	Animal model	MS-based	Up
460	Indoleacetic acid	HMDB0000197	C00954	802	Study M022	Type1	CUMS group vs. control group	Urine	Urine	Peripheral	Sprague-Dawley rat	Rat	Chronic mild stress model	Chronic mild stress model	Animal model	MS-based	Up
461	L-Alanine	HMDB0000161	C00041	5950	Study M022	Type1	CUMS group vs. control group	Urine	Urine	Peripheral	Sprague-Dawley rat	Rat	Chronic mild stress model	Chronic mild stress model	Animal model	MS-based	Down
462	L-Valine	HMDB0000883	C00183	6287	Study M022	Type1	CUMS group vs. control group	Urine	Urine	Peripheral	Sprague-Dawley rat	Rat	Chronic mild stress model	Chronic mild stress model	Animal model	MS-based	Down
463	Succinic acid	HMDB0000254	C00042	1110	Study M022	Type1	CUMS group vs. control group	Urine	Urine	Peripheral	Sprague-Dawley rat	Rat	Chronic mild stress model	Chronic mild stress model	Animal model	MS-based	Down
464	L-Serine	HMDB0000187	C00065	5951	Study M022	Type1	CUMS group vs. control group	Urine	Urine	Peripheral	Sprague-Dawley rat	Rat	Chronic mild stress model	Chronic mild stress model	Animal model	MS-based	Down
465	Beta-Alanine	HMDB0000056	C00099	239	Study M022	Type1	CUMS group vs. control group	Urine	Urine	Peripheral	Sprague-Dawley rat	Rat	Chronic mild stress model	Chronic mild stress model	Animal model	MS-based	Down
466	L-Aspartic acid	HMDB0000191	C00049	5960	Study M022	Type1	CUMS group vs. control group	Urine	Urine	Peripheral	Sprague-Dawley rat	Rat	Chronic mild stress model	Chronic mild stress model	Animal model	MS-based	Down
467	Oxoglutaric acid	HMDB0000208	C00026	51	Study M022	Type1	CUMS group vs. control group	Urine	Urine	Peripheral	Sprague-Dawley rat	Rat	Chronic mild stress model	Chronic mild stress model	Animal model	MS-based	Down
468	L-Glutamic acid	HMDB0000148	C00025	33032	Study M022	Type1	CUMS group vs. control group	Urine	Urine	Peripheral	Sprague-Dawley rat	Rat	Chronic mild stress model	Chronic mild stress model	Animal model	MS-based	Down
469	L-Phenylalanine	HMDB0000159	C00079	6140	Study M022	Type1	CUMS group vs. control group	Urine	Urine	Peripheral	Sprague-Dawley rat	Rat	Chronic mild stress model	Chronic mild stress model	Animal model	MS-based	Down
470	cis-Aconitic acid	HMDB0000072	C00417	643757	Study M022	Type1	CUMS group vs. control group	Urine	Urine	Peripheral	Sprague-Dawley rat	Rat	Chronic mild stress model	Chronic mild stress model	Animal model	MS-based	Down
471	Isocitric acid	HMDB0000193	C00311	1198	Study M022	Type1	CUMS group vs. control group	Urine	Urine	Peripheral	Sprague-Dawley rat	Rat	Chronic mild stress model	Chronic mild stress model	Animal model	MS-based	Down
472	Palmitic acid	HMDB0000220	C00249	985	Study M022	Type1	CUMS group vs. control group	Urine	Urine	Peripheral	Sprague-Dawley rat	Rat	Chronic mild stress model	Chronic mild stress model	Animal model	MS-based	Down
473	Serotonin	HMDB0000259	C00780	5202	Study M023	Type1	CUMS group vs. control group	Brain	Brain	Central	Sprague-Dawley rat	Rat	Chronic mild stress model	Chronic mild stress model	Animal model	MS-based	Down
474	Serotonin	HMDB0000259	C00780	5202	Study M023	Type2	CUMS + middle dose of venlafaxine group vs. CUMS group	Brain	Brain	Central	Sprague-Dawley rat	Rat	Chronic mild stress model	Chronic mild stress model	Animal model	MS-based	Up
475	Norepinephrine	HMDB0000216	C00547	439260	Study M023	Type2	CUMS + middle dose of venlafaxine group vs. CUMS group	Brain	Brain	Central	Sprague-Dawley rat	Rat	Chronic mild stress model	Chronic mild stress model	Animal model	MS-based	Up
476	Serotonin	HMDB0000259	C00780	5202	Study M023	Type2	CUMS + high dose of venlafaxine group vs. CUMS group	Brain	Brain	Central	Sprague-Dawley rat	Rat	Chronic mild stress model	Chronic mild stress model	Animal model	MS-based	Up
477	Norepinephrine	HMDB0000216	C00547	439260	Study M023	Type2	CUMS + high dose of venlafaxine group vs. CUMS group	Brain	Brain	Central	Sprague-Dawley rat	Rat	Chronic mild stress model	Chronic mild stress model	Animal model	MS-based	Up
478	5-Hydroxyindoleacetic acid	HMDB0000763	C05635	1826	Study M023	Type2	CUMS + high dose of venlafaxine group vs. CUMS group	Brain	Brain	Central	Sprague-Dawley rat	Rat	Chronic mild stress model	Chronic mild stress model	Animal model	MS-based	Up
479	5-Hydroxyindoleacetic acid	HMDB0000763	C05635	1826	Study M023	Type2	CUMS + middle dose of venlafaxine group vs. CUMS group	Brain	Brain	Central	Sprague-Dawley rat	Rat	Chronic mild stress model	Chronic mild stress model	Animal model	MS-based	Down
480	5-HIAA/5-HT ratio	N/A	N/A	N/A	Study M023	Type2	CUMS + middle dose of venlafaxine group vs. CUMS group	Brain	Brain	Central	Sprague-Dawley rat	Rat	Chronic mild stress model	Chronic mild stress model	Animal model	MS-based	Down
481	MHPG/NE ratio	N/A	N/A	N/A	Study M023	Type2	CUMS + middle dose of venlafaxine group vs. CUMS group	Brain	Brain	Central	Sprague-Dawley rat	Rat	Chronic mild stress model	Chronic mild stress model	Animal model	MS-based	Down
482	MHPG/NE ratio	N/A	N/A	N/A	Study M023	Type2	CUMS + high dose of venlafaxine group vs. CUMS group	Brain	Brain	Central	Sprague-Dawley rat	Rat	Chronic mild stress model	Chronic mild stress model	Animal model	MS-based	Down
483	5-Hydroxyindoleacetic acid	HMDB0000763	C05635	1826	Study M023	Type2	CUMS + fluoxetine group vs. CUMS group	Brain	Brain	Central	Sprague-Dawley rat	Rat	Chronic mild stress model	Chronic mild stress model	Animal model	MS-based	Down
484	5-HIAA/5-HT ratio	N/A	N/A	N/A	Study M023	Type2	CUMS + fluoxetine group vs. CUMS group	Brain	Brain	Central	Sprague-Dawley rat	Rat	Chronic mild stress model	Chronic mild stress model	Animal model	MS-based	Down
485	Xanthurenic acid	HMDB0000881	C02470	5699	Study M024	Type1	CUMS group vs. control group	Urine	Urine	Peripheral	Sprague-Dawley rat	Rat	Chronic mild stress model	Chronic mild stress model	Animal model	MS-based	Up
486	7-Methylxanthine	HMDB0001991	C16353	68374	Study M024	Type1	CUMS group vs. control group	Urine	Urine	Peripheral	Sprague-Dawley rat	Rat	Chronic mild stress model	Chronic mild stress model	Animal model	MS-based	Up
487	Xanthosine	HMDB0000299	C01762	64959	Study M024	Type1	CUMS group vs. control group	Urine	Urine	Peripheral	Sprague-Dawley rat	Rat	Chronic mild stress model	Chronic mild stress model	Animal model	MS-based	Up
488	L-Tyrosine	HMDB0000158	C00082	6057	Study M024	Type1	CUMS group vs. control group	Urine	Urine	Peripheral	Sprague-Dawley rat	Rat	Chronic mild stress model	Chronic mild stress model	Animal model	MS-based	Up
489	L-Phenylalanine	HMDB0000159	C00079	6140	Study M024	Type1	CUMS group vs. control group	Urine	Urine	Peripheral	Sprague-Dawley rat	Rat	Chronic mild stress model	Chronic mild stress model	Animal model	MS-based	Up
490	Kynurenic acid	HMDB0000715	C01717	3845	Study M024	Type1	CUMS group vs. control group	Urine	Urine	Peripheral	Sprague-Dawley rat	Rat	Chronic mild stress model	Chronic mild stress model	Animal model	MS-based	Up
491	3-Hydroxy-3-(3-hydroxyphenyl)propanoic acid-O-sulphate	HMDB0059967	N/A	N/A	Study M024	Type1	CUMS group vs. control group	Urine	Urine	Peripheral	Sprague-Dawley rat	Rat	Chronic mild stress model	Chronic mild stress model	Animal model	MS-based	Up
492	Succinic acid	HMDB0000254	C00042	1110	Study M024	Type1	CUMS group vs. control group	Urine	Urine	Peripheral	Sprague-Dawley rat	Rat	Chronic mild stress model	Chronic mild stress model	Animal model	MS-based	Up
493	Phenylacetylglycine	HMDB0000821	C05598	68144	Study M024	Type1	CUMS group vs. control group	Urine	Urine	Peripheral	Sprague-Dawley rat	Rat	Chronic mild stress model	Chronic mild stress model	Animal model	MS-based	Down
494	Creatinine	HMDB0000562	C00791	588	Study M024	Type1	CUMS group vs. control group	Urine	Urine	Peripheral	Sprague-Dawley rat	Rat	Chronic mild stress model	Chronic mild stress model	Animal model	MS-based	Down
495	Hippuric acid	HMDB0000714	C01586	464	Study M024	Type1	CUMS group vs. control group	Urine	Urine	Peripheral	Sprague-Dawley rat	Rat	Chronic mild stress model	Chronic mild stress model	Animal model	MS-based	Down
496	L-Tryptophan	HMDB0000929	C00078	6305	Study M024	Type1	CUMS group vs. control group	Urine	Urine	Peripheral	Sprague-Dawley rat	Rat	Chronic mild stress model	Chronic mild stress model	Animal model	MS-based	Down
497	N2-Succinyl-L-ornithine	HMDB0001199	C03415	127370	Study M024	Type1	CUMS group vs. control group	Urine	Urine	Peripheral	Sprague-Dawley rat	Rat	Chronic mild stress model	Chronic mild stress model	Animal model	MS-based	Down
498	Indoleacetic acid	HMDB0000197	C00954	802	Study M024	Type1	CUMS group vs. control group	Urine	Urine	Peripheral	Sprague-Dawley rat	Rat	Chronic mild stress model	Chronic mild stress model	Animal model	MS-based	Down
499	Indoxyl sulfate	HMDB0000682	N/A	10258	Study M024	Type1	CUMS group vs. control group	Urine	Urine	Peripheral	Sprague-Dawley rat	Rat	Chronic mild stress model	Chronic mild stress model	Animal model	MS-based	Down
500	Oxoglutaric acid	HMDB0000208	C00026	51	Study M024	Type1	CUMS group vs. control group	Urine	Urine	Peripheral	Sprague-Dawley rat	Rat	Chronic mild stress model	Chronic mild stress model	Animal model	MS-based	Down
501	Citric acid	HMDB0000094	C00158	311	Study M024	Type1	CUMS group vs. control group	Urine	Urine	Peripheral	Sprague-Dawley rat	Rat	Chronic mild stress model	Chronic mild stress model	Animal model	MS-based	Down
502	Creatinine	HMDB0000562	C00791	588	Study M024	Type2	CUMS + venlafaxine group vs. CUMS group	Urine	Urine	Peripheral	Sprague-Dawley rat	Rat	Chronic mild stress model	Chronic mild stress model	Animal model	MS-based	Up
503	L-Tryptophan	HMDB0000929	C00078	6305	Study M024	Type2	CUMS + venlafaxine group vs. CUMS group	Urine	Urine	Peripheral	Sprague-Dawley rat	Rat	Chronic mild stress model	Chronic mild stress model	Animal model	MS-based	Up
504	Indoleacetic acid	HMDB0000197	C00954	802	Study M024	Type2	CUMS + venlafaxine group vs. CUMS group	Urine	Urine	Peripheral	Sprague-Dawley rat	Rat	Chronic mild stress model	Chronic mild stress model	Animal model	MS-based	Up
505	Phenylacetylglycine	HMDB0000821	C05598	68144	Study M024	Type2	CUMS + venlafaxine group vs. CUMS group	Urine	Urine	Peripheral	Sprague-Dawley rat	Rat	Chronic mild stress model	Chronic mild stress model	Animal model	MS-based	Up
506	Oxoglutaric acid	HMDB0000208	C00026	51	Study M024	Type2	CUMS + venlafaxine group vs. CUMS group	Urine	Urine	Peripheral	Sprague-Dawley rat	Rat	Chronic mild stress model	Chronic mild stress model	Animal model	MS-based	Up
507	Hippuric acid	HMDB0000714	C01586	464	Study M024	Type2	CUMS + venlafaxine group vs. CUMS group	Urine	Urine	Peripheral	Sprague-Dawley rat	Rat	Chronic mild stress model	Chronic mild stress model	Animal model	MS-based	Up
508	Citric acid	HMDB0000094	C00158	311	Study M024	Type2	CUMS + venlafaxine group vs. CUMS group	Urine	Urine	Peripheral	Sprague-Dawley rat	Rat	Chronic mild stress model	Chronic mild stress model	Animal model	MS-based	Up
509	Creatinine	HMDB0000562	C00791	588	Study M024	Type2	CUMS + fluoxetine group vs. CUMS group	Urine	Urine	Peripheral	Sprague-Dawley rat	Rat	Chronic mild stress model	Chronic mild stress model	Animal model	MS-based	Up
510	L-Tryptophan	HMDB0000929	C00078	6305	Study M024	Type2	CUMS + fluoxetine group vs. CUMS group	Urine	Urine	Peripheral	Sprague-Dawley rat	Rat	Chronic mild stress model	Chronic mild stress model	Animal model	MS-based	Up
511	Indoleacetic acid	HMDB0000197	C00954	802	Study M024	Type2	CUMS + fluoxetine group vs. CUMS group	Urine	Urine	Peripheral	Sprague-Dawley rat	Rat	Chronic mild stress model	Chronic mild stress model	Animal model	MS-based	Up
512	Hippuric acid	HMDB0000714	C01586	464	Study M024	Type2	CUMS + fluoxetine group vs. CUMS group	Urine	Urine	Peripheral	Sprague-Dawley rat	Rat	Chronic mild stress model	Chronic mild stress model	Animal model	MS-based	Up
513	Citric acid	HMDB0000094	C00158	311	Study M024	Type2	CUMS + fluoxetine group vs. CUMS group	Urine	Urine	Peripheral	Sprague-Dawley rat	Rat	Chronic mild stress model	Chronic mild stress model	Animal model	MS-based	Up
514	Xanthosine	HMDB0000299	C01762	64959	Study M024	Type2	CUMS + high dose of Xiaoyaosan group vs. CUMS group	Urine	Urine	Peripheral	Sprague-Dawley rat	Rat	Chronic mild stress model	Chronic mild stress model	Animal model	MS-based	Up
515	Indoleacetic acid	HMDB0000197	C00954	802	Study M024	Type2	CUMS + high dose of Xiaoyaosan group vs. CUMS group	Urine	Urine	Peripheral	Sprague-Dawley rat	Rat	Chronic mild stress model	Chronic mild stress model	Animal model	MS-based	Up
516	Citric acid	HMDB0000094	C00158	311	Study M024	Type2	CUMS + high dose of Xiaoyaosan group vs. CUMS group	Urine	Urine	Peripheral	Sprague-Dawley rat	Rat	Chronic mild stress model	Chronic mild stress model	Animal model	MS-based	Up
517	Creatinine	HMDB0000562	C00791	588	Study M024	Type2	CUMS + middle dose of Xiaoyaosan group vs. CUMS group	Urine	Urine	Peripheral	Sprague-Dawley rat	Rat	Chronic mild stress model	Chronic mild stress model	Animal model	MS-based	Up
518	Hippuric acid	HMDB0000714	C01586	464	Study M024	Type2	CUMS + middle dose of Xiaoyaosan group vs. CUMS group	Urine	Urine	Peripheral	Sprague-Dawley rat	Rat	Chronic mild stress model	Chronic mild stress model	Animal model	MS-based	Up
519	Indoleacetic acid	HMDB0000197	C00954	802	Study M024	Type2	CUMS + middle dose of Xiaoyaosan group vs. CUMS group	Urine	Urine	Peripheral	Sprague-Dawley rat	Rat	Chronic mild stress model	Chronic mild stress model	Animal model	MS-based	Up
520	L-Tyrosine	HMDB0000158	C00082	6057	Study M024	Type2	CUMS + venlafaxine group vs. CUMS group	Urine	Urine	Peripheral	Sprague-Dawley rat	Rat	Chronic mild stress model	Chronic mild stress model	Animal model	MS-based	Down
521	L-Tyrosine	HMDB0000158	C00082	6057	Study M024	Type2	CUMS + fluoxetine group vs. CUMS group	Urine	Urine	Peripheral	Sprague-Dawley rat	Rat	Chronic mild stress model	Chronic mild stress model	Animal model	MS-based	Down
522	Kynurenic acid	HMDB0000715	C01717	3845	Study M024	Type2	CUMS + fluoxetine group vs. CUMS group	Urine	Urine	Peripheral	Sprague-Dawley rat	Rat	Chronic mild stress model	Chronic mild stress model	Animal model	MS-based	Down
523	Xanthurenic acid	HMDB0000881	C02470	5699	Study M024	Type2	CUMS + high dose of Xiaoyaosan group vs. CUMS group	Urine	Urine	Peripheral	Sprague-Dawley rat	Rat	Chronic mild stress model	Chronic mild stress model	Animal model	MS-based	Down
524	L-Tyrosine	HMDB0000158	C00082	6057	Study M024	Type2	CUMS + high dose of Xiaoyaosan group vs. CUMS group	Urine	Urine	Peripheral	Sprague-Dawley rat	Rat	Chronic mild stress model	Chronic mild stress model	Animal model	MS-based	Down
525	L-Phenylalanine	HMDB0000159	C00079	6140	Study M024	Type2	CUMS + middle dose of Xiaoyaosan group vs. CUMS group	Urine	Urine	Peripheral	Sprague-Dawley rat	Rat	Chronic mild stress model	Chronic mild stress model	Animal model	MS-based	Down
526	myo-Inositol	HMDB0000211	C00137	892	Study M025	Type1	CUMS group vs. control group	Hippocampus	Brain	Central	Sprague-Dawley rat	Rat	Chronic mild stress model	Chronic mild stress model	Animal model	MS-based	Up
527	L-Glutamic acid	HMDB0000148	C00025	33032	Study M025	Type1	CUMS group vs. control group	Hippocampus	Brain	Central	Sprague-Dawley rat	Rat	Chronic mild stress model	Chronic mild stress model	Animal model	MS-based	Up
528	Phosphoric acid	HMDB0002142	C00009	1004	Study M025	Type1	CUMS group vs. control group	Hippocampus	Brain	Central	Sprague-Dawley rat	Rat	Chronic mild stress model	Chronic mild stress model	Animal model	MS-based	Down
529	L-Lactic acid	HMDB0000190	C00186	107689	Study M025	Type1	CUMS group vs. control group	Hippocampus	Brain	Central	Sprague-Dawley rat	Rat	Chronic mild stress model	Chronic mild stress model	Animal model	MS-based	Down
530	Cholesterol	HMDB0000067	C00187	5997	Study M025	Type1	CUMS group vs. control group	Hippocampus	Brain	Central	Sprague-Dawley rat	Rat	Chronic mild stress model	Chronic mild stress model	Animal model	MS-based	Down
531	L-Aspartic acid	HMDB0000191	C00049	5960	Study M025	Type1	CUMS group vs. control group	Hippocampus	Brain	Central	Sprague-Dawley rat	Rat	Chronic mild stress model	Chronic mild stress model	Animal model	MS-based	Down
532	Glycerol	HMDB0000131	C00116	753	Study M025	Type1	CUMS group vs. control group	Hippocampus	Brain	Central	Sprague-Dawley rat	Rat	Chronic mild stress model	Chronic mild stress model	Animal model	MS-based	Down
533	Gamma-Aminobutyric acid	HMDB0000112	C00334	119	Study M025	Type1	CUMS group vs. control group	Hippocampus	Brain	Central	Sprague-Dawley rat	Rat	Chronic mild stress model	Chronic mild stress model	Animal model	MS-based	Down
534	N-Acetyl-L-aspartic acid	HMDB0000812	C01042	65065	Study M025	Type1	CUMS group vs. control group	Hippocampus	Brain	Central	Sprague-Dawley rat	Rat	Chronic mild stress model	Chronic mild stress model	Animal model	MS-based	Down
535	Glycine	HMDB0000123	C00037	750	Study M025	Type1	CUMS group vs. control group	Hippocampus	Brain	Central	Sprague-Dawley rat	Rat	Chronic mild stress model	Chronic mild stress model	Animal model	MS-based	Down
536	L-Glutamine	HMDB0000641	C00064	5961	Study M026	Type1	CUMS group vs. control group	Urine	Urine	Peripheral	Wistar rat	Rat	Chronic mild stress model	Chronic mild stress model	Animal model	NMR	Up
537	Citrulline	HMDB0000904	C00327	9750	Study M026	Type1	CUMS group vs. control group	Urine	Urine	Peripheral	Wistar rat	Rat	Chronic mild stress model	Chronic mild stress model	Animal model	NMR	Up
538	alpha-D-Glucose	HMDB0003345	C00267	79025	Study M026	Type1	CUMS group vs. control group	Urine	Urine	Peripheral	Wistar rat	Rat	Chronic mild stress model	Chronic mild stress model	Animal model	NMR	Up
539	L-Serine	HMDB0000187	C00065	5951	Study M026	Type1	CUMS group vs. control group	Urine	Urine	Peripheral	Wistar rat	Rat	Chronic mild stress model	Chronic mild stress model	Animal model	NMR	Up
540	L-Phenylalanine	HMDB0000159	C00079	6140	Study M026	Type1	CUMS group vs. control group	Urine	Urine	Peripheral	Wistar rat	Rat	Chronic mild stress model	Chronic mild stress model	Animal model	NMR	Up
541	Cyclic AMP	HMDB0000058	C00575	6076	Study M026	Type1	CUMS group vs. control group	Urine	Urine	Peripheral	Wistar rat	Rat	Chronic mild stress model	Chronic mild stress model	Animal model	NMR	Up
542	1-Methylhistidine	HMDB0000001	C01152	92105	Study M026	Type1	CUMS group vs. control group	Urine	Urine	Peripheral	Wistar rat	Rat	Chronic mild stress model	Chronic mild stress model	Animal model	NMR	Up
543	L-Tyrosine	HMDB0000158	C00082	6057	Study M026	Type1	CUMS group vs. control group	Urine	Urine	Peripheral	Wistar rat	Rat	Chronic mild stress model	Chronic mild stress model	Animal model	NMR	Up
544	Hippuric acid	HMDB0000714	C01586	464	Study M026	Type1	CUMS group vs. control group	Urine	Urine	Peripheral	Wistar rat	Rat	Chronic mild stress model	Chronic mild stress model	Animal model	NMR	Up
545	Kynurenic acid	HMDB0000715	C01717	3845	Study M026	Type1	CUMS group vs. control group	Urine	Urine	Peripheral	Wistar rat	Rat	Chronic mild stress model	Chronic mild stress model	Animal model	NMR	Up
546	5-Methoxytryptamine	HMDB0004095	C05659	1833	Study M026	Type1	CUMS group vs. control group	Urine	Urine	Peripheral	Wistar rat	Rat	Chronic mild stress model	Chronic mild stress model	Animal model	MS-based	Up
547	Tryptophanol	HMDB0003447	C00955	10685	Study M026	Type1	CUMS group vs. control group	Urine	Urine	Peripheral	Wistar rat	Rat	Chronic mild stress model	Chronic mild stress model	Animal model	MS-based	Up
548	Histamine	HMDB0000870	C00388	774	Study M026	Type1	CUMS group vs. control group	Urine	Urine	Peripheral	Wistar rat	Rat	Chronic mild stress model	Chronic mild stress model	Animal model	MS-based	Up
549	Isobutyrylglycine	HMDB0000730	N/A	10855600	Study M026	Type1	CUMS group vs. control group	Urine	Urine	Peripheral	Wistar rat	Rat	Chronic mild stress model	Chronic mild stress model	Animal model	MS-based	Up
550	L-Isoleucine	HMDB0000172	C00407	6306	Study M026	Type1	CUMS group vs. control group	Urine	Urine	Peripheral	Wistar rat	Rat	Chronic mild stress model	Chronic mild stress model	Animal model	NMR	Down
551	L-Leucine	HMDB0000687	C00123	6106	Study M026	Type1	CUMS group vs. control group	Urine	Urine	Peripheral	Wistar rat	Rat	Chronic mild stress model	Chronic mild stress model	Animal model	NMR	Down
552	Acetoacetic acid	HMDB0000060	C00164	96	Study M026	Type1	CUMS group vs. control group	Urine	Urine	Peripheral	Wistar rat	Rat	Chronic mild stress model	Chronic mild stress model	Animal model	NMR	Down
553	L-Valine	HMDB0000883	C00183	6287	Study M026	Type1	CUMS group vs. control group	Urine	Urine	Peripheral	Wistar rat	Rat	Chronic mild stress model	Chronic mild stress model	Animal model	NMR	Down
554	3-Hydroxybutyric acid	HMDB0000357	C01089	441	Study M026	Type1	CUMS group vs. control group	Urine	Urine	Peripheral	Wistar rat	Rat	Chronic mild stress model	Chronic mild stress model	Animal model	NMR	Down
555	L-Glutamic acid	HMDB0000148	C00025	33032	Study M026	Type1	CUMS group vs. control group	Urine	Urine	Peripheral	Wistar rat	Rat	Chronic mild stress model	Chronic mild stress model	Animal model	NMR	Down
556	Pyruvic acid	HMDB0000243	C00022	1060	Study M026	Type1	CUMS group vs. control group	Urine	Urine	Peripheral	Wistar rat	Rat	Chronic mild stress model	Chronic mild stress model	Animal model	NMR	Down
557	L-Proline	HMDB0000162	C00148	145742	Study M026	Type1	CUMS group vs. control group	Urine	Urine	Peripheral	Wistar rat	Rat	Chronic mild stress model	Chronic mild stress model	Animal model	NMR	Down
558	DOPA	HMDB0000181	C00355	6047	Study M026	Type1	CUMS group vs. control group	Urine	Urine	Peripheral	Wistar rat	Rat	Chronic mild stress model	Chronic mild stress model	Animal model	NMR	Down
559	L-Threonine	HMDB0000167	C00188	6288	Study M026	Type1	CUMS group vs. control group	Urine	Urine	Peripheral	Wistar rat	Rat	Chronic mild stress model	Chronic mild stress model	Animal model	NMR	Down
560	L-Kynurenine	HMDB0000684	C00328	161166	Study M026	Type1	CUMS group vs. control group	Urine	Urine	Peripheral	Wistar rat	Rat	Chronic mild stress model	Chronic mild stress model	Animal model	MS-based	Down
561	Phenylethylamine	HMDB0012275	C05332	1001	Study M026	Type1	CUMS group vs. control group	Urine	Urine	Peripheral	Wistar rat	Rat	Chronic mild stress model	Chronic mild stress model	Animal model	MS-based	Down
562	3-Hydroxyhippuric acid	HMDB0006116	N/A	450268	Study M026	Type1	CUMS group vs. control group	Urine	Urine	Peripheral	Wistar rat	Rat	Chronic mild stress model	Chronic mild stress model	Animal model	MS-based	Down
563	Creatine	HMDB0000064	C00300	586	Study M026	Type1	CUMS group vs. control group	Urine	Urine	Peripheral	Wistar rat	Rat	Chronic mild stress model	Chronic mild stress model	Animal model	MS-based	Down
564	Hydroxykynurenine	HMDB0000732	C02794	89	Study M026	Type1	CUMS group vs. control group	Urine	Urine	Peripheral	Wistar rat	Rat	Chronic mild stress model	Chronic mild stress model	Animal model	MS-based	Down
565	N-a-Acetylcitrulline	HMDB0000856	C15532	11506771	Study M026	Type1	CUMS group vs. control group	Urine	Urine	Peripheral	Wistar rat	Rat	Chronic mild stress model	Chronic mild stress model	Animal model	MS-based	Down
566	Indoleacetaldehyde	HMDB0001190	C00637	800	Study M026	Type1	CUMS group vs. control group	Urine	Urine	Peripheral	Wistar rat	Rat	Chronic mild stress model	Chronic mild stress model	Animal model	MS-based	Down
567	Glycolic acid	HMDB0000115	C00160	757	Study M026	Type1	CUMS group vs. control group	Urine	Urine	Peripheral	Wistar rat	Rat	Chronic mild stress model	Chronic mild stress model	Animal model	MS-based	Down
568	2-Aminomuconic acid semialdehyde	HMDB0001280	C03824	5280625	Study M026	Type1	CUMS group vs. control group	Urine	Urine	Peripheral	Wistar rat	Rat	Chronic mild stress model	Chronic mild stress model	Animal model	MS-based	Down
569	2-Amino-3-carboxymuconic acid semialdehyde	HMDB0001330	C04409	5280673	Study M026	Type1	CUMS group vs. control group	Urine	Urine	Peripheral	Wistar rat	Rat	Chronic mild stress model	Chronic mild stress model	Animal model	MS-based	Down
570	alpha-D-Glucose	HMDB0003345	C00267	79025	Study M027	Type1	CUMS group vs. control group	Urine	Urine	Peripheral	Wistar rat	Rat	Chronic mild stress model	Chronic mild stress model	Animal model	NMR	Up
571	L-Serine	HMDB0000187	C00065	5951	Study M027	Type1	CUMS group vs. control group	Urine	Urine	Peripheral	Wistar rat	Rat	Chronic mild stress model	Chronic mild stress model	Animal model	NMR	Up
572	L-Phenylalanine	HMDB0000159	C00079	6140	Study M027	Type1	CUMS group vs. control group	Urine	Urine	Peripheral	Wistar rat	Rat	Chronic mild stress model	Chronic mild stress model	Animal model	NMR	Up
573	Hippuric acid	HMDB0000714	C01586	464	Study M027	Type1	CUMS group vs. control group	Urine	Urine	Peripheral	Wistar rat	Rat	Chronic mild stress model	Chronic mild stress model	Animal model	NMR	Up
574	Kynurenic acid	HMDB0000715	C01717	3845	Study M027	Type1	CUMS group vs. control group	Urine	Urine	Peripheral	Wistar rat	Rat	Chronic mild stress model	Chronic mild stress model	Animal model	NMR	Up
575	L-Tyrosine	HMDB0000158	C00082	6057	Study M027	Type1	CUMS group vs. control group	Urine	Urine	Peripheral	Wistar rat	Rat	Chronic mild stress model	Chronic mild stress model	Animal model	NMR	Up
576	Dopamine	HMDB0000073	C03758	681	Study M027	Type1	CUMS group vs. control group	Urine	Urine	Peripheral	Wistar rat	Rat	Chronic mild stress model	Chronic mild stress model	Animal model	MS-based	Up
577	Histamine	HMDB0000870	C00388	774	Study M027	Type1	CUMS group vs. control group	Urine	Urine	Peripheral	Wistar rat	Rat	Chronic mild stress model	Chronic mild stress model	Animal model	MS-based	Up
578	Isobutyrylglycine	HMDB0000730	N/A	10855600	Study M027	Type1	CUMS group vs. control group	Urine	Urine	Peripheral	Wistar rat	Rat	Chronic mild stress model	Chronic mild stress model	Animal model	MS-based	Up
579	2-Phenylethanol glucuronide	HMDB0010350	C03033	24862077	Study M027	Type1	CUMS group vs. control group	Urine	Urine	Peripheral	Wistar rat	Rat	Chronic mild stress model	Chronic mild stress model	Animal model	MS-based	Up
580	Tryptophanol	HMDB0003447	C00955	10685	Study M027	Type1	CUMS group vs. control group	Urine	Urine	Peripheral	Wistar rat	Rat	Chronic mild stress model	Chronic mild stress model	Animal model	MS-based	Up
581	5-Methoxytryptamine	HMDB0004095	C05659	1833	Study M027	Type1	CUMS group vs. control group	Urine	Urine	Peripheral	Wistar rat	Rat	Chronic mild stress model	Chronic mild stress model	Animal model	MS-based	Up
582	L-Glutamine	HMDB0000641	C00064	5961	Study M027	Type1	CUMS group vs. control group	Urine	Urine	Peripheral	Wistar rat	Rat	Chronic mild stress model	Chronic mild stress model	Animal model	NMR	Up
583	Lipid	N/A	N/A	N/A	Study M027	Type1	CUMS group vs. control group	Urine	Urine	Peripheral	Wistar rat	Rat	Chronic mild stress model	Chronic mild stress model	Animal model	NMR	Down
584	L-Isoleucine	HMDB0000172	C00407	6306	Study M027	Type1	CUMS group vs. control group	Urine	Urine	Peripheral	Wistar rat	Rat	Chronic mild stress model	Chronic mild stress model	Animal model	NMR	Down
585	L-Glutamic acid	HMDB0000148	C00025	33032	Study M027	Type1	CUMS group vs. control group	Urine	Urine	Peripheral	Wistar rat	Rat	Chronic mild stress model	Chronic mild stress model	Animal model	NMR	Down
586	DOPA	HMDB0000181	C00355	6047	Study M027	Type1	CUMS group vs. control group	Urine	Urine	Peripheral	Wistar rat	Rat	Chronic mild stress model	Chronic mild stress model	Animal model	NMR	Down
587	Acetoacetic acid	HMDB0000060	C00164	96	Study M027	Type1	CUMS group vs. control group	Urine	Urine	Peripheral	Wistar rat	Rat	Chronic mild stress model	Chronic mild stress model	Animal model	NMR	Down
588	3-Hydroxybutyric acid	HMDB0000357	C01089	441	Study M027	Type1	CUMS group vs. control group	Urine	Urine	Peripheral	Wistar rat	Rat	Chronic mild stress model	Chronic mild stress model	Animal model	NMR	Down
589	Pyruvic acid	HMDB0000243	C00022	1060	Study M027	Type1	CUMS group vs. control group	Urine	Urine	Peripheral	Wistar rat	Rat	Chronic mild stress model	Chronic mild stress model	Animal model	NMR	Down
590	3-Hydroxyhippuric acid	HMDB0006116	N/A	450268	Study M027	Type1	CUMS group vs. control group	Urine	Urine	Peripheral	Wistar rat	Rat	Chronic mild stress model	Chronic mild stress model	Animal model	MS-based	Down
591	Creatine	HMDB0000064	C00300	586	Study M027	Type1	CUMS group vs. control group	Urine	Urine	Peripheral	Wistar rat	Rat	Chronic mild stress model	Chronic mild stress model	Animal model	MS-based	Down
592	5-Aminoimidazole-4-carboxamide	HMDB0003192	C04051	9679	Study M027	Type1	CUMS group vs. control group	Urine	Urine	Peripheral	Wistar rat	Rat	Chronic mild stress model	Chronic mild stress model	Animal model	MS-based	Down
593	Glyceric acid 1,3-biphosphate	HMDB0001270	C00236	683	Study M027	Type1	CUMS group vs. control group	Urine	Urine	Peripheral	Wistar rat	Rat	Chronic mild stress model	Chronic mild stress model	Animal model	MS-based	Down
594	L-Kynurenine	HMDB0000684	C00328	161166	Study M027	Type1	CUMS group vs. control group	Urine	Urine	Peripheral	Wistar rat	Rat	Chronic mild stress model	Chronic mild stress model	Animal model	MS-based	Down
595	2-Aminomuconic acid semialdehyde	HMDB0001280	C03824	5280625	Study M027	Type1	CUMS group vs. control group	Urine	Urine	Peripheral	Wistar rat	Rat	Chronic mild stress model	Chronic mild stress model	Animal model	MS-based	Down
596	2-Amino-3-carboxymuconic acid semialdehyde	HMDB0001330	C04409	5280673	Study M027	Type1	CUMS group vs. control group	Urine	Urine	Peripheral	Wistar rat	Rat	Chronic mild stress model	Chronic mild stress model	Animal model	MS-based	Down
597	N-Acetylserotonin	HMDB0001238	C00978	903	Study M027	Type1	CUMS group vs. control group	Urine	Urine	Peripheral	Wistar rat	Rat	Chronic mild stress model	Chronic mild stress model	Animal model	MS-based	Down
598	Lipid	N/A	N/A	N/A	Study M027	Type2	CUMS + CSGS group vs. CUMS group	Urine	Urine	Peripheral	Wistar rat	Rat	Chronic mild stress model	Chronic mild stress model	Animal model	NMR	Up
599	L-Isoleucine	HMDB0000172	C00407	6306	Study M027	Type2	CUMS + CSGS group vs. CUMS group	Urine	Urine	Peripheral	Wistar rat	Rat	Chronic mild stress model	Chronic mild stress model	Animal model	NMR	Up
600	L-Glutamic acid	HMDB0000148	C00025	33032	Study M027	Type2	CUMS + CSGS group vs. CUMS group	Urine	Urine	Peripheral	Wistar rat	Rat	Chronic mild stress model	Chronic mild stress model	Animal model	NMR	Up
601	DOPA	HMDB0000181	C00355	6047	Study M027	Type2	CUMS + CSGS group vs. CUMS group	Urine	Urine	Peripheral	Wistar rat	Rat	Chronic mild stress model	Chronic mild stress model	Animal model	NMR	Up
602	Acetoacetic acid	HMDB0000060	C00164	96	Study M027	Type2	CUMS + CSGS group vs. CUMS group	Urine	Urine	Peripheral	Wistar rat	Rat	Chronic mild stress model	Chronic mild stress model	Animal model	NMR	Up
603	3-Hydroxybutyric acid	HMDB0000357	C01089	441	Study M027	Type2	CUMS + CSGS group vs. CUMS group	Urine	Urine	Peripheral	Wistar rat	Rat	Chronic mild stress model	Chronic mild stress model	Animal model	NMR	Up
604	Pyruvic acid	HMDB0000243	C00022	1060	Study M027	Type2	CUMS + CSGS group vs. CUMS group	Urine	Urine	Peripheral	Wistar rat	Rat	Chronic mild stress model	Chronic mild stress model	Animal model	NMR	Up
605	3-Hydroxyhippuric acid	HMDB0006116	N/A	450268	Study M027	Type2	CUMS + CSGS group vs. CUMS group	Urine	Urine	Peripheral	Wistar rat	Rat	Chronic mild stress model	Chronic mild stress model	Animal model	MS-based	Up
606	Creatine	HMDB0000064	C00300	586	Study M027	Type2	CUMS + CSGS group vs. CUMS group	Urine	Urine	Peripheral	Wistar rat	Rat	Chronic mild stress model	Chronic mild stress model	Animal model	MS-based	Up
607	5-Aminoimidazole-4-carboxamide	HMDB0003192	C04051	9679	Study M027	Type2	CUMS + CSGS group vs. CUMS group	Urine	Urine	Peripheral	Wistar rat	Rat	Chronic mild stress model	Chronic mild stress model	Animal model	MS-based	Up
608	Glyceric acid 1,3-biphosphate	HMDB0001270	C00236	683	Study M027	Type2	CUMS + CSGS group vs. CUMS group	Urine	Urine	Peripheral	Wistar rat	Rat	Chronic mild stress model	Chronic mild stress model	Animal model	MS-based	Up
609	L-Kynurenine	HMDB0000684	C00328	161166	Study M027	Type2	CUMS + CSGS group vs. CUMS group	Urine	Urine	Peripheral	Wistar rat	Rat	Chronic mild stress model	Chronic mild stress model	Animal model	MS-based	Up
610	2-Aminomuconic acid semialdehyde	HMDB0001280	C03824	5280625	Study M027	Type2	CUMS + CSGS group vs. CUMS group	Urine	Urine	Peripheral	Wistar rat	Rat	Chronic mild stress model	Chronic mild stress model	Animal model	MS-based	Up
611	2-Amino-3-carboxymuconic acid semialdehyde	HMDB0001330	C04409	5280673	Study M027	Type2	CUMS + CSGS group vs. CUMS group	Urine	Urine	Peripheral	Wistar rat	Rat	Chronic mild stress model	Chronic mild stress model	Animal model	MS-based	Up
612	Lipid	N/A	N/A	N/A	Study M027	Type2	CUMS + QZ group vs. CUMS group	Urine	Urine	Peripheral	Wistar rat	Rat	Chronic mild stress model	Chronic mild stress model	Animal model	NMR	Up
613	3-Hydroxyhippuric acid	HMDB0006116	N/A	450268	Study M027	Type2	CUMS + QZ group vs. CUMS group	Urine	Urine	Peripheral	Wistar rat	Rat	Chronic mild stress model	Chronic mild stress model	Animal model	MS-based	Up
614	Creatine	HMDB0000064	C00300	586	Study M027	Type2	CUMS + QZ group vs. CUMS group	Urine	Urine	Peripheral	Wistar rat	Rat	Chronic mild stress model	Chronic mild stress model	Animal model	MS-based	Up
615	5-Aminoimidazole-4-carboxamide	HMDB0003192	C04051	9679	Study M027	Type2	CUMS + QZ group vs. CUMS group	Urine	Urine	Peripheral	Wistar rat	Rat	Chronic mild stress model	Chronic mild stress model	Animal model	MS-based	Up
616	N-Acetylserotonin	HMDB0001238	C00978	903	Study M027	Type2	CUMS + QZ group vs. CUMS group	Urine	Urine	Peripheral	Wistar rat	Rat	Chronic mild stress model	Chronic mild stress model	Animal model	MS-based	Up
617	alpha-D-Glucose	HMDB0003345	C00267	79025	Study M027	Type2	CUMS + CSGS group vs. CUMS group	Urine	Urine	Peripheral	Wistar rat	Rat	Chronic mild stress model	Chronic mild stress model	Animal model	NMR	Down
618	L-Serine	HMDB0000187	C00065	5951	Study M027	Type2	CUMS + CSGS group vs. CUMS group	Urine	Urine	Peripheral	Wistar rat	Rat	Chronic mild stress model	Chronic mild stress model	Animal model	NMR	Down
619	L-Phenylalanine	HMDB0000159	C00079	6140	Study M027	Type2	CUMS + CSGS group vs. CUMS group	Urine	Urine	Peripheral	Wistar rat	Rat	Chronic mild stress model	Chronic mild stress model	Animal model	NMR	Down
620	Hippuric acid	HMDB0000714	C01586	464	Study M027	Type2	CUMS + CSGS group vs. CUMS group	Urine	Urine	Peripheral	Wistar rat	Rat	Chronic mild stress model	Chronic mild stress model	Animal model	NMR	Down
621	Kynurenic acid	HMDB0000715	C01717	3845	Study M027	Type2	CUMS + CSGS group vs. CUMS group	Urine	Urine	Peripheral	Wistar rat	Rat	Chronic mild stress model	Chronic mild stress model	Animal model	NMR	Down
622	L-Glutamine	HMDB0000641	C00064	5961	Study M027	Type2	CUMS + CSGS group vs. CUMS group	Urine	Urine	Peripheral	Wistar rat	Rat	Chronic mild stress model	Chronic mild stress model	Animal model	NMR	Down
623	L-Tyrosine	HMDB0000158	C00082	6057	Study M027	Type2	CUMS + CSGS group vs. CUMS group	Urine	Urine	Peripheral	Wistar rat	Rat	Chronic mild stress model	Chronic mild stress model	Animal model	NMR	Down
624	Dopamine	HMDB0000073	C03758	681	Study M027	Type2	CUMS + CSGS group vs. CUMS group	Urine	Urine	Peripheral	Wistar rat	Rat	Chronic mild stress model	Chronic mild stress model	Animal model	MS-based	Down
625	Histamine	HMDB0000870	C00388	774	Study M027	Type2	CUMS + CSGS group vs. CUMS group	Urine	Urine	Peripheral	Wistar rat	Rat	Chronic mild stress model	Chronic mild stress model	Animal model	MS-based	Down
626	Isobutyrylglycine	HMDB0000730	N/A	10855600	Study M027	Type2	CUMS + CSGS group vs. CUMS group	Urine	Urine	Peripheral	Wistar rat	Rat	Chronic mild stress model	Chronic mild stress model	Animal model	MS-based	Down
627	2-Phenylethanol glucuronide	HMDB0010350	C03033	24862077	Study M027	Type2	CUMS + CSGS group vs. CUMS group	Urine	Urine	Peripheral	Wistar rat	Rat	Chronic mild stress model	Chronic mild stress model	Animal model	MS-based	Down
628	alpha-D-Glucose	HMDB0003345	C00267	79025	Study M027	Type2	CUMS + QZ group vs. CUMS group	Urine	Urine	Peripheral	Wistar rat	Rat	Chronic mild stress model	Chronic mild stress model	Animal model	NMR	Down
629	L-Serine	HMDB0000187	C00065	5951	Study M027	Type2	CUMS + QZ group vs. CUMS group	Urine	Urine	Peripheral	Wistar rat	Rat	Chronic mild stress model	Chronic mild stress model	Animal model	NMR	Down
630	L-Phenylalanine	HMDB0000159	C00079	6140	Study M027	Type2	CUMS + QZ group vs. CUMS group	Urine	Urine	Peripheral	Wistar rat	Rat	Chronic mild stress model	Chronic mild stress model	Animal model	NMR	Down
631	Hippuric acid	HMDB0000714	C01586	464	Study M027	Type2	CUMS + QZ group vs. CUMS group	Urine	Urine	Peripheral	Wistar rat	Rat	Chronic mild stress model	Chronic mild stress model	Animal model	NMR	Down
632	Kynurenic acid	HMDB0000715	C01717	3845	Study M027	Type2	CUMS + QZ group vs. CUMS group	Urine	Urine	Peripheral	Wistar rat	Rat	Chronic mild stress model	Chronic mild stress model	Animal model	NMR	Down
633	Dopamine	HMDB0000073	C03758	681	Study M027	Type2	CUMS + QZ group vs. CUMS group	Urine	Urine	Peripheral	Wistar rat	Rat	Chronic mild stress model	Chronic mild stress model	Animal model	MS-based	Down
634	Histamine	HMDB0000870	C00388	774	Study M027	Type2	CUMS + QZ group vs. CUMS group	Urine	Urine	Peripheral	Wistar rat	Rat	Chronic mild stress model	Chronic mild stress model	Animal model	MS-based	Down
635	Isobutyrylglycine	HMDB0000730	N/A	10855600	Study M027	Type2	CUMS + QZ group vs. CUMS group	Urine	Urine	Peripheral	Wistar rat	Rat	Chronic mild stress model	Chronic mild stress model	Animal model	MS-based	Down
636	2-Phenylethanol glucuronide	HMDB0010350	C03033	24862077	Study M027	Type2	CUMS + QZ group vs. CUMS group	Urine	Urine	Peripheral	Wistar rat	Rat	Chronic mild stress model	Chronic mild stress model	Animal model	MS-based	Down
637	Tryptophanol	HMDB0003447	C00955	10685	Study M027	Type2	CUMS + QZ group vs. CUMS group	Urine	Urine	Peripheral	Wistar rat	Rat	Chronic mild stress model	Chronic mild stress model	Animal model	MS-based	Down
638	5-Methoxytryptamine	HMDB0004095	C05659	1833	Study M027	Type2	CUMS + QZ group vs. CUMS group	Urine	Urine	Peripheral	Wistar rat	Rat	Chronic mild stress model	Chronic mild stress model	Animal model	MS-based	Down
639	D-Fructose	HMDB0000660	C02336	439709	Study M028	Type2	placebo group 4-week treatment vs. baseline	Serum	Blood	Peripheral	Human	Human	Depression	Depression	Depressive disorder	MS-based	Up
640	Hippuric acid	HMDB0000714	C01586	464	Study M028	Type2	placebo group 4-week treatment vs. baseline	Serum	Blood	Peripheral	Human	Human	Depression	Depression	Depressive disorder	MS-based	Up
641	Linoleic acid	HMDB0000673	C01595	5280450	Study M028	Type2	sertraline group 4-week treatment vs. baseline	Serum	Blood	Peripheral	Human	Human	Depression	Depression	Depressive disorder	MS-based	Down
642	Ornithine	HMDB0000214	C00077	6262	Study M028	Type2	sertraline group 4-week treatment vs. baseline	Serum	Blood	Peripheral	Human	Human	Depression	Depression	Depressive disorder	MS-based	Down
643	Glycerol	HMDB0000131	C00116	753	Study M028	Type2	sertraline group 4-week treatment vs. baseline	Serum	Blood	Peripheral	Human	Human	Depression	Depression	Depressive disorder	MS-based	Down
644	Arachidonic acid	HMDB0001043	C00219	444899	Study M028	Type2	sertraline group 4-week treatment vs. baseline	Serum	Blood	Peripheral	Human	Human	Depression	Depression	Depressive disorder	MS-based	Down
645	Palmitic acid	HMDB0000220	C00249	985	Study M028	Type2	sertraline group 4-week treatment vs. baseline	Serum	Blood	Peripheral	Human	Human	Depression	Depression	Depressive disorder	MS-based	Down
646	Elaidic acid	HMDB0000573	C01712	637517	Study M028	Type2	placebo group 4-week treatment vs. baseline	Serum	Blood	Peripheral	Human	Human	Depression	Depression	Depressive disorder	MS-based	Down
647	Linoleic acid	HMDB0000673	C01595	5280450	Study M028	Type2	placebo group 4-week treatment vs. baseline	Serum	Blood	Peripheral	Human	Human	Depression	Depression	Depressive disorder	MS-based	Down
648	Oleic acid	HMDB0000207	C00712	445639	Study M028	Type2	placebo group 4-week treatment vs. baseline	Serum	Blood	Peripheral	Human	Human	Depression	Depression	Depressive disorder	MS-based	Down
649	Palmitoleic acid	HMDB0003229	C08362	445638	Study M028	Type2	placebo group 4-week treatment vs. baseline	Serum	Blood	Peripheral	Human	Human	Depression	Depression	Depressive disorder	MS-based	Down
650	LysoPC(18:0)	N/A	C04230	N/A	Study M029	Type1	CUMS group vs. control group	Brain	Brain	Central	Sprague-Dawley rat	Rat	Chronic mild stress model	Chronic mild stress model	Animal model	MS-based	Up
651	LysoPC(16:0)	N/A	C04230	N/A	Study M029	Type1	CUMS group vs. control group	Brain	Brain	Central	Sprague-Dawley rat	Rat	Chronic mild stress model	Chronic mild stress model	Animal model	MS-based	Up
652	Prostaglandin (16:0/18:0)	N/A	N/A	N/A	Study M029	Type1	CUMS group vs. control group	Brain	Brain	Central	Sprague-Dawley rat	Rat	Chronic mild stress model	Chronic mild stress model	Animal model	MS-based	Up
653	Behenic acid	HMDB0000944	C08281	8215	Study M029	Type1	CUMS group vs. control group	Brain	Brain	Central	Sprague-Dawley rat	Rat	Chronic mild stress model	Chronic mild stress model	Animal model	MS-based	Up
654	Stearic acid	HMDB0000827	C01530	5281	Study M029	Type1	CUMS group vs. control group	Brain	Brain	Central	Sprague-Dawley rat	Rat	Chronic mild stress model	Chronic mild stress model	Animal model	MS-based	Up
655	Glycine	HMDB0000123	C00037	750	Study M029	Type1	CUMS group vs. control group	Brain	Brain	Central	Sprague-Dawley rat	Rat	Chronic mild stress model	Chronic mild stress model	Animal model	MS-based	Up
656	8,9-Epoxyeicosatrienoic acid	HMDB0002232	C14769	5283203	Study M029	Type1	CUMS group vs. control group	Brain	Brain	Central	Sprague-Dawley rat	Rat	Chronic mild stress model	Chronic mild stress model	Animal model	MS-based	Down
657	L-Glutamic acid	HMDB0000148	C00025	33032	Study M029	Type1	CUMS group vs. control group	Brain	Brain	Central	Sprague-Dawley rat	Rat	Chronic mild stress model	Chronic mild stress model	Animal model	MS-based	Down
658	8,9-Epoxyeicosatrienoic acid	HMDB0002232	C14769	5283203	Study M029	Type2	CUMS + BHD group vs. CUMS group	Brain	Brain	Central	Sprague-Dawley rat	Rat	Chronic mild stress model	Chronic mild stress model	Animal model	MS-based	Up
659	L-Glutamic acid	HMDB0000148	C00025	33032	Study M029	Type2	CUMS + BHD group vs. CUMS group	Brain	Brain	Central	Sprague-Dawley rat	Rat	Chronic mild stress model	Chronic mild stress model	Animal model	MS-based	Up
660	LysoPC(18:0)	N/A	C04230	N/A	Study M029	Type2	CUMS + BHD group vs. CUMS group	Brain	Brain	Central	Sprague-Dawley rat	Rat	Chronic mild stress model	Chronic mild stress model	Animal model	MS-based	Down
661	LysoPC(16:0)	N/A	C04230	N/A	Study M029	Type2	CUMS + BHD group vs. CUMS group	Brain	Brain	Central	Sprague-Dawley rat	Rat	Chronic mild stress model	Chronic mild stress model	Animal model	MS-based	Down
662	Prostaglandin (16:0/18:0)	N/A	N/A	N/A	Study M029	Type2	CUMS + BHD group vs. CUMS group	Brain	Brain	Central	Sprague-Dawley rat	Rat	Chronic mild stress model	Chronic mild stress model	Animal model	MS-based	Down
663	Behenic acid	HMDB0000944	C08281	8215	Study M029	Type2	CUMS + BHD group vs. CUMS group	Brain	Brain	Central	Sprague-Dawley rat	Rat	Chronic mild stress model	Chronic mild stress model	Animal model	MS-based	Down
664	Stearic acid	HMDB0000827	C01530	5281	Study M029	Type2	CUMS + BHD group vs. CUMS group	Brain	Brain	Central	Sprague-Dawley rat	Rat	Chronic mild stress model	Chronic mild stress model	Animal model	MS-based	Down
665	Glycine	HMDB0000123	C00037	750	Study M029	Type2	CUMS + BHD group vs. CUMS group	Brain	Brain	Central	Sprague-Dawley rat	Rat	Chronic mild stress model	Chronic mild stress model	Animal model	MS-based	Down
666	Trimethylamine	HMDB0000906	C00565	1146	Study M030	Type1	CUMS group vs. control group	Plasma	Blood	Peripheral	Sprague-Dawley rat	Rat	Chronic mild stress model	Chronic mild stress model	Animal model	NMR	Up
667	L-Aspartic acid	HMDB0000191	C00049	5960	Study M030	Type1	CUMS group vs. control group	Plasma	Blood	Peripheral	Sprague-Dawley rat	Rat	Chronic mild stress model	Chronic mild stress model	Animal model	NMR	Up
668	L-Glutamic acid	HMDB0000148	C00025	33032	Study M030	Type1	CUMS group vs. control group	Plasma	Blood	Peripheral	Sprague-Dawley rat	Rat	Chronic mild stress model	Chronic mild stress model	Animal model	NMR	Up
669	Acetoacetic acid	HMDB0000060	C00164	96	Study M030	Type1	CUMS group vs. control group	Plasma	Blood	Peripheral	Sprague-Dawley rat	Rat	Chronic mild stress model	Chronic mild stress model	Animal model	NMR	Up
670	N-acetyl glycoprotein	N/A	N/A	N/A	Study M030	Type1	CUMS group vs. control group	Plasma	Blood	Peripheral	Sprague-Dawley rat	Rat	Chronic mild stress model	Chronic mild stress model	Animal model	NMR	Up
671	L-Alanine	HMDB0000161	C00041	5950	Study M030	Type1	CUMS group vs. control group	Plasma	Blood	Peripheral	Sprague-Dawley rat	Rat	Chronic mild stress model	Chronic mild stress model	Animal model	NMR	Up
672	L-Lactic acid	HMDB0000190	C00186	107689	Study M030	Type1	CUMS group vs. control group	Plasma	Blood	Peripheral	Sprague-Dawley rat	Rat	Chronic mild stress model	Chronic mild stress model	Animal model	NMR	Up
673	Leucine or Isoleucine	N/A	N/A	N/A	Study M030	Type1	CUMS group vs. control group	Plasma	Blood	Peripheral	Sprague-Dawley rat	Rat	Chronic mild stress model	Chronic mild stress model	Animal model	NMR	Up
674	L-Proline	HMDB0000162	C00148	145742	Study M030	Type1	CUMS group vs. control group	Plasma	Blood	Peripheral	Sprague-Dawley rat	Rat	Chronic mild stress model	Chronic mild stress model	Animal model	NMR	Down
675	3-Hydroxybutyric acid	HMDB0000357	C01089	441	Study M030	Type1	CUMS group vs. control group	Plasma	Blood	Peripheral	Sprague-Dawley rat	Rat	Chronic mild stress model	Chronic mild stress model	Animal model	NMR	Down
676	L-Valine	HMDB0000883	C00183	6287	Study M030	Type1	CUMS group vs. control group	Plasma	Blood	Peripheral	Sprague-Dawley rat	Rat	Chronic mild stress model	Chronic mild stress model	Animal model	NMR	Down
677	L-Lactic acid	HMDB0000190	C00186	107689	Study M031	Type1	CUMS group vs. control group	Faece	Faece	Peripheral	Sprague-Dawley rat	Rat	Chronic mild stress model	Chronic mild stress model	Animal model	NMR	Up
678	L-Glutamine	HMDB0000641	C00064	5961	Study M031	Type1	CUMS group vs. control group	Faece	Faece	Peripheral	Sprague-Dawley rat	Rat	Chronic mild stress model	Chronic mild stress model	Animal model	NMR	Up
679	L-Aspartic acid	HMDB0000191	C00049	5960	Study M031	Type1	CUMS group vs. control group	Faece	Faece	Peripheral	Sprague-Dawley rat	Rat	Chronic mild stress model	Chronic mild stress model	Animal model	NMR	Up
680	Uracil	HMDB0000300	C00106	1174	Study M031	Type1	CUMS group vs. control group	Faece	Faece	Peripheral	Sprague-Dawley rat	Rat	Chronic mild stress model	Chronic mild stress model	Animal model	NMR	Down
681	L-Tyrosine	HMDB0000158	C00082	6057	Study M031	Type1	CUMS group vs. control group	Faece	Faece	Peripheral	Sprague-Dawley rat	Rat	Chronic mild stress model	Chronic mild stress model	Animal model	NMR	Down
682	L-Phenylalanine	HMDB0000159	C00079	6140	Study M031	Type1	CUMS group vs. control group	Faece	Faece	Peripheral	Sprague-Dawley rat	Rat	Chronic mild stress model	Chronic mild stress model	Animal model	NMR	Down
683	Lipid	N/A	N/A	N/A	Study M032	Type1	CUMS group vs. control group	Serum	Blood	Peripheral	Sprague-Dawley rat	Rat	Chronic mild stress model	Chronic mild stress model	Animal model	NMR	Up
684	L-Lactic acid	HMDB0000190	C00186	107689	Study M032	Type1	CUMS group vs. control group	Serum	Blood	Peripheral	Sprague-Dawley rat	Rat	Chronic mild stress model	Chronic mild stress model	Animal model	NMR	Up
685	L-Alanine	HMDB0000161	C00041	5950	Study M032	Type1	CUMS group vs. control group	Serum	Blood	Peripheral	Sprague-Dawley rat	Rat	Chronic mild stress model	Chronic mild stress model	Animal model	NMR	Up
686	N-acetyl glycoprotein	N/A	N/A	N/A	Study M032	Type1	CUMS group vs. control group	Serum	Blood	Peripheral	Sprague-Dawley rat	Rat	Chronic mild stress model	Chronic mild stress model	Animal model	NMR	Up
687	Citric acid	HMDB0000094	C00158	311	Study M032	Type1	CUMS group vs. control group	Urine	Urine	Peripheral	Sprague-Dawley rat	Rat	Chronic mild stress model	Chronic mild stress model	Animal model	NMR	Up
688	Trimethylamine	HMDB0000906	C00565	1146	Study M032	Type1	CUMS group vs. control group	Urine	Urine	Peripheral	Sprague-Dawley rat	Rat	Chronic mild stress model	Chronic mild stress model	Animal model	NMR	Up
689	Dimethylamine	HMDB0000087	C00543	674	Study M032	Type1	CUMS group vs. control group	Urine	Urine	Peripheral	Sprague-Dawley rat	Rat	Chronic mild stress model	Chronic mild stress model	Animal model	NMR	Up
690	3-Hydroxybutyric acid	HMDB0000357	C01089	441	Study M032	Type1	CUMS group vs. control group	Serum	Blood	Peripheral	Sprague-Dawley rat	Rat	Chronic mild stress model	Chronic mild stress model	Animal model	NMR	Down
691	Trimethylamine N-oxide	HMDB0000925	C01104	1145	Study M032	Type1	CUMS group vs. control group	Serum	Blood	Peripheral	Sprague-Dawley rat	Rat	Chronic mild stress model	Chronic mild stress model	Animal model	NMR	Down
692	Creatinine	HMDB0000562	C00791	588	Study M032	Type1	CUMS group vs. control group	Urine	Urine	Peripheral	Sprague-Dawley rat	Rat	Chronic mild stress model	Chronic mild stress model	Animal model	NMR	Down
693	Betaine	HMDB0000043	C00719	247	Study M032	Type1	CUMS group vs. control group	Urine	Urine	Peripheral	Sprague-Dawley rat	Rat	Chronic mild stress model	Chronic mild stress model	Animal model	NMR	Down
694	3-Hydroxybutyric acid	HMDB0000357	C01089	441	Study M032	Type2	CUMS + venlafaxine group vs. CUMS group	Serum	Blood	Peripheral	Sprague-Dawley rat	Rat	Chronic mild stress model	Chronic mild stress model	Animal model	NMR	Up
695	Trimethylamine N-oxide	HMDB0000925	C01104	1145	Study M032	Type2	CUMS + venlafaxine group vs. CUMS group	Serum	Blood	Peripheral	Sprague-Dawley rat	Rat	Chronic mild stress model	Chronic mild stress model	Animal model	NMR	Up
696	3-Hydroxybutyric acid	HMDB0000357	C01089	441	Study M032	Type2	CUMS + high dose of genipin group vs. CUMS group	Serum	Blood	Peripheral	Sprague-Dawley rat	Rat	Chronic mild stress model	Chronic mild stress model	Animal model	NMR	Up
697	Trimethylamine N-oxide	HMDB0000925	C01104	1145	Study M032	Type2	CUMS + high dose of genipin group vs. CUMS group	Serum	Blood	Peripheral	Sprague-Dawley rat	Rat	Chronic mild stress model	Chronic mild stress model	Animal model	NMR	Up
698	3-Hydroxybutyric acid	HMDB0000357	C01089	441	Study M032	Type2	CUMS + middle dose of genipin group vs. CUMS group	Serum	Blood	Peripheral	Sprague-Dawley rat	Rat	Chronic mild stress model	Chronic mild stress model	Animal model	NMR	Up
699	Trimethylamine N-oxide	HMDB0000925	C01104	1145	Study M032	Type2	CUMS + middle dose of genipin group vs. CUMS group	Serum	Blood	Peripheral	Sprague-Dawley rat	Rat	Chronic mild stress model	Chronic mild stress model	Animal model	NMR	Up
700	Creatinine	HMDB0000562	C00791	588	Study M032	Type2	CUMS + venlafaxine group vs. CUMS group	Urine	Urine	Peripheral	Sprague-Dawley rat	Rat	Chronic mild stress model	Chronic mild stress model	Animal model	NMR	Up
701	Betaine	HMDB0000043	C00719	247	Study M032	Type2	CUMS + venlafaxine group vs. CUMS group	Urine	Urine	Peripheral	Sprague-Dawley rat	Rat	Chronic mild stress model	Chronic mild stress model	Animal model	NMR	Up
702	Creatinine	HMDB0000562	C00791	588	Study M032	Type2	CUMS + high dose of genipin group vs. CUMS group	Urine	Urine	Peripheral	Sprague-Dawley rat	Rat	Chronic mild stress model	Chronic mild stress model	Animal model	NMR	Up
703	Betaine	HMDB0000043	C00719	247	Study M032	Type2	CUMS + high dose of genipin group vs. CUMS group	Urine	Urine	Peripheral	Sprague-Dawley rat	Rat	Chronic mild stress model	Chronic mild stress model	Animal model	NMR	Up
704	Creatinine	HMDB0000562	C00791	588	Study M032	Type2	CUMS + middle dose of genipin group vs. CUMS group	Urine	Urine	Peripheral	Sprague-Dawley rat	Rat	Chronic mild stress model	Chronic mild stress model	Animal model	NMR	Up
705	Betaine	HMDB0000043	C00719	247	Study M032	Type2	CUMS + middle dose of genipin group vs. CUMS group	Urine	Urine	Peripheral	Sprague-Dawley rat	Rat	Chronic mild stress model	Chronic mild stress model	Animal model	NMR	Up
706	Lipid	N/A	N/A	N/A	Study M032	Type2	CUMS + venlafaxine group vs. CUMS group	Serum	Blood	Peripheral	Sprague-Dawley rat	Rat	Chronic mild stress model	Chronic mild stress model	Animal model	NMR	Down
707	L-Lactic acid	HMDB0000190	C00186	107689	Study M032	Type2	CUMS + venlafaxine group vs. CUMS group	Serum	Blood	Peripheral	Sprague-Dawley rat	Rat	Chronic mild stress model	Chronic mild stress model	Animal model	NMR	Down
708	L-Alanine	HMDB0000161	C00041	5950	Study M032	Type2	CUMS + venlafaxine group vs. CUMS group	Serum	Blood	Peripheral	Sprague-Dawley rat	Rat	Chronic mild stress model	Chronic mild stress model	Animal model	NMR	Down
709	N-acetyl glycoprotein	N/A	N/A	N/A	Study M032	Type2	CUMS + venlafaxine group vs. CUMS group	Serum	Blood	Peripheral	Sprague-Dawley rat	Rat	Chronic mild stress model	Chronic mild stress model	Animal model	NMR	Down
710	Lipid	N/A	N/A	N/A	Study M032	Type2	CUMS + high dose of genipin group vs. CUMS group	Serum	Blood	Peripheral	Sprague-Dawley rat	Rat	Chronic mild stress model	Chronic mild stress model	Animal model	NMR	Down
711	L-Lactic acid	HMDB0000190	C00186	107689	Study M032	Type2	CUMS + high dose of genipin group vs. CUMS group	Serum	Blood	Peripheral	Sprague-Dawley rat	Rat	Chronic mild stress model	Chronic mild stress model	Animal model	NMR	Down
712	L-Alanine	HMDB0000161	C00041	5950	Study M032	Type2	CUMS + high dose of genipin group vs. CUMS group	Serum	Blood	Peripheral	Sprague-Dawley rat	Rat	Chronic mild stress model	Chronic mild stress model	Animal model	NMR	Down
713	N-acetyl glycoprotein	N/A	N/A	N/A	Study M032	Type2	CUMS + high dose of genipin group vs. CUMS group	Serum	Blood	Peripheral	Sprague-Dawley rat	Rat	Chronic mild stress model	Chronic mild stress model	Animal model	NMR	Down
714	Lipid	N/A	N/A	N/A	Study M032	Type2	CUMS + middle dose of genipin group vs. CUMS group	Serum	Blood	Peripheral	Sprague-Dawley rat	Rat	Chronic mild stress model	Chronic mild stress model	Animal model	NMR	Down
715	L-Lactic acid	HMDB0000190	C00186	107689	Study M032	Type2	CUMS + middle dose of genipin group vs. CUMS group	Serum	Blood	Peripheral	Sprague-Dawley rat	Rat	Chronic mild stress model	Chronic mild stress model	Animal model	NMR	Down
716	L-Alanine	HMDB0000161	C00041	5950	Study M032	Type2	CUMS + middle dose of genipin group vs. CUMS group	Serum	Blood	Peripheral	Sprague-Dawley rat	Rat	Chronic mild stress model	Chronic mild stress model	Animal model	NMR	Down
717	N-acetyl glycoprotein	N/A	N/A	N/A	Study M032	Type2	CUMS + middle dose of genipin group vs. CUMS group	Serum	Blood	Peripheral	Sprague-Dawley rat	Rat	Chronic mild stress model	Chronic mild stress model	Animal model	NMR	Down
718	L-Lactic acid	HMDB0000190	C00186	107689	Study M032	Type2	CUMS + low dose of genipin group vs. CUMS group	Serum	Blood	Peripheral	Sprague-Dawley rat	Rat	Chronic mild stress model	Chronic mild stress model	Animal model	NMR	Down
719	N-acetyl glycoprotein	N/A	N/A	N/A	Study M032	Type2	CUMS + low dose of genipin group vs. CUMS group	Serum	Blood	Peripheral	Sprague-Dawley rat	Rat	Chronic mild stress model	Chronic mild stress model	Animal model	NMR	Down
720	Citric acid	HMDB0000094	C00158	311	Study M032	Type2	CUMS + venlafaxine group vs. CUMS group	Urine	Urine	Peripheral	Sprague-Dawley rat	Rat	Chronic mild stress model	Chronic mild stress model	Animal model	NMR	Down
721	Trimethylamine	HMDB0000906	C00565	1146	Study M032	Type2	CUMS + venlafaxine group vs. CUMS group	Urine	Urine	Peripheral	Sprague-Dawley rat	Rat	Chronic mild stress model	Chronic mild stress model	Animal model	NMR	Down
722	Dimethylamine	HMDB0000087	C00543	674	Study M032	Type2	CUMS + venlafaxine group vs. CUMS group	Urine	Urine	Peripheral	Sprague-Dawley rat	Rat	Chronic mild stress model	Chronic mild stress model	Animal model	NMR	Down
723	Citric acid	HMDB0000094	C00158	311	Study M032	Type2	CUMS + high dose of genipin group vs. CUMS group	Urine	Urine	Peripheral	Sprague-Dawley rat	Rat	Chronic mild stress model	Chronic mild stress model	Animal model	NMR	Down
724	Trimethylamine	HMDB0000906	C00565	1146	Study M032	Type2	CUMS + high dose of genipin group vs. CUMS group	Urine	Urine	Peripheral	Sprague-Dawley rat	Rat	Chronic mild stress model	Chronic mild stress model	Animal model	NMR	Down
725	Dimethylamine	HMDB0000087	C00543	674	Study M032	Type2	CUMS + high dose of genipin group vs. CUMS group	Urine	Urine	Peripheral	Sprague-Dawley rat	Rat	Chronic mild stress model	Chronic mild stress model	Animal model	NMR	Down
726	Citric acid	HMDB0000094	C00158	311	Study M032	Type2	CUMS + middle dose of genipin group vs. CUMS group	Urine	Urine	Peripheral	Sprague-Dawley rat	Rat	Chronic mild stress model	Chronic mild stress model	Animal model	NMR	Down
727	Trimethylamine	HMDB0000906	C00565	1146	Study M032	Type2	CUMS + middle dose of genipin group vs. CUMS group	Urine	Urine	Peripheral	Sprague-Dawley rat	Rat	Chronic mild stress model	Chronic mild stress model	Animal model	NMR	Down
728	Dimethylamine	HMDB0000087	C00543	674	Study M032	Type2	CUMS + middle dose of genipin group vs. CUMS group	Urine	Urine	Peripheral	Sprague-Dawley rat	Rat	Chronic mild stress model	Chronic mild stress model	Animal model	NMR	Down
729	Citric acid	HMDB0000094	C00158	311	Study M032	Type2	CUMS + low dose of genipin group vs. CUMS group	Urine	Urine	Peripheral	Sprague-Dawley rat	Rat	Chronic mild stress model	Chronic mild stress model	Animal model	NMR	Down
730	Trimethylamine	HMDB0000906	C00565	1146	Study M032	Type2	CUMS + low dose of genipin group vs. CUMS group	Urine	Urine	Peripheral	Sprague-Dawley rat	Rat	Chronic mild stress model	Chronic mild stress model	Animal model	NMR	Down
731	Dimethylamine	HMDB0000087	C00543	674	Study M032	Type2	CUMS + low dose of genipin group vs. CUMS group	Urine	Urine	Peripheral	Sprague-Dawley rat	Rat	Chronic mild stress model	Chronic mild stress model	Animal model	NMR	Down
732	Argininosuccinic acid	HMDB0000052	C03406	16950	Study M033	Type3	paroxetine group vs. control group	Hippocampus	Brain	Central	DBA/2OlaHsd mouse	Mouse	Healthy individuals	Healthy individuals	Healthy individuals	MS-based	Up
733	CDP-Ethanolamine	HMDB0001564	C00570	123727	Study M033	Type3	paroxetine group vs. control group	Hippocampus	Brain	Central	DBA/2OlaHsd mouse	Mouse	Healthy individuals	Healthy individuals	Healthy individuals	MS-based	Up
734	Hexose-phosphate	N/A	N/A	N/A	Study M033	Type3	paroxetine group vs. control group	Hippocampus	Brain	Central	DBA/2OlaHsd mouse	Mouse	Healthy individuals	Healthy individuals	Healthy individuals	MS-based	Up
735	5-Thymidylic acid	HMDB0001227	C00364	9700	Study M033	Type3	paroxetine group vs. control group	Hippocampus	Brain	Central	DBA/2OlaHsd mouse	Mouse	Healthy individuals	Healthy individuals	Healthy individuals	MS-based	Up
736	dGTP	HMDB0001440	C00286	65103	Study M033	Type3	paroxetine group vs. control group	Hippocampus	Brain	Central	DBA/2OlaHsd mouse	Mouse	Healthy individuals	Healthy individuals	Healthy individuals	MS-based	Up
737	Adenosine triphosphate	HMDB0000538	C00002	5957	Study M033	Type3	paroxetine group vs. control group	Hippocampus	Brain	Central	DBA/2OlaHsd mouse	Mouse	Healthy individuals	Healthy individuals	Healthy individuals	MS-based	Up
738	Guanosine triphosphate	HMDB0001273	C00044	6830	Study M033	Type3	paroxetine group vs. control group	Hippocampus	Brain	Central	DBA/2OlaHsd mouse	Mouse	Healthy individuals	Healthy individuals	Healthy individuals	MS-based	Up
739	Cytidine triphosphate	HMDB0000082	C00063	6176	Study M033	Type3	paroxetine group vs. control group	Hippocampus	Brain	Central	DBA/2OlaHsd mouse	Mouse	Healthy individuals	Healthy individuals	Healthy individuals	MS-based	Up
740	Dihydroxyacetone phosphate	HMDB0001473	C00111	668	Study M033	Type3	paroxetine group vs. control group	Hippocampus	Brain	Central	DBA/2OlaHsd mouse	Mouse	Healthy individuals	Healthy individuals	Healthy individuals	MS-based	Up
741	SBP	N/A	N/A	N/A	Study M033	Type3	paroxetine group vs. control group	Hippocampus	Brain	Central	DBA/2OlaHsd mouse	Mouse	Healthy individuals	Healthy individuals	Healthy individuals	MS-based	Up
742	Fructose 6-phosphate	HMDB0000124	C00085	69507	Study M033	Type3	paroxetine group vs. control group	Hippocampus	Brain	Central	DBA/2OlaHsd mouse	Mouse	Healthy individuals	Healthy individuals	Healthy individuals	MS-based	Up
743	Glucose 6-phosphate	HMDB0001401	C00092	5958	Study M033	Type3	paroxetine group vs. control group	Hippocampus	Brain	Central	DBA/2OlaHsd mouse	Mouse	Healthy individuals	Healthy individuals	Healthy individuals	MS-based	Up
744	Uridine triphosphate	HMDB0000285	C00075	6133	Study M033	Type3	paroxetine group vs. control group	Hippocampus	Brain	Central	DBA/2OlaHsd mouse	Mouse	Healthy individuals	Healthy individuals	Healthy individuals	MS-based	Up
745	Glucose 1-phosphate	HMDB0001586	C00103	439165	Study M033	Type3	paroxetine group vs. control group	Hippocampus	Brain	Central	DBA/2OlaHsd mouse	Mouse	Healthy individuals	Healthy individuals	Healthy individuals	MS-based	Up
746	3-Phosphoglyceric acid	HMDB0000807	C00597	724	Study M033	Type3	paroxetine group vs. control group	Hippocampus	Brain	Central	DBA/2OlaHsd mouse	Mouse	Healthy individuals	Healthy individuals	Healthy individuals	MS-based	Up
747	Fructose 1,6-bisphosphate	HMDB0001058	C05378	10267	Study M033	Type3	paroxetine group vs. control group	Hippocampus	Brain	Central	DBA/2OlaHsd mouse	Mouse	Healthy individuals	Healthy individuals	Healthy individuals	MS-based	Up
748	Glyceraldehyde 3-phosphate	HMDB0001112	C00118	439168	Study M033	Type3	paroxetine group vs. control group	Hippocampus	Brain	Central	DBA/2OlaHsd mouse	Mouse	Healthy individuals	Healthy individuals	Healthy individuals	MS-based	Up
749	NAD	HMDB0000902	C00003	5893	Study M033	Type3	paroxetine group vs. control group	Hippocampus	Brain	Central	DBA/2OlaHsd mouse	Mouse	Healthy individuals	Healthy individuals	Healthy individuals	MS-based	Down
750	Indole-3-carboxylic acid	HMDB0003320	C19837	69867	Study M033	Type3	paroxetine group vs. control group	Hippocampus	Brain	Central	DBA/2OlaHsd mouse	Mouse	Healthy individuals	Healthy individuals	Healthy individuals	MS-based	Down
751	L-Cysteine	HMDB0000574	C00097	5862	Study M033	Type3	paroxetine group vs. control group	Hippocampus	Brain	Central	DBA/2OlaHsd mouse	Mouse	Healthy individuals	Healthy individuals	Healthy individuals	MS-based	Down
752	Biotin	HMDB0000030	C00120	171548	Study M033	Type3	paroxetine group vs. control group	Hippocampus	Brain	Central	DBA/2OlaHsd mouse	Mouse	Healthy individuals	Healthy individuals	Healthy individuals	MS-based	Down
753	Deoxyadenosine monophosphate	HMDB0000905	C00360	12599	Study M033	Type3	paroxetine group vs. control group	Hippocampus	Brain	Central	DBA/2OlaHsd mouse	Mouse	Healthy individuals	Healthy individuals	Healthy individuals	MS-based	Down
754	L-Cystine	HMDB0000192	C00491	67678	Study M033	Type3	paroxetine group vs. control group	Hippocampus	Brain	Central	DBA/2OlaHsd mouse	Mouse	Healthy individuals	Healthy individuals	Healthy individuals	MS-based	Down
755	DL-2-Aminooctanoic acid	HMDB0000991	N/A	69522	Study M033	Type3	paroxetine group vs. control group	Hippocampus	Brain	Central	DBA/2OlaHsd mouse	Mouse	Healthy individuals	Healthy individuals	Healthy individuals	MS-based	Down
756	Hydroxyisocaproic acid	HMDB0000746	N/A	83697	Study M033	Type3	paroxetine group vs. control group	Hippocampus	Brain	Central	DBA/2OlaHsd mouse	Mouse	Healthy individuals	Healthy individuals	Healthy individuals	MS-based	Down
757	Orotidylic acid	HMDB0000218	C01103	160617	Study M033	Type3	paroxetine group vs. control group	Hippocampus	Brain	Central	DBA/2OlaHsd mouse	Mouse	Healthy individuals	Healthy individuals	Healthy individuals	MS-based	Down
758	2'-Deoxyguanosine 5'-monophosphate	HMDB0001044	C00362	65059	Study M033	Type3	paroxetine group vs. control group	Hippocampus	Brain	Central	DBA/2OlaHsd mouse	Mouse	Healthy individuals	Healthy individuals	Healthy individuals	MS-based	Down
759	ADP-glucose	HMDB0006557	C00498	16500	Study M033	Type3	paroxetine group vs. control group	Hippocampus	Brain	Central	DBA/2OlaHsd mouse	Mouse	Healthy individuals	Healthy individuals	Healthy individuals	MS-based	Down
760	Thiamine monophosphate	HMDB0002666	C01081	3382778	Study M033	Type3	paroxetine group vs. control group	Hippocampus	Brain	Central	DBA/2OlaHsd mouse	Mouse	Healthy individuals	Healthy individuals	Healthy individuals	MS-based	Down
761	2-Keto-D-gluconic acid	N/A	C06473	3035456	Study M033	Type3	paroxetine group vs. control group	Hippocampus	Brain	Central	DBA/2OlaHsd mouse	Mouse	Healthy individuals	Healthy individuals	Healthy individuals	MS-based	Down
762	Uracil	HMDB0000300	C00106	1174	Study M033	Type3	paroxetine group vs. control group	Hippocampus	Brain	Central	DBA/2OlaHsd mouse	Mouse	Healthy individuals	Healthy individuals	Healthy individuals	MS-based	Down
763	5'-Methylthioadenosine	HMDB0001173	C00170	439176	Study M033	Type3	paroxetine group vs. control group	Hippocampus	Brain	Central	DBA/2OlaHsd mouse	Mouse	Healthy individuals	Healthy individuals	Healthy individuals	MS-based	Down
764	L-Tyrosine	HMDB0000158	C00082	6057	Study M033	Type3	paroxetine group vs. control group	Hippocampus	Brain	Central	DBA/2OlaHsd mouse	Mouse	Healthy individuals	Healthy individuals	Healthy individuals	MS-based	Down
765	L-Malic acid	HMDB0000156	C00149	222656	Study M033	Type3	paroxetine group vs. control group	Hippocampus	Brain	Central	DBA/2OlaHsd mouse	Mouse	Healthy individuals	Healthy individuals	Healthy individuals	MS-based	Down
766	L-Methionine	HMDB0000696	C00073	6137	Study M033	Type3	paroxetine group vs. control group	Hippocampus	Brain	Central	DBA/2OlaHsd mouse	Mouse	Healthy individuals	Healthy individuals	Healthy individuals	MS-based	Down
767	Adenosine	HMDB0000050	C00212	60961	Study M033	Type3	paroxetine group vs. control group	Hippocampus	Brain	Central	DBA/2OlaHsd mouse	Mouse	Healthy individuals	Healthy individuals	Healthy individuals	MS-based	Down
768	L-Threonine	HMDB0000167	C00188	6288	Study M033	Type3	paroxetine group vs. control group	Hippocampus	Brain	Central	DBA/2OlaHsd mouse	Mouse	Healthy individuals	Healthy individuals	Healthy individuals	MS-based	Down
769	NADP	HMDB0000217	C00006	5885	Study M033	Type3	paroxetine group vs. control group	Hippocampus	Brain	Central	DBA/2OlaHsd mouse	Mouse	Healthy individuals	Healthy individuals	Healthy individuals	MS-based	Down
770	Flavone	HMDB0003075	C15608	10680	Study M033	Type3	paroxetine group vs. control group	Hippocampus	Brain	Central	DBA/2OlaHsd mouse	Mouse	Healthy individuals	Healthy individuals	Healthy individuals	MS-based	Down
771	Betaine	HMDB0000043	C00719	247	Study M033	Type3	paroxetine group vs. control group	Hippocampus	Brain	Central	DBA/2OlaHsd mouse	Mouse	Healthy individuals	Healthy individuals	Healthy individuals	MS-based	Down
772	Succinic acid	HMDB0000254	C00042	1110	Study M033	Type3	paroxetine group vs. control group	Hippocampus	Brain	Central	DBA/2OlaHsd mouse	Mouse	Healthy individuals	Healthy individuals	Healthy individuals	MS-based	Down
773	Guanosine monophosphate	HMDB0001397	C00144	6804	Study M033	Type3	paroxetine group vs. control group	Hippocampus	Brain	Central	DBA/2OlaHsd mouse	Mouse	Healthy individuals	Healthy individuals	Healthy individuals	MS-based	Down
774	Oxoglutaric acid	HMDB0000208	C00026	51	Study M033	Type3	paroxetine group vs. control group	Hippocampus	Brain	Central	DBA/2OlaHsd mouse	Mouse	Healthy individuals	Healthy individuals	Healthy individuals	MS-based	Down
775	Citrulline	HMDB0000904	C00327	9750	Study M033	Type3	paroxetine group vs. control group	Hippocampus	Brain	Central	DBA/2OlaHsd mouse	Mouse	Healthy individuals	Healthy individuals	Healthy individuals	MS-based	Down
776	Allantoic acid	HMDB0001209	C00499	203	Study M033	Type3	paroxetine group vs. control group	Hippocampus	Brain	Central	DBA/2OlaHsd mouse	Mouse	Healthy individuals	Healthy individuals	Healthy individuals	MS-based	Down
777	L-Acetylcarnitine	HMDB0000201	C02571	7045767	Study M033	Type3	paroxetine group vs. control group	Hippocampus	Brain	Central	DBA/2OlaHsd mouse	Mouse	Healthy individuals	Healthy individuals	Healthy individuals	MS-based	Down
778	Methylmalonic acid	HMDB0000202	C02170	487	Study M033	Type3	paroxetine group vs. control group	Hippocampus	Brain	Central	DBA/2OlaHsd mouse	Mouse	Healthy individuals	Healthy individuals	Healthy individuals	MS-based	Down
779	Nicotinamide ribotide	HMDB0000229	C00455	14180	Study M033	Type3	paroxetine group vs. control group	Hippocampus	Brain	Central	DBA/2OlaHsd mouse	Mouse	Healthy individuals	Healthy individuals	Healthy individuals	MS-based	Down
780	L-Glutamine	HMDB0000641	C00064	5961	Study M033	Type3	paroxetine group vs. control group	Hippocampus	Brain	Central	DBA/2OlaHsd mouse	Mouse	Healthy individuals	Healthy individuals	Healthy individuals	MS-based	Down
781	Taurodeoxycholic acid	HMDB0000896	C05463	2733768	Study M033	Type3	paroxetine group vs. control group	Hippocampus	Brain	Central	DBA/2OlaHsd mouse	Mouse	Healthy individuals	Healthy individuals	Healthy individuals	MS-based	Down
782	Phenylpropiolic acid	HMDB0002359	N/A	69475	Study M033	Type3	paroxetine group vs. control group	Hippocampus	Brain	Central	DBA/2OlaHsd mouse	Mouse	Healthy individuals	Healthy individuals	Healthy individuals	MS-based	Down
783	Inosine	HMDB0000195	C00294	6021	Study M033	Type3	paroxetine group vs. control group	Hippocampus	Brain	Central	DBA/2OlaHsd mouse	Mouse	Healthy individuals	Healthy individuals	Healthy individuals	MS-based	Down
784	S-Adenosylhomocysteine	HMDB0000939	C00021	439155	Study M033	Type3	paroxetine group vs. control group	Hippocampus	Brain	Central	DBA/2OlaHsd mouse	Mouse	Healthy individuals	Healthy individuals	Healthy individuals	MS-based	Down
785	Adenosine monophosphate	HMDB0000045	C00020	6083	Study M033	Type3	paroxetine group vs. control group	Hippocampus	Brain	Central	DBA/2OlaHsd mouse	Mouse	Healthy individuals	Healthy individuals	Healthy individuals	MS-based	Down
786	Betaine aldehyde	HMDB0001252	C00576	249	Study M033	Type3	paroxetine group vs. control group	Hippocampus	Brain	Central	DBA/2OlaHsd mouse	Mouse	Healthy individuals	Healthy individuals	Healthy individuals	MS-based	Down
787	L-Serine	HMDB0000187	C00065	5951	Study M033	Type3	paroxetine group vs. control group	Hippocampus	Brain	Central	DBA/2OlaHsd mouse	Mouse	Healthy individuals	Healthy individuals	Healthy individuals	MS-based	Down
788	Maleic acid	HMDB0000176	C01384	444266	Study M033	Type3	paroxetine group vs. control group	Hippocampus	Brain	Central	DBA/2OlaHsd mouse	Mouse	Healthy individuals	Healthy individuals	Healthy individuals	MS-based	Down
789	Leucine or Isoleucine	N/A	N/A	N/A	Study M033	Type3	paroxetine group vs. control group	Hippocampus	Brain	Central	DBA/2OlaHsd mouse	Mouse	Healthy individuals	Healthy individuals	Healthy individuals	MS-based	Down
790	Fumaric acid	HMDB0000134	C00122	444972	Study M033	Type3	paroxetine group vs. control group	Hippocampus	Brain	Central	DBA/2OlaHsd mouse	Mouse	Healthy individuals	Healthy individuals	Healthy individuals	MS-based	Down
791	L-Valine	HMDB0000883	C00183	6287	Study M033	Type3	paroxetine group vs. control group	Hippocampus	Brain	Central	DBA/2OlaHsd mouse	Mouse	Healthy individuals	Healthy individuals	Healthy individuals	MS-based	Down
792	Pyrophosphate	HMDB0000250	C00013	644102	Study M033	Type3	paroxetine group vs. control group	Hippocampus	Brain	Central	DBA/2OlaHsd mouse	Mouse	Healthy individuals	Healthy individuals	Healthy individuals	MS-based	Down
793	Phosphorylcholine	HMDB0001565	C00588	1014	Study M033	Type3	paroxetine group vs. control group	Hippocampus	Brain	Central	DBA/2OlaHsd mouse	Mouse	Healthy individuals	Healthy individuals	Healthy individuals	MS-based	Down
794	Oxidized glutathione	HMDB0003337	C00127	975	Study M033	Type3	paroxetine group vs. control group	Hippocampus	Brain	Central	DBA/2OlaHsd mouse	Mouse	Healthy individuals	Healthy individuals	Healthy individuals	MS-based	Down
795	Thiamine pyrophosphate	HMDB0001372	C00068	1132	Study M033	Type3	paroxetine group vs. control group	Hippocampus	Brain	Central	DBA/2OlaHsd mouse	Mouse	Healthy individuals	Healthy individuals	Healthy individuals	MS-based	Down
796	Alpha-ketoisovaleric acid	HMDB0000019	C00141	49	Study M033	Type3	paroxetine group vs. control group	Hippocampus	Brain	Central	DBA/2OlaHsd mouse	Mouse	Healthy individuals	Healthy individuals	Healthy individuals	MS-based	Down
797	2-Ketohexanoic acid	HMDB0001864	C00902	159664	Study M033	Type3	paroxetine group vs. control group	Hippocampus	Brain	Central	DBA/2OlaHsd mouse	Mouse	Healthy individuals	Healthy individuals	Healthy individuals	MS-based	Down
798	Deoxyadenosine	HMDB0000101	C00559	13730	Study M033	Type3	paroxetine group vs. control group	Hippocampus	Brain	Central	DBA/2OlaHsd mouse	Mouse	Healthy individuals	Healthy individuals	Healthy individuals	MS-based	Down
799	1-Methylnicotinamide	HMDB0000699	C02918	457	Study M033	Type3	paroxetine group vs. control group	Hippocampus	Brain	Central	DBA/2OlaHsd mouse	Mouse	Healthy individuals	Healthy individuals	Healthy individuals	MS-based	Down
800	Glycerophosphocholine	HMDB0000086	C00670	657272	Study M033	Type3	paroxetine group vs. control group	Hippocampus	Brain	Central	DBA/2OlaHsd mouse	Mouse	Healthy individuals	Healthy individuals	Healthy individuals	MS-based	Down
801	D-Ribose 5-phosphate	HMDB0001548	C00117	77982	Study M033	Type3	paroxetine group vs. control group	Hippocampus	Brain	Central	DBA/2OlaHsd mouse	Mouse	Healthy individuals	Healthy individuals	Healthy individuals	MS-based	Down
802	CDP	HMDB0001546	C00112	6132	Study M033	Type3	paroxetine group vs. control group	Hippocampus	Brain	Central	DBA/2OlaHsd mouse	Mouse	Healthy individuals	Healthy individuals	Healthy individuals	MS-based	Down
803	Carbamoyl phosphate	HMDB0001096	C00169	278	Study M033	Type3	paroxetine group vs. control group	Hippocampus	Brain	Central	DBA/2OlaHsd mouse	Mouse	Healthy individuals	Healthy individuals	Healthy individuals	MS-based	Down
804	S-Ribosyl-L-homocysteine	N/A	C03539	N/A	Study M033	Type3	paroxetine group vs. control group	Hippocampus	Brain	Central	DBA/2OlaHsd mouse	Mouse	Healthy individuals	Healthy individuals	Healthy individuals	MS-based	Down
805	2-Isopropylmalic acid	HMDB0000402	C02504	5280523	Study M033	Type3	paroxetine group vs. control group	Hippocampus	Brain	Central	DBA/2OlaHsd mouse	Mouse	Healthy individuals	Healthy individuals	Healthy individuals	MS-based	Down
806	L-Tryptophan	HMDB0000929	C00078	6305	Study M033	Type3	paroxetine group vs. control group	Hippocampus	Brain	Central	DBA/2OlaHsd mouse	Mouse	Healthy individuals	Healthy individuals	Healthy individuals	MS-based	Down
807	Aminoadipic acid	HMDB0000510	C00956	92136	Study M033	Type3	paroxetine group vs. control group	Hippocampus	Brain	Central	DBA/2OlaHsd mouse	Mouse	Healthy individuals	Healthy individuals	Healthy individuals	MS-based	Down
808	Inosinic acid	HMDB0000175	C00130	8582	Study M033	Type3	paroxetine group vs. control group	Hippocampus	Brain	Central	DBA/2OlaHsd mouse	Mouse	Healthy individuals	Healthy individuals	Healthy individuals	MS-based	Down
809	2-Hydroxyglutarate	HMDB0059655	C02630	43	Study M033	Type3	paroxetine group vs. control group	Hippocampus	Brain	Central	DBA/2OlaHsd mouse	Mouse	Healthy individuals	Healthy individuals	Healthy individuals	MS-based	Down
810	myo-Inositol	HMDB0000211	C00137	892	Study M033	Type3	paroxetine group vs. control group	Hippocampus	Brain	Central	DBA/2OlaHsd mouse	Mouse	Healthy individuals	Healthy individuals	Healthy individuals	MS-based	Down
811	N-Acetyl-L-alanine	HMDB0000766	N/A	88064	Study M033	Type3	paroxetine group vs. control group	Hippocampus	Brain	Central	DBA/2OlaHsd mouse	Mouse	Healthy individuals	Healthy individuals	Healthy individuals	MS-based	Down
812	Ureidosuccinic acid	HMDB0000828	C00438	93072	Study M033	Type3	paroxetine group vs. control group	Hippocampus	Brain	Central	DBA/2OlaHsd mouse	Mouse	Healthy individuals	Healthy individuals	Healthy individuals	MS-based	Down
813	N-Acetyl-glucosamine 1-phosphate	HMDB0001367	C04256	440272	Study M033	Type3	paroxetine group vs. control group	Hippocampus	Brain	Central	DBA/2OlaHsd mouse	Mouse	Healthy individuals	Healthy individuals	Healthy individuals	MS-based	Down
814	L-Carnitine	HMDB0000062	C00318	2724480	Study M033	Type3	paroxetine group vs. control group	Hippocampus	Brain	Central	DBA/2OlaHsd mouse	Mouse	Healthy individuals	Healthy individuals	Healthy individuals	MS-based	Down
815	Gamma-Aminobutyric acid	HMDB0000112	C00334	119	Study M033	Type3	paroxetine group vs. control group	Hippocampus	Brain	Central	DBA/2OlaHsd mouse	Mouse	Healthy individuals	Healthy individuals	Healthy individuals	MS-based	Down
816	Taurine	HMDB0000251	C00245	1123	Study M033	Type3	paroxetine group vs. control group	Hippocampus	Brain	Central	DBA/2OlaHsd mouse	Mouse	Healthy individuals	Healthy individuals	Healthy individuals	MS-based	Down
817	L-Alanine	HMDB0000161	C00041	5950	Study M033	Type3	paroxetine group vs. control group	Hippocampus	Brain	Central	DBA/2OlaHsd mouse	Mouse	Healthy individuals	Healthy individuals	Healthy individuals	MS-based	Down
818	Citric acid	HMDB0000094	C00158	311	Study M033	Type3	paroxetine group vs. control group	Hippocampus	Brain	Central	DBA/2OlaHsd mouse	Mouse	Healthy individuals	Healthy individuals	Healthy individuals	MS-based	Down
819	Adenine	HMDB0000034	C00147	190	Study M033	Type3	paroxetine group vs. control group	Hippocampus	Brain	Central	DBA/2OlaHsd mouse	Mouse	Healthy individuals	Healthy individuals	Healthy individuals	MS-based	Down
820	Ascorbic acid	HMDB0000044	C00072	54670067	Study M033	Type3	paroxetine group vs. control group	Hippocampus	Brain	Central	DBA/2OlaHsd mouse	Mouse	Healthy individuals	Healthy individuals	Healthy individuals	MS-based	Down
821	(S)-2-Methylmalate	N/A	C02614	5460279	Study M033	Type3	paroxetine group vs. control group	Hippocampus	Brain	Central	DBA/2OlaHsd mouse	Mouse	Healthy individuals	Healthy individuals	Healthy individuals	MS-based	Down
822	Citicoline	HMDB0001413	C00307	13804	Study M033	Type3	paroxetine group vs. control group	Hippocampus	Brain	Central	DBA/2OlaHsd mouse	Mouse	Healthy individuals	Healthy individuals	Healthy individuals	MS-based	Down
823	Sarcosine	HMDB0000271	C00213	1088	Study M033	Type3	paroxetine group vs. control group	Hippocampus	Brain	Central	DBA/2OlaHsd mouse	Mouse	Healthy individuals	Healthy individuals	Healthy individuals	MS-based	Down
824	Azelaic acid	HMDB0000784	C08261	2266	Study M034	Type1	MDD group vs. control group	Urine	Urine	Peripheral	Human	Human	Depression	Depression	Depressive disorder	MS-based	Up
825	Sucrose	HMDB0000258	C00089	5988	Study M034	Type1	MDD group vs. control group	Urine	Urine	Peripheral	Human	Human	Depression	Depression	Depressive disorder	MS-based	Up
826	Sorbitol	HMDB0000247	C00794	5780	Study M034	Type1	MDD group vs. control group	Urine	Urine	Peripheral	Human	Human	Depression	Depression	Depressive disorder	MS-based	Up
827	D-Fructose	HMDB0000660	C02336	439709	Study M034	Type1	MDD group vs. control group	Urine	Urine	Peripheral	Human	Human	Depression	Depression	Depressive disorder	MS-based	Up
828	D-Glucose	HMDB0000122	C00221	5793	Study M034	Type1	MDD group vs. control group	Urine	Urine	Peripheral	Human	Human	Depression	Depression	Depressive disorder	MS-based	Up
829	Beta-Alanine	HMDB0000056	C00099	239	Study M034	Type1	MDD group vs. control group	Urine	Urine	Peripheral	Human	Human	Depression	Depression	Depressive disorder	MS-based	Up
830	Uric acid	HMDB0000289	C00366	1175	Study M034	Type1	MDD group vs. control group	Urine	Urine	Peripheral	Human	Human	Depression	Depression	Depressive disorder	MS-based	Up
831	Hydroxylamine	HMDB0003338	C00192	787	Study M034	Type1	MDD group vs. control group	Urine	Urine	Peripheral	Human	Human	Depression	Depression	Depressive disorder	MS-based	Up
832	L-Phenylalanine	HMDB0000159	C00079	6140	Study M034	Type1	MDD group vs. control group	Urine	Urine	Peripheral	Human	Human	Depression	Depression	Depressive disorder	MS-based	Down
833	L-Cysteine	HMDB0000574	C00097	5862	Study M034	Type1	MDD group vs. control group	Urine	Urine	Peripheral	Human	Human	Depression	Depression	Depressive disorder	MS-based	Down
834	L-Tyrosine	HMDB0000158	C00082	6057	Study M034	Type1	MDD group vs. control group	Urine	Urine	Peripheral	Human	Human	Depression	Depression	Depressive disorder	MS-based	Down
835	3-Aminoisobutanoic acid	HMDB0003911	C05145	64956	Study M034	Type1	MDD group vs. control group	Urine	Urine	Peripheral	Human	Human	Depression	Depression	Depressive disorder	MS-based	Down
836	N-Acetyl-D-glucosamine	HMDB0000215	C00140	439174	Study M034	Type1	MDD group vs. control group	Urine	Urine	Peripheral	Human	Human	Depression	Depression	Depressive disorder	MS-based	Down
837	Alpha-Hydroxyisobutyric acid	HMDB0000729	N/A	11671	Study M034	Type1	MDD group vs. control group	Urine	Urine	Peripheral	Human	Human	Depression	Depression	Depressive disorder	MS-based	Down
838	4-Deoxyerythronic acid	HMDB0000498	N/A	13120901	Study M034	Type1	MDD group vs. control group	Urine	Urine	Peripheral	Human	Human	Depression	Depression	Depressive disorder	MS-based	Down
839	Uracil	HMDB0000300	C00106	1174	Study M034	Type1	MDD group vs. control group	Urine	Urine	Peripheral	Human	Human	Depression	Depression	Depressive disorder	MS-based	Down
840	Quinolinic acid	HMDB0000232	C03722	1066	Study M034	Type1	MDD group vs. control group	Urine	Urine	Peripheral	Human	Human	Depression	Depression	Depressive disorder	MS-based	Down
841	Ethanolamine	HMDB0000149	C00189	700	Study M034	Type1	MDD group vs. control group	Urine	Urine	Peripheral	Human	Human	Depression	Depression	Depressive disorder	MS-based	Down
842	Hippuric acid	HMDB0000714	C01586	464	Study M034	Type1	MDD group vs. control group	Urine	Urine	Peripheral	Human	Human	Depression	Depression	Depressive disorder	MS-based	Down
843	1-Methylinosine	HMDB0002721	N/A	65095	Study M034	Type1	MDD group vs. control group	Urine	Urine	Peripheral	Human	Human	Depression	Depression	Depressive disorder	MS-based	Down
844	Indoxyl sulfate	HMDB0000682	N/A	10258	Study M034	Type1	MDD group vs. control group	Urine	Urine	Peripheral	Human	Human	Depression	Depression	Depressive disorder	MS-based	Down
845	Hypoxanthine	HMDB0000157	C00262	790	Study M034	Type1	MDD group vs. control group	Urine	Urine	Peripheral	Human	Human	Depression	Depression	Depressive disorder	MS-based	Down
846	Pseudouridine	HMDB0000767	C02067	15047	Study M034	Type1	MDD group vs. control group	Urine	Urine	Peripheral	Human	Human	Depression	Depression	Depressive disorder	MS-based	Down
847	LDL	N/A	N/A	N/A	Study M035	Type1	depressed suicide attempters group vs. control group	Plasma	Blood	Peripheral	Human	Human	Suicide attempters with depression	Depression with suicide	Depressive disorder	NMR	Up
848	VLDL	N/A	N/A	N/A	Study M035	Type1	depressed suicide attempters group vs. control group	Plasma	Blood	Peripheral	Human	Human	Suicide attempters with depression	Depression with suicide	Depressive disorder	NMR	Up
849	Acetone	HMDB0001659	C00207	180	Study M035	Type1	depressed suicide attempters group vs. control group	Plasma	Blood	Peripheral	Human	Human	Suicide attempters with depression	Depression with suicide	Depressive disorder	NMR	Up
850	Taurine	HMDB0000251	C00245	1123	Study M035	Type1	depressed suicide attempters group vs. control group	Plasma	Blood	Peripheral	Human	Human	Suicide attempters with depression	Depression with suicide	Depressive disorder	NMR	Up
851	D-Glucose	HMDB0000122	C00221	5793	Study M035	Type1	depressed suicide attempters group vs. control group	Plasma	Blood	Peripheral	Human	Human	Suicide attempters with depression	Depression with suicide	Depressive disorder	NMR	Up
852	Cholesterol	HMDB0000067	C00187	5997	Study M035	Type1	depressed suicide attempters group vs. control group	Plasma	Blood	Peripheral	Human	Human	Suicide attempters with depression	Depression with suicide	Depressive disorder	NMR	Down
853	L-Valine	HMDB0000883	C00183	6287	Study M035	Type1	depressed suicide attempters group vs. control group	Plasma	Blood	Peripheral	Human	Human	Suicide attempters with depression	Depression with suicide	Depressive disorder	NMR	Down
854	L-Lactic acid	HMDB0000190	C00186	107689	Study M035	Type1	depressed suicide attempters group vs. control group	Plasma	Blood	Peripheral	Human	Human	Suicide attempters with depression	Depression with suicide	Depressive disorder	NMR	Down
855	L-Alanine	HMDB0000161	C00041	5950	Study M035	Type1	depressed suicide attempters group vs. control group	Plasma	Blood	Peripheral	Human	Human	Suicide attempters with depression	Depression with suicide	Depressive disorder	NMR	Down
856	Acetic acid	HMDB0000042	C00033	176	Study M035	Type1	depressed suicide attempters group vs. control group	Plasma	Blood	Peripheral	Human	Human	Suicide attempters with depression	Depression with suicide	Depressive disorder	NMR	Down
857	Pyruvic acid	HMDB0000243	C00022	1060	Study M035	Type1	depressed suicide attempters group vs. control group	Plasma	Blood	Peripheral	Human	Human	Suicide attempters with depression	Depression with suicide	Depressive disorder	NMR	Down
858	L-Glutamine	HMDB0000641	C00064	5961	Study M035	Type1	depressed suicide attempters group vs. control group	Plasma	Blood	Peripheral	Human	Human	Suicide attempters with depression	Depression with suicide	Depressive disorder	NMR	Down
859	Glycine	HMDB0000123	C00037	750	Study M035	Type1	depressed suicide attempters group vs. control group	Plasma	Blood	Peripheral	Human	Human	Suicide attempters with depression	Depression with suicide	Depressive disorder	NMR	Down
860	Unsaturated lipid	N/A	N/A	N/A	Study M035	Type1	depressed suicide attempters group vs. control group	Plasma	Blood	Peripheral	Human	Human	Suicide attempters with depression	Depression with suicide	Depressive disorder	NMR	Down
861	Isobutyric acid	HMDB0001873	C02632	6590	Study M036	Type1	MDD group vs. control group	Urine	Urine	Peripheral	Human	Human	Depression	Depression	Depressive disorder	NMR	Up
862	L-Alanine	HMDB0000161	C00041	5950	Study M036	Type1	MDD group vs. control group	Urine	Urine	Peripheral	Human	Human	Depression	Depression	Depressive disorder	NMR	Up
863	Oxoglutaric acid	HMDB0000208	C00026	51	Study M036	Type1	MDD group vs. control group	Urine	Urine	Peripheral	Human	Human	Depression	Depression	Depressive disorder	NMR	Up
864	Citric acid	HMDB0000094	C00158	311	Study M036	Type1	MDD group vs. control group	Urine	Urine	Peripheral	Human	Human	Depression	Depression	Depressive disorder	NMR	Up
865	Taurine	HMDB0000251	C00245	1123	Study M036	Type1	MDD group vs. control group	Urine	Urine	Peripheral	Human	Human	Depression	Depression	Depressive disorder	NMR	Up
866	Glycine	HMDB0000123	C00037	750	Study M036	Type1	MDD group vs. control group	Urine	Urine	Peripheral	Human	Human	Depression	Depression	Depressive disorder	NMR	Up
867	Formic acid	HMDB0000142	C00058	284	Study M036	Type1	MDD group vs. control group	Urine	Urine	Peripheral	Human	Human	Depression	Depression	Depressive disorder	NMR	Up
868	Methylmalonic acid	HMDB0000202	C02170	487	Study M036	Type1	MDD group vs. control group	Urine	Urine	Peripheral	Human	Human	Depression	Depression	Depressive disorder	NMR	Up
869	Nicotinic acid	HMDB0001488	C00253	938	Study M036	Type1	MDD group vs. control group	Urine	Urine	Peripheral	Human	Human	Depression	Depression	Depressive disorder	NMR	Up
870	Succinic acid	HMDB0000254	C00042	1110	Study M036	Type1	MDD group vs. control group	Urine	Urine	Peripheral	Human	Human	Depression	Depression	Depressive disorder	NMR	Up
871	Dimethylamine	HMDB0000087	C00543	674	Study M036	Type1	MDD group vs. control group	Urine	Urine	Peripheral	Human	Human	Depression	Depression	Depressive disorder	NMR	Down
872	Dimethylglycine	HMDB0000092	C01026	673	Study M036	Type1	MDD group vs. control group	Urine	Urine	Peripheral	Human	Human	Depression	Depression	Depressive disorder	NMR	Down
873	Creatinine	HMDB0000562	C00791	588	Study M036	Type1	MDD group vs. control group	Urine	Urine	Peripheral	Human	Human	Depression	Depression	Depressive disorder	NMR	Down
874	Malonic acid	HMDB0000691	C00383	867	Study M036	Type1	MDD group vs. control group	Urine	Urine	Peripheral	Human	Human	Depression	Depression	Depressive disorder	NMR	Down
875	Choline	HMDB0000097	C00114	305	Study M036	Type1	MDD group vs. control group	Urine	Urine	Peripheral	Human	Human	Depression	Depression	Depressive disorder	NMR	Down
876	Glycerophosphocholine	HMDB0000086	C00670	657272	Study M036	Type1	MDD group vs. control group	Urine	Urine	Peripheral	Human	Human	Depression	Depression	Depressive disorder	NMR	Down
877	Trimethylamine N-oxide	HMDB0000925	C01104	1145	Study M036	Type1	MDD group vs. control group	Urine	Urine	Peripheral	Human	Human	Depression	Depression	Depressive disorder	NMR	Down
878	p-Hydroxyphenylacetic acid	HMDB0000020	C00642	127	Study M036	Type1	MDD group vs. control group	Urine	Urine	Peripheral	Human	Human	Depression	Depression	Depressive disorder	NMR	Down
879	3-Hydroxyphenylacetic acid	HMDB0000440	C05593	12122	Study M036	Type1	MDD group vs. control group	Urine	Urine	Peripheral	Human	Human	Depression	Depression	Depressive disorder	NMR	Down
880	Hippuric acid	HMDB0000714	C01586	464	Study M036	Type1	MDD group vs. control group	Urine	Urine	Peripheral	Human	Human	Depression	Depression	Depressive disorder	NMR	Down
881	3,4-Dihydroxymandelic acid	HMDB0001866	C05580	85782	Study M036	Type1	MDD group vs. control group	Urine	Urine	Peripheral	Human	Human	Depression	Depression	Depressive disorder	NMR	Down
882	Phenylacetylglycine	HMDB0000821	C05598	68144	Study M036	Type1	MDD group vs. control group	Urine	Urine	Peripheral	Human	Human	Depression	Depression	Depressive disorder	NMR	Down
883	N-Methylnicotinamide	HMDB0003152	N/A	64950	Study M036	Type1	MDD group vs. control group	Urine	Urine	Peripheral	Human	Human	Depression	Depression	Depressive disorder	NMR	Down
884	Homogentistic acid	N/A	N/A	521612	Study M037	Type2	sertraline treatment group one-week vs. baseline	Serum	Blood	Peripheral	Human	Human	Depression	Depression	Depressive disorder	MS-based	Up
885	Hydroxyphenyllactic acid	HMDB0000755	C03672	9378	Study M037	Type2	sertraline treatment group one-week vs. baseline	Serum	Blood	Peripheral	Human	Human	Depression	Depression	Depressive disorder	MS-based	Up
886	L-Tyrosine	HMDB0000158	C00082	6057	Study M037	Type2	placebo treatment group one-week vs. baseline	Serum	Blood	Peripheral	Human	Human	Depression	Depression	Depressive disorder	MS-based	Up
887	3,4-Dihydroxymandelic acid	HMDB0001866	C05580	85782	Study M037	Type2	placebo treatment group one-week vs. baseline	Serum	Blood	Peripheral	Human	Human	Depression	Depression	Depressive disorder	MS-based	Up
888	Homogentistic acid	N/A	N/A	521612	Study M037	Type2	placebo treatment group one-week vs. baseline	Serum	Blood	Peripheral	Human	Human	Depression	Depression	Depressive disorder	MS-based	Up
889	Hydroxyphenyllactic acid	HMDB0000755	C03672	9378	Study M037	Type2	placebo treatment group one-week vs. baseline	Serum	Blood	Peripheral	Human	Human	Depression	Depression	Depressive disorder	MS-based	Up
890	Alpha-Tocopherol	HMDB0001893	C02477	14985	Study M037	Type2	placebo treatment group one-week vs. baseline	Serum	Blood	Peripheral	Human	Human	Depression	Depression	Depressive disorder	MS-based	Up
891	Delta-Tocopherol	HMDB0002902	C14151	92094	Study M037	Type2	placebo treatment group one-week vs. baseline	Serum	Blood	Peripheral	Human	Human	Depression	Depression	Depressive disorder	MS-based	Up
892	L-Tryptophan	HMDB0000929	C00078	6305	Study M037	Type2	sertraline treatment group four-week vs. baseline	Serum	Blood	Peripheral	Human	Human	Depression	Depression	Depressive disorder	MS-based	Up
893	Melatonin	HMDB0001389	C01598	896	Study M037	Type2	sertraline treatment group four-week vs. baseline	Serum	Blood	Peripheral	Human	Human	Depression	Depression	Depressive disorder	MS-based	Up
894	L-Tyrosine	HMDB0000158	C00082	6057	Study M037	Type2	sertraline treatment group four-week vs. baseline	Serum	Blood	Peripheral	Human	Human	Depression	Depression	Depressive disorder	MS-based	Up
895	p-Hydroxyphenylacetic acid	HMDB0000020	C00642	127	Study M037	Type2	sertraline treatment group four-week vs. baseline	Serum	Blood	Peripheral	Human	Human	Depression	Depression	Depressive disorder	MS-based	Up
896	3,4-Dihydroxymandelic acid	HMDB0001866	C05580	85782	Study M037	Type2	sertraline treatment group four-week vs. baseline	Serum	Blood	Peripheral	Human	Human	Depression	Depression	Depressive disorder	MS-based	Up
897	Homogentistic acid	N/A	N/A	521612	Study M037	Type2	sertraline treatment group four-week vs. baseline	Serum	Blood	Peripheral	Human	Human	Depression	Depression	Depressive disorder	MS-based	Up
898	L-Methionine	HMDB0000696	C00073	6137	Study M037	Type2	sertraline treatment group four-week vs. baseline	Serum	Blood	Peripheral	Human	Human	Depression	Depression	Depressive disorder	MS-based	Up
899	Hydroxyphenyllactic acid	HMDB0000755	C03672	9378	Study M037	Type2	sertraline treatment group four-week vs. baseline	Serum	Blood	Peripheral	Human	Human	Depression	Depression	Depressive disorder	MS-based	Up
900	Alpha-Tocopherol	HMDB0001893	C02477	14985	Study M037	Type2	sertraline treatment group four-week vs. baseline	Serum	Blood	Peripheral	Human	Human	Depression	Depression	Depressive disorder	MS-based	Up
901	Delta-Tocopherol	HMDB0002902	C14151	92094	Study M037	Type2	sertraline treatment group four-week vs. baseline	Serum	Blood	Peripheral	Human	Human	Depression	Depression	Depressive disorder	MS-based	Up
902	Hydroxykynurenine	HMDB0000732	C02794	89	Study M037	Type2	placebo treatment group four-week vs. baseline	Serum	Blood	Peripheral	Human	Human	Depression	Depression	Depressive disorder	MS-based	Up
903	L-Tyrosine	HMDB0000158	C00082	6057	Study M037	Type2	placebo treatment group four-week vs. baseline	Serum	Blood	Peripheral	Human	Human	Depression	Depression	Depressive disorder	MS-based	Up
904	Homogentistic acid	N/A	N/A	521612	Study M037	Type2	placebo treatment group four-week vs. baseline	Serum	Blood	Peripheral	Human	Human	Depression	Depression	Depressive disorder	MS-based	Up
905	L-Methionine	HMDB0000696	C00073	6137	Study M037	Type2	placebo treatment group four-week vs. baseline	Serum	Blood	Peripheral	Human	Human	Depression	Depression	Depressive disorder	MS-based	Up
906	Hydroxyphenyllactic acid	HMDB0000755	C03672	9378	Study M037	Type2	placebo treatment group four-week vs. baseline	Serum	Blood	Peripheral	Human	Human	Depression	Depression	Depressive disorder	MS-based	Up
907	Alpha-Tocopherol	HMDB0001893	C02477	14985	Study M037	Type2	placebo treatment group four-week vs. baseline	Serum	Blood	Peripheral	Human	Human	Depression	Depression	Depressive disorder	MS-based	Up
908	Delta-Tocopherol	HMDB0002902	C14151	92094	Study M037	Type2	placebo treatment group four-week vs. baseline	Serum	Blood	Peripheral	Human	Human	Depression	Depression	Depressive disorder	MS-based	Up
909	Serotonin	HMDB0000259	C00780	5202	Study M037	Type2	sertraline treatment group one-week vs. baseline	Serum	Blood	Peripheral	Human	Human	Depression	Depression	Depressive disorder	MS-based	Down
910	5-Hydroxyindoleacetic acid	HMDB0000763	C05635	1826	Study M037	Type2	sertraline treatment group one-week vs. baseline	Serum	Blood	Peripheral	Human	Human	Depression	Depression	Depressive disorder	MS-based	Down
911	Uric acid	HMDB0000289	C00366	1175	Study M037	Type2	sertraline treatment group one-week vs. baseline	Serum	Blood	Peripheral	Human	Human	Depression	Depression	Depressive disorder	MS-based	Down
912	Tryptophanol	HMDB0003447	C00955	10685	Study M037	Type2	placebo treatment group one-week vs. baseline	Serum	Blood	Peripheral	Human	Human	Depression	Depression	Depressive disorder	MS-based	Down
913	Serotonin	HMDB0000259	C00780	5202	Study M037	Type2	placebo treatment group one-week vs. baseline	Serum	Blood	Peripheral	Human	Human	Depression	Depression	Depressive disorder	MS-based	Down
914	5-Methoxytryptamine	HMDB0004095	C05659	1833	Study M037	Type2	placebo treatment group one-week vs. baseline	Serum	Blood	Peripheral	Human	Human	Depression	Depression	Depressive disorder	MS-based	Down
915	Xanthine	HMDB0000292	C00385	1188	Study M037	Type2	placebo treatment group one-week vs. baseline	Serum	Blood	Peripheral	Human	Human	Depression	Depression	Depressive disorder	MS-based	Down
916	Hypoxanthine	HMDB0000157	C00262	790	Study M037	Type2	placebo treatment group one-week vs. baseline	Serum	Blood	Peripheral	Human	Human	Depression	Depression	Depressive disorder	MS-based	Down
917	Serotonin	HMDB0000259	C00780	5202	Study M037	Type2	sertraline treatment group four-week vs. baseline	Serum	Blood	Peripheral	Human	Human	Depression	Depression	Depressive disorder	MS-based	Down
918	5-Methoxytryptamine	HMDB0004095	C05659	1833	Study M037	Type2	sertraline treatment group four-week vs. baseline	Serum	Blood	Peripheral	Human	Human	Depression	Depression	Depressive disorder	MS-based	Down
919	Xanthine	HMDB0000292	C00385	1188	Study M037	Type2	sertraline treatment group four-week vs. baseline	Serum	Blood	Peripheral	Human	Human	Depression	Depression	Depressive disorder	MS-based	Down
920	Uric acid	HMDB0000289	C00366	1175	Study M037	Type2	sertraline treatment group four-week vs. baseline	Serum	Blood	Peripheral	Human	Human	Depression	Depression	Depressive disorder	MS-based	Down
921	Pyruvic acid	HMDB0000243	C00022	1060	Study M038	Type1	CUMS group vs. control group	Urine	Urine	Peripheral	Sprague-Dawley rat	Rat	Chronic mild stress model	Chronic mild stress model	Animal model	NMR	Up
922	Glycine	HMDB0000123	C00037	750	Study M038	Type1	CUMS group vs. control group	Urine	Urine	Peripheral	Sprague-Dawley rat	Rat	Chronic mild stress model	Chronic mild stress model	Animal model	NMR	Up
923	Acetic acid	HMDB0000042	C00033	176	Study M038	Type1	CUMS group vs. control group	Urine	Urine	Peripheral	Sprague-Dawley rat	Rat	Chronic mild stress model	Chronic mild stress model	Animal model	NMR	Down
924	Succinic acid	HMDB0000254	C00042	1110	Study M038	Type1	CUMS group vs. control group	Urine	Urine	Peripheral	Sprague-Dawley rat	Rat	Chronic mild stress model	Chronic mild stress model	Animal model	NMR	Down
925	Oxoglutaric acid	HMDB0000208	C00026	51	Study M038	Type1	CUMS group vs. control group	Urine	Urine	Peripheral	Sprague-Dawley rat	Rat	Chronic mild stress model	Chronic mild stress model	Animal model	NMR	Down
926	Citric acid	HMDB0000094	C00158	311	Study M038	Type1	CUMS group vs. control group	Urine	Urine	Peripheral	Sprague-Dawley rat	Rat	Chronic mild stress model	Chronic mild stress model	Animal model	NMR	Down
927	Acetic acid	HMDB0000042	C00033	176	Study M038	Type2	CUMS + venlafaxine group vs. CUMS group	Urine	Urine	Peripheral	Sprague-Dawley rat	Rat	Chronic mild stress model	Chronic mild stress model	Animal model	NMR	Up
928	Succinic acid	HMDB0000254	C00042	1110	Study M038	Type2	CUMS + venlafaxine group vs. CUMS group	Urine	Urine	Peripheral	Sprague-Dawley rat	Rat	Chronic mild stress model	Chronic mild stress model	Animal model	NMR	Up
929	Oxoglutaric acid	HMDB0000208	C00026	51	Study M038	Type2	CUMS + venlafaxine group vs. CUMS group	Urine	Urine	Peripheral	Sprague-Dawley rat	Rat	Chronic mild stress model	Chronic mild stress model	Animal model	NMR	Up
930	Citric acid	HMDB0000094	C00158	311	Study M038	Type2	CUMS + venlafaxine group vs. CUMS group	Urine	Urine	Peripheral	Sprague-Dawley rat	Rat	Chronic mild stress model	Chronic mild stress model	Animal model	NMR	Up
931	Acetic acid	HMDB0000042	C00033	176	Study M038	Type2	CUMS + Xiaoyaosan group vs. CUMS group	Urine	Urine	Peripheral	Sprague-Dawley rat	Rat	Chronic mild stress model	Chronic mild stress model	Animal model	NMR	Up
932	Succinic acid	HMDB0000254	C00042	1110	Study M038	Type2	CUMS + Xiaoyaosan group vs. CUMS group	Urine	Urine	Peripheral	Sprague-Dawley rat	Rat	Chronic mild stress model	Chronic mild stress model	Animal model	NMR	Up
933	Oxoglutaric acid	HMDB0000208	C00026	51	Study M038	Type2	CUMS + Xiaoyaosan group vs. CUMS group	Urine	Urine	Peripheral	Sprague-Dawley rat	Rat	Chronic mild stress model	Chronic mild stress model	Animal model	NMR	Up
934	Citric acid	HMDB0000094	C00158	311	Study M038	Type2	CUMS + Xiaoyaosan group vs. CUMS group	Urine	Urine	Peripheral	Sprague-Dawley rat	Rat	Chronic mild stress model	Chronic mild stress model	Animal model	NMR	Up
935	Acetic acid	HMDB0000042	C00033	176	Study M038	Type2	CUMS + high dose of FFCGF group vs. CUMS group	Urine	Urine	Peripheral	Sprague-Dawley rat	Rat	Chronic mild stress model	Chronic mild stress model	Animal model	NMR	Up
936	Succinic acid	HMDB0000254	C00042	1110	Study M038	Type2	CUMS + high dose of FFCGF group vs. CUMS group	Urine	Urine	Peripheral	Sprague-Dawley rat	Rat	Chronic mild stress model	Chronic mild stress model	Animal model	NMR	Up
937	Oxoglutaric acid	HMDB0000208	C00026	51	Study M038	Type2	CUMS + high dose of FFCGF group vs. CUMS group	Urine	Urine	Peripheral	Sprague-Dawley rat	Rat	Chronic mild stress model	Chronic mild stress model	Animal model	NMR	Up
938	Citric acid	HMDB0000094	C00158	311	Study M038	Type2	CUMS + high dose of FFCGF group vs. CUMS group	Urine	Urine	Peripheral	Sprague-Dawley rat	Rat	Chronic mild stress model	Chronic mild stress model	Animal model	NMR	Up
939	Acetic acid	HMDB0000042	C00033	176	Study M038	Type2	CUMS + middle dose of FFCGF group vs. CUMS group	Urine	Urine	Peripheral	Sprague-Dawley rat	Rat	Chronic mild stress model	Chronic mild stress model	Animal model	NMR	Up
940	Succinic acid	HMDB0000254	C00042	1110	Study M038	Type2	CUMS + middle dose of FFCGF group vs. CUMS group	Urine	Urine	Peripheral	Sprague-Dawley rat	Rat	Chronic mild stress model	Chronic mild stress model	Animal model	NMR	Up
941	Oxoglutaric acid	HMDB0000208	C00026	51	Study M038	Type2	CUMS + middle dose of FFCGF group vs. CUMS group	Urine	Urine	Peripheral	Sprague-Dawley rat	Rat	Chronic mild stress model	Chronic mild stress model	Animal model	NMR	Up
942	Citric acid	HMDB0000094	C00158	311	Study M038	Type2	CUMS + middle dose of FFCGF group vs. CUMS group	Urine	Urine	Peripheral	Sprague-Dawley rat	Rat	Chronic mild stress model	Chronic mild stress model	Animal model	NMR	Up
943	Acetic acid	HMDB0000042	C00033	176	Study M038	Type2	CUMS + low dose of FFCGF group vs. CUMS group	Urine	Urine	Peripheral	Sprague-Dawley rat	Rat	Chronic mild stress model	Chronic mild stress model	Animal model	NMR	Up
944	Succinic acid	HMDB0000254	C00042	1110	Study M038	Type2	CUMS + low dose of FFCGF group vs. CUMS group	Urine	Urine	Peripheral	Sprague-Dawley rat	Rat	Chronic mild stress model	Chronic mild stress model	Animal model	NMR	Up
945	Oxoglutaric acid	HMDB0000208	C00026	51	Study M038	Type2	CUMS + low dose of FFCGF group vs. CUMS group	Urine	Urine	Peripheral	Sprague-Dawley rat	Rat	Chronic mild stress model	Chronic mild stress model	Animal model	NMR	Up
946	Citric acid	HMDB0000094	C00158	311	Study M038	Type2	CUMS + low dose of FFCGF group vs. CUMS group	Urine	Urine	Peripheral	Sprague-Dawley rat	Rat	Chronic mild stress model	Chronic mild stress model	Animal model	NMR	Up
947	Pyruvic acid	HMDB0000243	C00022	1060	Study M038	Type2	CUMS + venlafaxine group vs. CUMS group	Urine	Urine	Peripheral	Sprague-Dawley rat	Rat	Chronic mild stress model	Chronic mild stress model	Animal model	NMR	Down
948	Glycine	HMDB0000123	C00037	750	Study M038	Type2	CUMS + venlafaxine group vs. CUMS group	Urine	Urine	Peripheral	Sprague-Dawley rat	Rat	Chronic mild stress model	Chronic mild stress model	Animal model	NMR	Down
949	Pyruvic acid	HMDB0000243	C00022	1060	Study M038	Type2	CUMS + Xiaoyaosan group vs. CUMS group	Urine	Urine	Peripheral	Sprague-Dawley rat	Rat	Chronic mild stress model	Chronic mild stress model	Animal model	NMR	Down
950	Glycine	HMDB0000123	C00037	750	Study M038	Type2	CUMS + Xiaoyaosan group vs. CUMS group	Urine	Urine	Peripheral	Sprague-Dawley rat	Rat	Chronic mild stress model	Chronic mild stress model	Animal model	NMR	Down
951	Pyruvic acid	HMDB0000243	C00022	1060	Study M038	Type2	CUMS + high dose of FFCGF group vs. CUMS group	Urine	Urine	Peripheral	Sprague-Dawley rat	Rat	Chronic mild stress model	Chronic mild stress model	Animal model	NMR	Down
952	Glycine	HMDB0000123	C00037	750	Study M038	Type2	CUMS + high dose of FFCGF group vs. CUMS group	Urine	Urine	Peripheral	Sprague-Dawley rat	Rat	Chronic mild stress model	Chronic mild stress model	Animal model	NMR	Down
953	Pyruvic acid	HMDB0000243	C00022	1060	Study M038	Type2	CUMS + middle dose of FFCGF group vs. CUMS group	Urine	Urine	Peripheral	Sprague-Dawley rat	Rat	Chronic mild stress model	Chronic mild stress model	Animal model	NMR	Down
954	Glycine	HMDB0000123	C00037	750	Study M038	Type2	CUMS + middle dose of FFCGF group vs. CUMS group	Urine	Urine	Peripheral	Sprague-Dawley rat	Rat	Chronic mild stress model	Chronic mild stress model	Animal model	NMR	Down
955	Pyruvic acid	HMDB0000243	C00022	1060	Study M038	Type2	CUMS + low dose of FFCGF group vs. CUMS group	Urine	Urine	Peripheral	Sprague-Dawley rat	Rat	Chronic mild stress model	Chronic mild stress model	Animal model	NMR	Down
956	Glycine	HMDB0000123	C00037	750	Study M038	Type2	CUMS + low dose of FFCGF group vs. CUMS group	Urine	Urine	Peripheral	Sprague-Dawley rat	Rat	Chronic mild stress model	Chronic mild stress model	Animal model	NMR	Down
957	LysoPC(18:1)	N/A	C04230	N/A	Study M039	Type1	CRS group vs. control group	Plasma	Blood	Peripheral	Wistar rat	Rat	Chronic restraint stress model	Chronic restraint stress model	Animal model	MS-based	Up
958	LysoPC(18:2)	N/A	C04230	N/A	Study M039	Type1	CRS group vs. control group	Plasma	Blood	Peripheral	Wistar rat	Rat	Chronic restraint stress model	Chronic restraint stress model	Animal model	MS-based	Up
959	LysoPC(20:1)	N/A	C04230	N/A	Study M039	Type1	CRS group vs. control group	Plasma	Blood	Peripheral	Wistar rat	Rat	Chronic restraint stress model	Chronic restraint stress model	Animal model	MS-based	Up
960	LysoPC(O-16:2)	N/A	C04230	N/A	Study M039	Type1	CRS group vs. control group	Plasma	Blood	Peripheral	Wistar rat	Rat	Chronic restraint stress model	Chronic restraint stress model	Animal model	MS-based	Up
961	LysoPC(O-18:3)	N/A	C04230	N/A	Study M039	Type1	CRS group vs. control group	Plasma	Blood	Peripheral	Wistar rat	Rat	Chronic restraint stress model	Chronic restraint stress model	Animal model	MS-based	Up
962	Carnitine C10:1	N/A	N/A	N/A	Study M039	Type1	CRS group vs. control group	Plasma	Blood	Peripheral	Wistar rat	Rat	Chronic restraint stress model	Chronic restraint stress model	Animal model	MS-based	Up
963	Carnitine C12:0	N/A	N/A	N/A	Study M039	Type1	CRS group vs. control group	Plasma	Blood	Peripheral	Wistar rat	Rat	Chronic restraint stress model	Chronic restraint stress model	Animal model	MS-based	Up
964	Carnitine C14:2	N/A	N/A	N/A	Study M039	Type1	CRS group vs. control group	Plasma	Blood	Peripheral	Wistar rat	Rat	Chronic restraint stress model	Chronic restraint stress model	Animal model	MS-based	Up
965	Carnitine C14:1	N/A	N/A	N/A	Study M039	Type1	CRS group vs. control group	Plasma	Blood	Peripheral	Wistar rat	Rat	Chronic restraint stress model	Chronic restraint stress model	Animal model	MS-based	Up
966	Carnitine C14:0	N/A	N/A	N/A	Study M039	Type1	CRS group vs. control group	Plasma	Blood	Peripheral	Wistar rat	Rat	Chronic restraint stress model	Chronic restraint stress model	Animal model	MS-based	Up
967	Carnitine C16:2	N/A	N/A	N/A	Study M039	Type1	CRS group vs. control group	Plasma	Blood	Peripheral	Wistar rat	Rat	Chronic restraint stress model	Chronic restraint stress model	Animal model	MS-based	Up
968	Carnitine C16:1	N/A	N/A	N/A	Study M039	Type1	CRS group vs. control group	Plasma	Blood	Peripheral	Wistar rat	Rat	Chronic restraint stress model	Chronic restraint stress model	Animal model	MS-based	Up
969	Carnitine C16:0	N/A	N/A	N/A	Study M039	Type1	CRS group vs. control group	Plasma	Blood	Peripheral	Wistar rat	Rat	Chronic restraint stress model	Chronic restraint stress model	Animal model	MS-based	Up
970	Linoelaidylcarnitine	HMDB0006461	N/A	53477834	Study M039	Type1	CRS group vs. control group	Plasma	Blood	Peripheral	Wistar rat	Rat	Chronic restraint stress model	Chronic restraint stress model	Animal model	MS-based	Up
971	Oleoylcarnitine	HMDB0005065	N/A	46907933	Study M039	Type1	CRS group vs. control group	Plasma	Blood	Peripheral	Wistar rat	Rat	Chronic restraint stress model	Chronic restraint stress model	Animal model	MS-based	Up
972	Stearoylcarnitine	HMDB0000848	N/A	52922056	Study M039	Type1	CRS group vs. control group	Plasma	Blood	Peripheral	Wistar rat	Rat	Chronic restraint stress model	Chronic restraint stress model	Animal model	MS-based	Up
973	Carnitine C20:2	N/A	N/A	N/A	Study M039	Type1	CRS group vs. control group	Plasma	Blood	Peripheral	Wistar rat	Rat	Chronic restraint stress model	Chronic restraint stress model	Animal model	MS-based	Up
974	Carnitine C20:1	N/A	N/A	N/A	Study M039	Type1	CRS group vs. control group	Plasma	Blood	Peripheral	Wistar rat	Rat	Chronic restraint stress model	Chronic restraint stress model	Animal model	MS-based	Up
975	Carnitine C20:0	N/A	N/A	N/A	Study M039	Type1	CRS group vs. control group	Plasma	Blood	Peripheral	Wistar rat	Rat	Chronic restraint stress model	Chronic restraint stress model	Animal model	MS-based	Up
976	Carnitine C14:0-OH	N/A	N/A	N/A	Study M039	Type1	CRS group vs. control group	Plasma	Blood	Peripheral	Wistar rat	Rat	Chronic restraint stress model	Chronic restraint stress model	Animal model	MS-based	Up
977	Carnitine C16:1-OH	N/A	N/A	N/A	Study M039	Type1	CRS group vs. control group	Plasma	Blood	Peripheral	Wistar rat	Rat	Chronic restraint stress model	Chronic restraint stress model	Animal model	MS-based	Up
978	Carnitine C16:0-OH	N/A	N/A	N/A	Study M039	Type1	CRS group vs. control group	Plasma	Blood	Peripheral	Wistar rat	Rat	Chronic restraint stress model	Chronic restraint stress model	Animal model	MS-based	Up
979	Carnitine C18:2-OH	N/A	N/A	N/A	Study M039	Type1	CRS group vs. control group	Plasma	Blood	Peripheral	Wistar rat	Rat	Chronic restraint stress model	Chronic restraint stress model	Animal model	MS-based	Up
980	Carnitine C18:1-OH	N/A	N/A	N/A	Study M039	Type1	CRS group vs. control group	Plasma	Blood	Peripheral	Wistar rat	Rat	Chronic restraint stress model	Chronic restraint stress model	Animal model	MS-based	Up
981	PC(32:1)	N/A	C00157	N/A	Study M039	Type1	CRS group vs. control group	Plasma	Blood	Peripheral	Wistar rat	Rat	Chronic restraint stress model	Chronic restraint stress model	Animal model	MS-based	Down
982	PC(36:4)	N/A	C00157	N/A	Study M039	Type1	CRS group vs. control group	Plasma	Blood	Peripheral	Wistar rat	Rat	Chronic restraint stress model	Chronic restraint stress model	Animal model	MS-based	Down
983	PC(36:5)	N/A	C00157	N/A	Study M039	Type1	CRS group vs. control group	Plasma	Blood	Peripheral	Wistar rat	Rat	Chronic restraint stress model	Chronic restraint stress model	Animal model	MS-based	Down
984	PC(37:4)	N/A	C00157	N/A	Study M039	Type1	CRS group vs. control group	Plasma	Blood	Peripheral	Wistar rat	Rat	Chronic restraint stress model	Chronic restraint stress model	Animal model	MS-based	Down
985	PC(38:4)	N/A	C00157	N/A	Study M039	Type1	CRS group vs. control group	Plasma	Blood	Peripheral	Wistar rat	Rat	Chronic restraint stress model	Chronic restraint stress model	Animal model	MS-based	Down
986	PC(38:5)	N/A	C00157	N/A	Study M039	Type1	CRS group vs. control group	Plasma	Blood	Peripheral	Wistar rat	Rat	Chronic restraint stress model	Chronic restraint stress model	Animal model	MS-based	Down
987	PC(38:6)	HMDB0007991	C00157	N/A	Study M039	Type1	CRS group vs. control group	Plasma	Blood	Peripheral	Wistar rat	Rat	Chronic restraint stress model	Chronic restraint stress model	Animal model	MS-based	Down
988	PC(40:6)	N/A	C00157	N/A	Study M039	Type1	CRS group vs. control group	Plasma	Blood	Peripheral	Wistar rat	Rat	Chronic restraint stress model	Chronic restraint stress model	Animal model	MS-based	Down
989	PC(O-36:4)	HMDB0013407	C00157	N/A	Study M039	Type1	CRS group vs. control group	Plasma	Blood	Peripheral	Wistar rat	Rat	Chronic restraint stress model	Chronic restraint stress model	Animal model	MS-based	Down
990	PC(O-38:5)	HMDB0013432	C00157	24779379	Study M039	Type1	CRS group vs. control group	Plasma	Blood	Peripheral	Wistar rat	Rat	Chronic restraint stress model	Chronic restraint stress model	Animal model	MS-based	Down
991	TG(58:12)	N/A	C00422	N/A	Study M039	Type1	CRS group vs. control group	Plasma	Blood	Peripheral	Wistar rat	Rat	Chronic restraint stress model	Chronic restraint stress model	Animal model	MS-based	Down
992	TG(60:12)	N/A	C00422	N/A	Study M039	Type1	CRS group vs. control group	Plasma	Blood	Peripheral	Wistar rat	Rat	Chronic restraint stress model	Chronic restraint stress model	Animal model	MS-based	Down
993	TG(62:13)	N/A	C00422	N/A	Study M039	Type1	CRS group vs. control group	Plasma	Blood	Peripheral	Wistar rat	Rat	Chronic restraint stress model	Chronic restraint stress model	Animal model	MS-based	Down
994	TG(62:14)	N/A	C00422	N/A	Study M039	Type1	CRS group vs. control group	Plasma	Blood	Peripheral	Wistar rat	Rat	Chronic restraint stress model	Chronic restraint stress model	Animal model	MS-based	Down
995	L-Alanine	HMDB0000161	C00041	5950	Study M040	Type1	MDD group vs. control group	Plasma	Blood	Peripheral	Human	Human	Depression	Depression	Depressive disorder	MS-based	Up
996	L-Proline	HMDB0000162	C00148	145742	Study M040	Type1	MDD group vs. control group	Plasma	Blood	Peripheral	Human	Human	Depression	Depression	Depressive disorder	MS-based	Up
997	Glycine	HMDB0000123	C00037	750	Study M040	Type1	MDD group vs. control group	Plasma	Blood	Peripheral	Human	Human	Depression	Depression	Depressive disorder	MS-based	Up
998	Succinic acid	HMDB0000254	C00042	1110	Study M040	Type1	MDD group vs. control group	Plasma	Blood	Peripheral	Human	Human	Depression	Depression	Depressive disorder	MS-based	Up
999	L-Serine	HMDB0000187	C00065	5951	Study M040	Type1	MDD group vs. control group	Plasma	Blood	Peripheral	Human	Human	Depression	Depression	Depressive disorder	MS-based	Up
1000	D-Galactose	HMDB0000143	C00984	439357	Study M040	Type1	MDD group vs. control group	Plasma	Blood	Peripheral	Human	Human	Depression	Depression	Depressive disorder	MS-based	Up
1001	Sorbitol	HMDB0000247	C00794	5780	Study M040	Type1	MDD group vs. control group	Plasma	Blood	Peripheral	Human	Human	Depression	Depression	Depressive disorder	MS-based	Up
1002	L-Leucine	HMDB0000687	C00123	6106	Study M040	Type1	MDD group vs. control group	Plasma	Blood	Peripheral	Human	Human	Depression	Depression	Depressive disorder	MS-based	Down
1003	Erythronic acid	HMDB0000613	N/A	2781043	Study M040	Type1	MDD group vs. control group	Plasma	Blood	Peripheral	Human	Human	Depression	Depression	Depressive disorder	MS-based	Down
1004	D-Mannose	HMDB0000169	C00936	18950	Study M040	Type1	MDD group vs. control group	Plasma	Blood	Peripheral	Human	Human	Depression	Depression	Depressive disorder	MS-based	Down
1005	myo-Inositol	HMDB0000211	C00137	892	Study M040	Type1	MDD group vs. control group	Plasma	Blood	Peripheral	Human	Human	Depression	Depression	Depressive disorder	MS-based	Down
1006	Heptadecanoic acid	HMDB0002259	N/A	10465	Study M040	Type1	MDD group vs. control group	Plasma	Blood	Peripheral	Human	Human	Depression	Depression	Depressive disorder	MS-based	Down
1007	Linoleic acid	HMDB0000673	C01595	5280450	Study M040	Type1	MDD group vs. control group	Plasma	Blood	Peripheral	Human	Human	Depression	Depression	Depressive disorder	MS-based	Down
1008	Oleic acid	HMDB0000207	C00712	445639	Study M040	Type1	MDD group vs. control group	Plasma	Blood	Peripheral	Human	Human	Depression	Depression	Depressive disorder	MS-based	Down
1009	Cholesterol	HMDB0000067	C00187	5997	Study M040	Type1	MDD group vs. control group	Plasma	Blood	Peripheral	Human	Human	Depression	Depression	Depressive disorder	MS-based	Down
1010	Glycine	HMDB0000123	C00037	750	Study M041	Type1	CUMS group vs. control group	Serum	Blood	Peripheral	Sprague-Dawley rat	Rat	Chronic mild stress model	Chronic mild stress model	Animal model	MS-based	Up
1011	D-Fructose	HMDB0000660	C02336	439709	Study M041	Type1	CUMS group vs. control group	Serum	Blood	Peripheral	Sprague-Dawley rat	Rat	Chronic mild stress model	Chronic mild stress model	Animal model	MS-based	Up
1012	D-Glucose	HMDB0000122	C00221	5793	Study M041	Type1	CUMS group vs. control group	Serum	Blood	Peripheral	Sprague-Dawley rat	Rat	Chronic mild stress model	Chronic mild stress model	Animal model	MS-based	Up
1013	L-Glutamic acid	HMDB0000148	C00025	33032	Study M041	Type1	CUMS group vs. control group	Serum	Blood	Peripheral	Sprague-Dawley rat	Rat	Chronic mild stress model	Chronic mild stress model	Animal model	MS-based	Down
1014	Citric acid	HMDB0000094	C00158	311	Study M041	Type1	CUMS group vs. control group	Serum	Blood	Peripheral	Sprague-Dawley rat	Rat	Chronic mild stress model	Chronic mild stress model	Animal model	MS-based	Down
1015	Palmitic acid	HMDB0000220	C00249	985	Study M041	Type1	CUMS group vs. control group	Serum	Blood	Peripheral	Sprague-Dawley rat	Rat	Chronic mild stress model	Chronic mild stress model	Animal model	MS-based	Down
1016	L-Asparagine	HMDB0000168	C00152	6267	Study M042	Type3	fluoxetine group vs. control group	Plasma	Blood	Peripheral	Rhesus monkey	Non-human primate	Healthy individuals	Healthy individuals	Healthy individuals	MS-based	Up
1017	Urea, Polymer With Ethanedial	N/A	N/A	6452764	Study M042	Type3	fluoxetine group vs. control group	Plasma	Blood	Peripheral	Rhesus monkey	Non-human primate	Healthy individuals	Healthy individuals	Healthy individuals	MS-based	Up
1018	Parabanic acid	HMDB0062802	N/A	67126	Study M042	Type3	fluoxetine group vs. control group	Plasma	Blood	Peripheral	Rhesus monkey	Non-human primate	Healthy individuals	Healthy individuals	Healthy individuals	MS-based	Up
1019	Oxamate	N/A	C01444	4622	Study M042	Type3	fluoxetine group vs. control group	Plasma	Blood	Peripheral	Rhesus monkey	Non-human primate	Healthy individuals	Healthy individuals	Healthy individuals	MS-based	Up
1020	Nicotinic acid	HMDB0001488	C00253	938	Study M042	Type3	fluoxetine group vs. control group	Plasma	Blood	Peripheral	Rhesus monkey	Non-human primate	Healthy individuals	Healthy individuals	Healthy individuals	MS-based	Up
1021	2,3-Dihydroxypyridine	N/A	N/A	28115	Study M042	Type3	fluoxetine group vs. control group	Plasma	Blood	Peripheral	Rhesus monkey	Non-human primate	Healthy individuals	Healthy individuals	Healthy individuals	MS-based	Up
1022	Shikimic acid	HMDB0003070	C00493	8742	Study M042	Type3	fluoxetine group vs. control group	Plasma	Blood	Peripheral	Rhesus monkey	Non-human primate	Healthy individuals	Healthy individuals	Healthy individuals	MS-based	Up
1023	Dehydroascorbic acid	HMDB0001264	C00425	440667	Study M042	Type3	fluoxetine group vs. control group	Plasma	Blood	Peripheral	Rhesus monkey	Non-human primate	Healthy individuals	Healthy individuals	Healthy individuals	MS-based	Up
1024	5-Aminopentanoic acid	HMDB0003355	C00431	138	Study M042	Type3	fluoxetine group vs. control group	Plasma	Blood	Peripheral	Rhesus monkey	Non-human primate	Healthy individuals	Healthy individuals	Healthy individuals	MS-based	Up
1025	Glycolic acid	HMDB0000115	C00160	757	Study M042	Type3	fluoxetine group vs. control group	Plasma	Blood	Peripheral	Rhesus monkey	Non-human primate	Healthy individuals	Healthy individuals	Healthy individuals	MS-based	Up
1026	Urea	HMDB0000294	C00086	1176	Study M042	Type3	fluoxetine group vs. control group	Plasma	Blood	Peripheral	Rhesus monkey	Non-human primate	Healthy individuals	Healthy individuals	Healthy individuals	MS-based	Up
1027	2,3,5-Trihydroxypyrazine	N/A	N/A	N/A	Study M042	Type3	fluoxetine group vs. control group	Plasma	Blood	Peripheral	Rhesus monkey	Non-human primate	Healthy individuals	Healthy individuals	Healthy individuals	MS-based	Up
1028	5-Aminopentanoic acid	HMDB0003355	C00431	138	Study M042	Type3	fluoxetine group vs. control group	Cerebrospinal fluid	Cerebrospinal fluid	Central	Rhesus monkey	Non-human primate	Healthy individuals	Healthy individuals	Healthy individuals	MS-based	Up
1029	Indolelactic acid	HMDB0000671	C02043	92904	Study M042	Type3	fluoxetine group vs. control group	Plasma	Blood	Peripheral	Rhesus monkey	Non-human primate	Healthy individuals	Healthy individuals	Healthy individuals	MS-based	Down
1030	Arachidonic acid	HMDB0001043	C00219	444899	Study M042	Type3	fluoxetine group vs. control group	Plasma	Blood	Peripheral	Rhesus monkey	Non-human primate	Healthy individuals	Healthy individuals	Healthy individuals	MS-based	Down
1031	Myristic acid	HMDB0000806	C06424	11005	Study M042	Type3	fluoxetine group vs. control group	Plasma	Blood	Peripheral	Rhesus monkey	Non-human primate	Healthy individuals	Healthy individuals	Healthy individuals	MS-based	Down
1032	Hydroxylamine	HMDB0003338	C00192	787	Study M042	Type3	fluoxetine group vs. control group	Plasma	Blood	Peripheral	Rhesus monkey	Non-human primate	Healthy individuals	Healthy individuals	Healthy individuals	MS-based	Down
1033	N-Acetylserotonin	HMDB0001238	C00978	903	Study M042	Type3	fluoxetine group vs. control group	Plasma	Blood	Peripheral	Rhesus monkey	Non-human primate	Healthy individuals	Healthy individuals	Healthy individuals	MS-based	Down
1034	Palmitic acid	HMDB0000220	C00249	985	Study M042	Type3	fluoxetine group vs. control group	Plasma	Blood	Peripheral	Rhesus monkey	Non-human primate	Healthy individuals	Healthy individuals	Healthy individuals	MS-based	Down
1035	D-Fructose	HMDB0000660	C02336	439709	Study M042	Type3	fluoxetine group vs. control group	Plasma	Blood	Peripheral	Rhesus monkey	Non-human primate	Healthy individuals	Healthy individuals	Healthy individuals	MS-based	Down
1036	Isoheptadecanoic Acid, TMS	N/A	N/A	91752779	Study M042	Type3	fluoxetine group vs. control group	Cerebrospinal fluid	Cerebrospinal fluid	Central	Rhesus monkey	Non-human primate	Healthy individuals	Healthy individuals	Healthy individuals	MS-based	Down
1037	L-Tryptophan	HMDB0000929	C00078	6305	Study M042	Type3	fluoxetine group vs. control group	Cerebrospinal fluid	Cerebrospinal fluid	Central	Rhesus monkey	Non-human primate	Healthy individuals	Healthy individuals	Healthy individuals	MS-based	Down
1038	Ribitol	HMDB0000508	C00474	N/A	Study M042	Type3	fluoxetine group vs. control group	Cerebrospinal fluid	Cerebrospinal fluid	Central	Rhesus monkey	Non-human primate	Healthy individuals	Healthy individuals	Healthy individuals	MS-based	Down
1039	2-Hydroxybutyric acid	HMDB0000008	C05984	440864	Study M042	Type3	fluoxetine group vs. control group	Cerebrospinal fluid	Cerebrospinal fluid	Central	Rhesus monkey	Non-human primate	Healthy individuals	Healthy individuals	Healthy individuals	MS-based	Down
1040	Acetic acid	HMDB0000042	C00033	176	Study M043	Type1	chronic hepatitis B patients with MDD group vs. without MDD group	Urine	Urine	Peripheral	Human	Human	Chronic hepatitis B with depression	Depression with comorbidity	Depressive disorder	NMR	Up
1041	Hippuric acid	HMDB0000714	C01586	464	Study M043	Type1	chronic hepatitis B patients with MDD group vs. without MDD group	Urine	Urine	Peripheral	Human	Human	Chronic hepatitis B with depression	Depression with comorbidity	Depressive disorder	NMR	Up
1042	Dimethylglycine	HMDB0000092	C01026	673	Study M043	Type1	chronic hepatitis B patients with MDD group vs. without MDD group	Urine	Urine	Peripheral	Human	Human	Chronic hepatitis B with depression	Depression with comorbidity	Depressive disorder	NMR	Up
1043	Choline	HMDB0000097	C00114	305	Study M043	Type1	chronic hepatitis B patients with MDD group vs. without MDD group	Urine	Urine	Peripheral	Human	Human	Chronic hepatitis B with depression	Depression with comorbidity	Depressive disorder	NMR	Up
1044	Taurine	HMDB0000251	C00245	1123	Study M043	Type1	chronic hepatitis B patients with MDD group vs. without MDD group	Urine	Urine	Peripheral	Human	Human	Chronic hepatitis B with depression	Depression with comorbidity	Depressive disorder	NMR	Down
1045	Nicotinic acid	HMDB0001488	C00253	938	Study M043	Type1	chronic hepatitis B patients with MDD group vs. without MDD group	Urine	Urine	Peripheral	Human	Human	Chronic hepatitis B with depression	Depression with comorbidity	Depressive disorder	NMR	Down
1046	Malonic acid	HMDB0000691	C00383	867	Study M043	Type1	chronic hepatitis B patients with MDD group vs. without MDD group	Urine	Urine	Peripheral	Human	Human	Chronic hepatitis B with depression	Depression with comorbidity	Depressive disorder	NMR	Down
1047	L-Lactic acid	HMDB0000190	C00186	107689	Study M043	Type1	chronic hepatitis B patients with MDD group vs. without MDD group	Urine	Urine	Peripheral	Human	Human	Chronic hepatitis B with depression	Depression with comorbidity	Depressive disorder	NMR	Down
1048	Formic acid	HMDB0000142	C00058	284	Study M043	Type1	chronic hepatitis B patients with MDD group vs. without MDD group	Urine	Urine	Peripheral	Human	Human	Chronic hepatitis B with depression	Depression with comorbidity	Depressive disorder	NMR	Down
1049	Creatinine	HMDB0000562	C00791	588	Study M043	Type1	chronic hepatitis B patients with MDD group vs. without MDD group	Urine	Urine	Peripheral	Human	Human	Chronic hepatitis B with depression	Depression with comorbidity	Depressive disorder	NMR	Down
1050	Citric acid	HMDB0000094	C00158	311	Study M043	Type1	chronic hepatitis B patients with MDD group vs. without MDD group	Urine	Urine	Peripheral	Human	Human	Chronic hepatitis B with depression	Depression with comorbidity	Depressive disorder	NMR	Down
1051	L-Alanine	HMDB0000161	C00041	5950	Study M043	Type1	chronic hepatitis B patients with MDD group vs. without MDD group	Urine	Urine	Peripheral	Human	Human	Chronic hepatitis B with depression	Depression with comorbidity	Depressive disorder	NMR	Down
1052	Gamma-Aminobutyric acid	HMDB0000112	C00334	119	Study M044	Type1	CUMS + sham rTMS group vs. control + sham rTMS group	Prefrontal cortex	Brain	Central	Sprague-Dawley rat	Rat	Chronic mild stress model	Chronic mild stress model	Animal model	NMR	Down
1053	Gamma-Aminobutyric acid	HMDB0000112	C00334	119	Study M044	Type1	CUMS + sham rTMS group vs. control + sham rTMS group	Hippocampus	Brain	Central	Sprague-Dawley rat	Rat	Chronic mild stress model	Chronic mild stress model	Animal model	NMR	Down
1054	Creatine	HMDB0000064	C00300	586	Study M044	Type2	CUMS + rTMS group vs. CUMS + sham rTMS group	Prefrontal cortex	Brain	Central	Sprague-Dawley rat	Rat	Chronic mild stress model	Chronic mild stress model	Animal model	NMR	Up
1055	Gamma-Aminobutyric acid	HMDB0000112	C00334	119	Study M044	Type2	CUMS + rTMS group vs. CUMS + sham rTMS group	Prefrontal cortex	Brain	Central	Sprague-Dawley rat	Rat	Chronic mild stress model	Chronic mild stress model	Animal model	NMR	Up
1056	myo-Inositol	HMDB0000211	C00137	892	Study M044	Type2	CUMS + rTMS group vs. CUMS + sham rTMS group	Prefrontal cortex	Brain	Central	Sprague-Dawley rat	Rat	Chronic mild stress model	Chronic mild stress model	Animal model	NMR	Up
1057	Choline	HMDB0000097	C00114	305	Study M044	Type2	CUMS + rTMS group vs. CUMS + sham rTMS group	Prefrontal cortex	Brain	Central	Sprague-Dawley rat	Rat	Chronic mild stress model	Chronic mild stress model	Animal model	NMR	Up
1058	Gamma-Aminobutyric acid	HMDB0000112	C00334	119	Study M044	Type2	CUMS + rTMS group vs. CUMS + sham rTMS group	Hippocampus	Brain	Central	Sprague-Dawley rat	Rat	Chronic mild stress model	Chronic mild stress model	Animal model	NMR	Up
1059	Choline	HMDB0000097	C00114	305	Study M044	Type2	CUMS + rTMS group vs. CUMS + sham rTMS group	Hippocampus	Brain	Central	Sprague-Dawley rat	Rat	Chronic mild stress model	Chronic mild stress model	Animal model	NMR	Up
1060	Glycerophosphocholine	HMDB0000086	C00670	657272	Study M044	Type2	CUMS + rTMS group vs. CUMS + sham rTMS group	Prefrontal cortex	Brain	Central	Sprague-Dawley rat	Rat	Chronic mild stress model	Chronic mild stress model	Animal model	NMR	Down
1061	Gamma-Aminobutyric acid	HMDB0000112	C00334	119	Study M044	Type3	control + rTMS group vs. control + sham rTMS group	Prefrontal cortex	Brain	Central	Sprague-Dawley rat	Rat	Healthy individuals	Healthy individuals	Healthy individuals	NMR	Up
1062	Phosphorylcholine	HMDB0001565	C00588	1014	Study M044	Type3	control + rTMS group vs. control + sham rTMS group	Prefrontal cortex	Brain	Central	Sprague-Dawley rat	Rat	Healthy individuals	Healthy individuals	Healthy individuals	NMR	Up
1063	Choline	HMDB0000097	C00114	305	Study M044	Type3	control + rTMS group vs. control + sham rTMS group	Prefrontal cortex	Brain	Central	Sprague-Dawley rat	Rat	Healthy individuals	Healthy individuals	Healthy individuals	NMR	Up
1064	Gamma-Aminobutyric acid	HMDB0000112	C00334	119	Study M044	Type3	control + rTMS group vs. control + sham rTMS group	Hippocampus	Brain	Central	Sprague-Dawley rat	Rat	Healthy individuals	Healthy individuals	Healthy individuals	NMR	Up
1065	Choline	HMDB0000097	C00114	305	Study M044	Type3	control + rTMS group vs. control + sham rTMS group	Hippocampus	Brain	Central	Sprague-Dawley rat	Rat	Healthy individuals	Healthy individuals	Healthy individuals	NMR	Up
1066	Glycerophosphocholine	HMDB0000086	C00670	657272	Study M044	Type3	control + rTMS group vs. control + sham rTMS group	Prefrontal cortex	Brain	Central	Sprague-Dawley rat	Rat	Healthy individuals	Healthy individuals	Healthy individuals	NMR	Down
1067	Erythronic acid	HMDB0000613	N/A	2781043	Study M045	Type1	CUMS group vs. control group	Peripheral blood mononuclear cell	Blood	Peripheral	Sprague-Dawley rat	Rat	Chronic mild stress model	Chronic mild stress model	Animal model	MS-based	Up
1068	D-Fructose	HMDB0000660	C02336	439709	Study M045	Type1	CUMS group vs. control group	Peripheral blood mononuclear cell	Blood	Peripheral	Sprague-Dawley rat	Rat	Chronic mild stress model	Chronic mild stress model	Animal model	MS-based	Up
1069	Beta-tocopherol	HMDB0006335	C14152	6857447	Study M045	Type1	CUMS group vs. control group	Peripheral blood mononuclear cell	Blood	Peripheral	Sprague-Dawley rat	Rat	Chronic mild stress model	Chronic mild stress model	Animal model	MS-based	Up
1070	Adenosine monophosphate	HMDB0000045	C00020	6083	Study M045	Type1	CUMS group vs. control group	Peripheral blood mononuclear cell	Blood	Peripheral	Sprague-Dawley rat	Rat	Chronic mild stress model	Chronic mild stress model	Animal model	MS-based	Up
1071	Serotonin	HMDB0000259	C00780	5202	Study M045	Type1	CUMS group vs. control group	Peripheral blood mononuclear cell	Blood	Peripheral	Sprague-Dawley rat	Rat	Chronic mild stress model	Chronic mild stress model	Animal model	MS-based	Up
1072	Glycolic acid	HMDB0000115	C00160	757	Study M045	Type1	CUMS group vs. control group	Peripheral blood mononuclear cell	Blood	Peripheral	Sprague-Dawley rat	Rat	Chronic mild stress model	Chronic mild stress model	Animal model	MS-based	Up
1073	Alpha-Tocopherol	HMDB0001893	C02477	14985	Study M045	Type1	CUMS group vs. control group	Peripheral blood mononuclear cell	Blood	Peripheral	Sprague-Dawley rat	Rat	Chronic mild stress model	Chronic mild stress model	Animal model	MS-based	Up
1074	Myristic acid	HMDB0000806	C06424	11005	Study M045	Type1	CUMS group vs. control group	Peripheral blood mononuclear cell	Blood	Peripheral	Sprague-Dawley rat	Rat	Chronic mild stress model	Chronic mild stress model	Animal model	MS-based	Up
1075	Creatinine	HMDB0000562	C00791	588	Study M045	Type1	CUMS group vs. control group	Peripheral blood mononuclear cell	Blood	Peripheral	Sprague-Dawley rat	Rat	Chronic mild stress model	Chronic mild stress model	Animal model	MS-based	Up
1076	4,5-Dimethyl-2,6-dihydroxypyrimidine	N/A	N/A	N/A	Study M045	Type1	CUMS group vs. control group	Peripheral blood mononuclear cell	Blood	Peripheral	Sprague-Dawley rat	Rat	Chronic mild stress model	Chronic mild stress model	Animal model	MS-based	Up
1077	myo-Inositol	HMDB0000211	C00137	892	Study M045	Type1	CUMS group vs. control group	Peripheral blood mononuclear cell	Blood	Peripheral	Sprague-Dawley rat	Rat	Chronic mild stress model	Chronic mild stress model	Animal model	MS-based	Up
1078	L-Aspartic acid	HMDB0000191	C00049	5960	Study M045	Type1	CUMS group vs. control group	Peripheral blood mononuclear cell	Blood	Peripheral	Sprague-Dawley rat	Rat	Chronic mild stress model	Chronic mild stress model	Animal model	MS-based	Down
1079	L-Glutamic acid	HMDB0000148	C00025	33032	Study M045	Type1	CUMS group vs. control group	Peripheral blood mononuclear cell	Blood	Peripheral	Sprague-Dawley rat	Rat	Chronic mild stress model	Chronic mild stress model	Animal model	MS-based	Down
1080	Dehydroascorbic acid	HMDB0001264	C00425	440667	Study M045	Type1	CUMS group vs. control group	Peripheral blood mononuclear cell	Blood	Peripheral	Sprague-Dawley rat	Rat	Chronic mild stress model	Chronic mild stress model	Animal model	MS-based	Down
1081	Aminomalonic acid	HMDB0001147	C00872	100714	Study M045	Type1	CUMS group vs. control group	Peripheral blood mononuclear cell	Blood	Peripheral	Sprague-Dawley rat	Rat	Chronic mild stress model	Chronic mild stress model	Animal model	MS-based	Down
1082	Glycine	HMDB0000123	C00037	750	Study M045	Type1	CUMS group vs. control group	Peripheral blood mononuclear cell	Blood	Peripheral	Sprague-Dawley rat	Rat	Chronic mild stress model	Chronic mild stress model	Animal model	MS-based	Down
1083	Beta-Alanine	HMDB0000056	C00099	239	Study M045	Type1	CUMS group vs. control group	Peripheral blood mononuclear cell	Blood	Peripheral	Sprague-Dawley rat	Rat	Chronic mild stress model	Chronic mild stress model	Animal model	MS-based	Down
1084	Ethanolamine	HMDB0000149	C00189	700	Study M045	Type1	CUMS group vs. control group	Peripheral blood mononuclear cell	Blood	Peripheral	Sprague-Dawley rat	Rat	Chronic mild stress model	Chronic mild stress model	Animal model	MS-based	Down
1085	L-Kynurenine	HMDB0000684	C00328	161166	Study M046	Type1	LPS group vs. control group	Brain	Brain	Central	C57BL/6N mouse	Mouse	Lipopolysaccharide induced depression model	Lipopolysaccharide induced depression model	Animal model	MS-based	Up
1086	Hydroxykynurenine	HMDB0000732	C02794	89	Study M046	Type1	LPS group vs. control group	Brain	Brain	Central	C57BL/6N mouse	Mouse	Lipopolysaccharide induced depression model	Lipopolysaccharide induced depression model	Animal model	MS-based	Up
1087	Hydroxykynurenine	HMDB0000732	C02794	89	Study M046	Type1	LPS group vs. control group	Plasma	Blood	Peripheral	C57BL/6N mouse	Mouse	Lipopolysaccharide induced depression model	Lipopolysaccharide induced depression model	Animal model	MS-based	Up
1088	L-Tryptophan	HMDB0000929	C00078	6305	Study M046	Type1	LPS group vs. control group	Dorsal hippocampus	Brain	Central	C57BL/6N mouse	Mouse	Lipopolysaccharide induced depression model	Lipopolysaccharide induced depression model	Animal model	MS-based	Up
1089	L-Kynurenine	HMDB0000684	C00328	161166	Study M046	Type1	LPS group vs. control group	Dorsal hippocampus	Brain	Central	C57BL/6N mouse	Mouse	Lipopolysaccharide induced depression model	Lipopolysaccharide induced depression model	Animal model	MS-based	Up
1090	Hydroxykynurenine	HMDB0000732	C02794	89	Study M046	Type1	LPS group vs. control group	Dorsal hippocampus	Brain	Central	C57BL/6N mouse	Mouse	Lipopolysaccharide induced depression model	Lipopolysaccharide induced depression model	Animal model	MS-based	Up
1091	3-Hydroxyanthranilic acid	HMDB0001476	C00632	86	Study M046	Type1	LPS group vs. control group	Dorsal hippocampus	Brain	Central	C57BL/6N mouse	Mouse	Lipopolysaccharide induced depression model	Lipopolysaccharide induced depression model	Animal model	MS-based	Up
1092	Xanthurenic acid	HMDB0000881	C02470	5699	Study M046	Type1	LPS group vs. control group	Dorsal hippocampus	Brain	Central	C57BL/6N mouse	Mouse	Lipopolysaccharide induced depression model	Lipopolysaccharide induced depression model	Animal model	MS-based	Up
1093	L-Kynurenine	HMDB0000684	C00328	161166	Study M046	Type1	LPS group vs. control group	Ventral hippocampus	Brain	Central	C57BL/6N mouse	Mouse	Lipopolysaccharide induced depression model	Lipopolysaccharide induced depression model	Animal model	MS-based	Up
1094	Xanthurenic acid	HMDB0000881	C02470	5699	Study M046	Type1	LPS group vs. control group	Ventral hippocampus	Brain	Central	C57BL/6N mouse	Mouse	Lipopolysaccharide induced depression model	Lipopolysaccharide induced depression model	Animal model	MS-based	Up
1095	L-Tryptophan	HMDB0000929	C00078	6305	Study M046	Type1	LPS group vs. control group	Central amygdala	Brain	Central	C57BL/6N mouse	Mouse	Lipopolysaccharide induced depression model	Lipopolysaccharide induced depression model	Animal model	MS-based	Up
1096	L-Kynurenine	HMDB0000684	C00328	161166	Study M046	Type1	LPS group vs. control group	Central amygdala	Brain	Central	C57BL/6N mouse	Mouse	Lipopolysaccharide induced depression model	Lipopolysaccharide induced depression model	Animal model	MS-based	Up
1097	Hydroxykynurenine	HMDB0000732	C02794	89	Study M046	Type1	LPS group vs. control group	Central amygdala	Brain	Central	C57BL/6N mouse	Mouse	Lipopolysaccharide induced depression model	Lipopolysaccharide induced depression model	Animal model	MS-based	Up
1098	Kynurenic acid	HMDB0000715	C01717	3845	Study M046	Type1	LPS group vs. control group	Central amygdala	Brain	Central	C57BL/6N mouse	Mouse	Lipopolysaccharide induced depression model	Lipopolysaccharide induced depression model	Animal model	MS-based	Up
1099	Xanthurenic acid	HMDB0000881	C02470	5699	Study M046	Type1	LPS group vs. control group	Central amygdala	Brain	Central	C57BL/6N mouse	Mouse	Lipopolysaccharide induced depression model	Lipopolysaccharide induced depression model	Animal model	MS-based	Up
1100	L-Tryptophan	HMDB0000929	C00078	6305	Study M046	Type1	LPS group vs. control group	Nucleus accumbens	Brain	Central	C57BL/6N mouse	Mouse	Lipopolysaccharide induced depression model	Lipopolysaccharide induced depression model	Animal model	MS-based	Up
1101	L-Kynurenine	HMDB0000684	C00328	161166	Study M046	Type1	LPS group vs. control group	Nucleus accumbens	Brain	Central	C57BL/6N mouse	Mouse	Lipopolysaccharide induced depression model	Lipopolysaccharide induced depression model	Animal model	MS-based	Up
1102	Hydroxykynurenine	HMDB0000732	C02794	89	Study M046	Type1	LPS group vs. control group	Nucleus accumbens	Brain	Central	C57BL/6N mouse	Mouse	Lipopolysaccharide induced depression model	Lipopolysaccharide induced depression model	Animal model	MS-based	Up
1103	Kynurenic acid	HMDB0000715	C01717	3845	Study M046	Type1	LPS group vs. control group	Nucleus accumbens	Brain	Central	C57BL/6N mouse	Mouse	Lipopolysaccharide induced depression model	Lipopolysaccharide induced depression model	Animal model	MS-based	Up
1104	Xanthurenic acid	HMDB0000881	C02470	5699	Study M046	Type1	LPS group vs. control group	Nucleus accumbens	Brain	Central	C57BL/6N mouse	Mouse	Lipopolysaccharide induced depression model	Lipopolysaccharide induced depression model	Animal model	MS-based	Up
1105	L-Glutamic acid	HMDB0000148	C00025	33032	Study M047	Type1	CUMS group vs. control group	Hippocampus	Brain	Central	Sprague-Dawley rat	Rat	Chronic mild stress model	Chronic mild stress model	Animal model	NMR	Up
1106	myo-Inositol	HMDB0000211	C00137	892	Study M047	Type1	CUMS group vs. control group	Hippocampus	Brain	Central	Sprague-Dawley rat	Rat	Chronic mild stress model	Chronic mild stress model	Animal model	NMR	Up
1107	L-Lactic acid	HMDB0000190	C00186	107689	Study M047	Type1	CUMS group vs. control group	Hippocampus	Brain	Central	Sprague-Dawley rat	Rat	Chronic mild stress model	Chronic mild stress model	Animal model	NMR	Up
1108	L-Alanine	HMDB0000161	C00041	5950	Study M047	Type1	CUMS group vs. control group	Hippocampus	Brain	Central	Sprague-Dawley rat	Rat	Chronic mild stress model	Chronic mild stress model	Animal model	NMR	Up
1109	L-Glutamine	HMDB0000641	C00064	5961	Study M047	Type1	CUMS group vs. control group	Hippocampus	Brain	Central	Sprague-Dawley rat	Rat	Chronic mild stress model	Chronic mild stress model	Animal model	NMR	Up
1110	Taurine	HMDB0000251	C00245	1123	Study M047	Type1	CUMS group vs. control group	Hippocampus	Brain	Central	Sprague-Dawley rat	Rat	Chronic mild stress model	Chronic mild stress model	Animal model	NMR	Up
1111	Glycine	HMDB0000123	C00037	750	Study M047	Type1	CUMS group vs. control group	Hippocampus	Brain	Central	Sprague-Dawley rat	Rat	Chronic mild stress model	Chronic mild stress model	Animal model	NMR	Down
1112	N-Acetyl-L-aspartic acid	HMDB0000812	C01042	65065	Study M047	Type1	CUMS group vs. control group	Hippocampus	Brain	Central	Sprague-Dawley rat	Rat	Chronic mild stress model	Chronic mild stress model	Animal model	NMR	Down
1113	Glycine	HMDB0000123	C00037	750	Study M047	Type2	CUMS + venlafaxine group vs. CUMS group	Hippocampus	Brain	Central	Sprague-Dawley rat	Rat	Chronic mild stress model	Chronic mild stress model	Animal model	NMR	Up
1114	N-Acetyl-L-aspartic acid	HMDB0000812	C01042	65065	Study M047	Type2	CUMS + venlafaxine group vs. CUMS group	Hippocampus	Brain	Central	Sprague-Dawley rat	Rat	Chronic mild stress model	Chronic mild stress model	Animal model	NMR	Up
1115	Glycine	HMDB0000123	C00037	750	Study M047	Type2	CUMS + low dose of genipin group vs. CUMS group	Hippocampus	Brain	Central	Sprague-Dawley rat	Rat	Chronic mild stress model	Chronic mild stress model	Animal model	NMR	Up
1116	N-Acetyl-L-aspartic acid	HMDB0000812	C01042	65065	Study M047	Type2	CUMS + low dose of genipin group vs. CUMS group	Hippocampus	Brain	Central	Sprague-Dawley rat	Rat	Chronic mild stress model	Chronic mild stress model	Animal model	NMR	Up
1117	Glycine	HMDB0000123	C00037	750	Study M047	Type2	CUMS + middle dose of genipin group vs. CUMS group	Hippocampus	Brain	Central	Sprague-Dawley rat	Rat	Chronic mild stress model	Chronic mild stress model	Animal model	NMR	Up
1118	N-Acetyl-L-aspartic acid	HMDB0000812	C01042	65065	Study M047	Type2	CUMS + middle dose of genipin group vs. CUMS group	Hippocampus	Brain	Central	Sprague-Dawley rat	Rat	Chronic mild stress model	Chronic mild stress model	Animal model	NMR	Up
1119	Glycine	HMDB0000123	C00037	750	Study M047	Type2	CUMS + high dose of genipin group vs. CUMS group	Hippocampus	Brain	Central	Sprague-Dawley rat	Rat	Chronic mild stress model	Chronic mild stress model	Animal model	NMR	Up
1120	N-Acetyl-L-aspartic acid	HMDB0000812	C01042	65065	Study M047	Type2	CUMS + high dose of genipin group vs. CUMS group	Hippocampus	Brain	Central	Sprague-Dawley rat	Rat	Chronic mild stress model	Chronic mild stress model	Animal model	NMR	Up
1121	L-Glutamic acid	HMDB0000148	C00025	33032	Study M047	Type2	CUMS + venlafaxine group vs. CUMS group	Hippocampus	Brain	Central	Sprague-Dawley rat	Rat	Chronic mild stress model	Chronic mild stress model	Animal model	NMR	Down
1122	myo-Inositol	HMDB0000211	C00137	892	Study M047	Type2	CUMS + venlafaxine group vs. CUMS group	Hippocampus	Brain	Central	Sprague-Dawley rat	Rat	Chronic mild stress model	Chronic mild stress model	Animal model	NMR	Down
1123	L-Lactic acid	HMDB0000190	C00186	107689	Study M047	Type2	CUMS + venlafaxine group vs. CUMS group	Hippocampus	Brain	Central	Sprague-Dawley rat	Rat	Chronic mild stress model	Chronic mild stress model	Animal model	NMR	Down
1124	L-Glutamine	HMDB0000641	C00064	5961	Study M047	Type2	CUMS + venlafaxine group vs. CUMS group	Hippocampus	Brain	Central	Sprague-Dawley rat	Rat	Chronic mild stress model	Chronic mild stress model	Animal model	NMR	Down
1125	L-Glutamic acid	HMDB0000148	C00025	33032	Study M047	Type2	CUMS + low dose of genipin group vs. CUMS group	Hippocampus	Brain	Central	Sprague-Dawley rat	Rat	Chronic mild stress model	Chronic mild stress model	Animal model	NMR	Down
1126	myo-Inositol	HMDB0000211	C00137	892	Study M047	Type2	CUMS + low dose of genipin group vs. CUMS group	Hippocampus	Brain	Central	Sprague-Dawley rat	Rat	Chronic mild stress model	Chronic mild stress model	Animal model	NMR	Down
1127	L-Glutamic acid	HMDB0000148	C00025	33032	Study M047	Type2	CUMS + middle dose of genipin group vs. CUMS group	Hippocampus	Brain	Central	Sprague-Dawley rat	Rat	Chronic mild stress model	Chronic mild stress model	Animal model	NMR	Down
1128	myo-Inositol	HMDB0000211	C00137	892	Study M047	Type2	CUMS + middle dose of genipin group vs. CUMS group	Hippocampus	Brain	Central	Sprague-Dawley rat	Rat	Chronic mild stress model	Chronic mild stress model	Animal model	NMR	Down
1129	L-Lactic acid	HMDB0000190	C00186	107689	Study M047	Type2	CUMS + middle dose of genipin group vs. CUMS group	Hippocampus	Brain	Central	Sprague-Dawley rat	Rat	Chronic mild stress model	Chronic mild stress model	Animal model	NMR	Down
1130	L-Alanine	HMDB0000161	C00041	5950	Study M047	Type2	CUMS + middle dose of genipin group vs. CUMS group	Hippocampus	Brain	Central	Sprague-Dawley rat	Rat	Chronic mild stress model	Chronic mild stress model	Animal model	NMR	Down
1131	myo-Inositol	HMDB0000211	C00137	892	Study M047	Type2	CUMS + high dose of genipin group vs. CUMS group	Hippocampus	Brain	Central	Sprague-Dawley rat	Rat	Chronic mild stress model	Chronic mild stress model	Animal model	NMR	Down
1132	(9Z-Hexadecanoyl)-glycerol	N/A	N/A	N/A	Study M048	Type1	CVS group vs. control group	Hippocampus	Brain	Central	Wistar rat	Rat	Chronic mild stress model	Chronic mild stress model	Animal model	MS-based	Up
1133	Docosanoyl-glycerol	N/A	N/A	N/A	Study M048	Type1	CVS group vs. control group	Hippocampus	Brain	Central	Wistar rat	Rat	Chronic mild stress model	Chronic mild stress model	Animal model	MS-based	Up
1134	Myristic acid	HMDB0000806	C06424	11005	Study M048	Type1	CVS group vs. control group	Hippocampus	Brain	Central	Wistar rat	Rat	Chronic mild stress model	Chronic mild stress model	Animal model	MS-based	Up
1135	D-Glucurono-6,3-lactone	HMDB0006355	C02670	2724333	Study M048	Type1	CVS group vs. control group	Hippocampus	Brain	Central	Wistar rat	Rat	Chronic mild stress model	Chronic mild stress model	Animal model	MS-based	Up
1136	Inosine	HMDB0000195	C00294	6021	Study M048	Type1	CVS group vs. control group	Hippocampus	Brain	Central	Wistar rat	Rat	Chronic mild stress model	Chronic mild stress model	Animal model	MS-based	Up
1137	Caprylic acid	HMDB0000482	C06423	379	Study M048	Type1	CVS group vs. control group	Hippocampus	Brain	Central	Wistar rat	Rat	Chronic mild stress model	Chronic mild stress model	Animal model	MS-based	Up
1138	Spermine	HMDB0001256	C00750	1103	Study M048	Type1	CVS group vs. control group	Serum	Blood	Peripheral	Wistar rat	Rat	Chronic mild stress model	Chronic mild stress model	Animal model	MS-based	Up
1139	L-Phenylalanine	HMDB0000159	C00079	6140	Study M048	Type1	CVS group vs. control group	Serum	Blood	Peripheral	Wistar rat	Rat	Chronic mild stress model	Chronic mild stress model	Animal model	MS-based	Up
1140	Glycocholic acid	HMDB0000138	C01921	10140	Study M048	Type1	CVS group vs. control group	Serum	Blood	Peripheral	Wistar rat	Rat	Chronic mild stress model	Chronic mild stress model	Animal model	MS-based	Up
1141	Creatine	HMDB0000064	C00300	586	Study M048	Type1	CVS group vs. control group	Hippocampus	Brain	Central	Wistar rat	Rat	Chronic mild stress model	Chronic mild stress model	Animal model	MS-based	Down
1142	Niacinamide	HMDB0001406	C00153	936	Study M048	Type1	CVS group vs. control group	Hippocampus	Brain	Central	Wistar rat	Rat	Chronic mild stress model	Chronic mild stress model	Animal model	MS-based	Down
1143	Hypoxanthine	HMDB0000157	C00262	790	Study M048	Type1	CVS group vs. control group	Hippocampus	Brain	Central	Wistar rat	Rat	Chronic mild stress model	Chronic mild stress model	Animal model	MS-based	Down
1144	L-Phenylalanine	HMDB0000159	C00079	6140	Study M048	Type1	CVS group vs. control group	Hippocampus	Brain	Central	Wistar rat	Rat	Chronic mild stress model	Chronic mild stress model	Animal model	MS-based	Down
1145	Indoleacrylic acid	HMDB0000734	N/A	15030923	Study M048	Type1	CVS group vs. control group	Hippocampus	Brain	Central	Wistar rat	Rat	Chronic mild stress model	Chronic mild stress model	Animal model	MS-based	Down
1146	3-Hydroxyhexadecanoic acid	HMDB0061658	N/A	N/A	Study M048	Type1	CVS group vs. control group	Hippocampus	Brain	Central	Wistar rat	Rat	Chronic mild stress model	Chronic mild stress model	Animal model	MS-based	Down
1147	LysoPC(16:0)	N/A	C04230	N/A	Study M048	Type1	CVS group vs. control group	Hippocampus	Brain	Central	Wistar rat	Rat	Chronic mild stress model	Chronic mild stress model	Animal model	MS-based	Down
1148	N-Acetyl-L-aspartic acid	HMDB0000812	C01042	65065	Study M048	Type1	CVS group vs. control group	Hippocampus	Brain	Central	Wistar rat	Rat	Chronic mild stress model	Chronic mild stress model	Animal model	MS-based	Down
1149	LysoPC(15:0/0:0)	HMDB0010381	C04230	24779458	Study M048	Type1	CVS group vs. control group	Hippocampus	Brain	Central	Wistar rat	Rat	Chronic mild stress model	Chronic mild stress model	Animal model	MS-based	Down
1150	Docosahexaenoic acid	HMDB0002183	C06429	445580	Study M048	Type1	CVS group vs. control group	Hippocampus	Brain	Central	Wistar rat	Rat	Chronic mild stress model	Chronic mild stress model	Animal model	MS-based	Down
1151	L-Tryptophan	HMDB0000929	C00078	6305	Study M048	Type1	CVS group vs. control group	Serum	Blood	Peripheral	Wistar rat	Rat	Chronic mild stress model	Chronic mild stress model	Animal model	MS-based	Down
1152	Phytosphingosine	HMDB0004610	C12144	122121	Study M048	Type1	CVS group vs. control group	Serum	Blood	Peripheral	Wistar rat	Rat	Chronic mild stress model	Chronic mild stress model	Animal model	MS-based	Down
1153	Cholic acid	HMDB0000619	C00695	221493	Study M048	Type1	CVS group vs. control group	Serum	Blood	Peripheral	Wistar rat	Rat	Chronic mild stress model	Chronic mild stress model	Animal model	MS-based	Down
1154	LysoPC(16:0)	N/A	C04230	N/A	Study M048	Type1	CVS group vs. control group	Serum	Blood	Peripheral	Wistar rat	Rat	Chronic mild stress model	Chronic mild stress model	Animal model	MS-based	Down
1155	LysoPC(18:0)	N/A	C04230	N/A	Study M048	Type1	CVS group vs. control group	Serum	Blood	Peripheral	Wistar rat	Rat	Chronic mild stress model	Chronic mild stress model	Animal model	MS-based	Down
1156	Oleamide	HMDB0002117	C19670	5283387	Study M048	Type1	CVS group vs. control group	Serum	Blood	Peripheral	Wistar rat	Rat	Chronic mild stress model	Chronic mild stress model	Animal model	MS-based	Down
1157	Indoxyl sulfate	HMDB0000682	N/A	10258	Study M048	Type1	CVS group vs. control group	Serum	Blood	Peripheral	Wistar rat	Rat	Chronic mild stress model	Chronic mild stress model	Animal model	MS-based	Down
1158	Creatine	HMDB0000064	C00300	586	Study M048	Type2	CVS + CSGS group vs. CVS group	Hippocampus	Brain	Central	Wistar rat	Rat	Chronic mild stress model	Chronic mild stress model	Animal model	MS-based	Up
1159	Niacinamide	HMDB0001406	C00153	936	Study M048	Type2	CVS + CSGS group vs. CVS group	Hippocampus	Brain	Central	Wistar rat	Rat	Chronic mild stress model	Chronic mild stress model	Animal model	MS-based	Up
1160	Hypoxanthine	HMDB0000157	C00262	790	Study M048	Type2	CVS + CSGS group vs. CVS group	Hippocampus	Brain	Central	Wistar rat	Rat	Chronic mild stress model	Chronic mild stress model	Animal model	MS-based	Up
1161	L-Phenylalanine	HMDB0000159	C00079	6140	Study M048	Type2	CVS + CSGS group vs. CVS group	Hippocampus	Brain	Central	Wistar rat	Rat	Chronic mild stress model	Chronic mild stress model	Animal model	MS-based	Up
1162	Indoleacrylic acid	HMDB0000734	N/A	15030923	Study M048	Type2	CVS + CSGS group vs. CVS group	Hippocampus	Brain	Central	Wistar rat	Rat	Chronic mild stress model	Chronic mild stress model	Animal model	MS-based	Up
1163	3-Hydroxyhexadecanoic acid	HMDB0061658	N/A	N/A	Study M048	Type2	CVS + CSGS group vs. CVS group	Hippocampus	Brain	Central	Wistar rat	Rat	Chronic mild stress model	Chronic mild stress model	Animal model	MS-based	Up
1164	LysoPC(16:0)	N/A	C04230	N/A	Study M048	Type2	CVS + CSGS group vs. CVS group	Hippocampus	Brain	Central	Wistar rat	Rat	Chronic mild stress model	Chronic mild stress model	Animal model	MS-based	Up
1165	N-Acetyl-L-aspartic acid	HMDB0000812	C01042	65065	Study M048	Type2	CVS + CSGS group vs. CVS group	Hippocampus	Brain	Central	Wistar rat	Rat	Chronic mild stress model	Chronic mild stress model	Animal model	MS-based	Up
1166	LysoPC(15:0/0:0)	HMDB0010381	C04230	24779458	Study M048	Type2	CVS + CSGS group vs. CVS group	Hippocampus	Brain	Central	Wistar rat	Rat	Chronic mild stress model	Chronic mild stress model	Animal model	MS-based	Up
1167	Docosahexaenoic acid	HMDB0002183	C06429	445580	Study M048	Type2	CVS + CSGS group vs. CVS group	Hippocampus	Brain	Central	Wistar rat	Rat	Chronic mild stress model	Chronic mild stress model	Animal model	MS-based	Up
1168	Creatine	HMDB0000064	C00300	586	Study M048	Type2	CVS + fluoxetine group vs. CVS group	Hippocampus	Brain	Central	Wistar rat	Rat	Chronic mild stress model	Chronic mild stress model	Animal model	MS-based	Up
1169	Niacinamide	HMDB0001406	C00153	936	Study M048	Type2	CVS + fluoxetine group vs. CVS group	Hippocampus	Brain	Central	Wistar rat	Rat	Chronic mild stress model	Chronic mild stress model	Animal model	MS-based	Up
1170	Hypoxanthine	HMDB0000157	C00262	790	Study M048	Type2	CVS + fluoxetine group vs. CVS group	Hippocampus	Brain	Central	Wistar rat	Rat	Chronic mild stress model	Chronic mild stress model	Animal model	MS-based	Up
1171	L-Phenylalanine	HMDB0000159	C00079	6140	Study M048	Type2	CVS + fluoxetine group vs. CVS group	Hippocampus	Brain	Central	Wistar rat	Rat	Chronic mild stress model	Chronic mild stress model	Animal model	MS-based	Up
1172	Indoleacrylic acid	HMDB0000734	N/A	15030923	Study M048	Type2	CVS + fluoxetine group vs. CVS group	Hippocampus	Brain	Central	Wistar rat	Rat	Chronic mild stress model	Chronic mild stress model	Animal model	MS-based	Up
1173	(9Z-Hexadecanoyl)-glycerol	N/A	N/A	N/A	Study M048	Type2	CVS + fluoxetine group vs. CVS group	Hippocampus	Brain	Central	Wistar rat	Rat	Chronic mild stress model	Chronic mild stress model	Animal model	MS-based	Up
1174	Docosanoyl-glycerol	N/A	N/A	N/A	Study M048	Type2	CVS + fluoxetine group vs. CVS group	Hippocampus	Brain	Central	Wistar rat	Rat	Chronic mild stress model	Chronic mild stress model	Animal model	MS-based	Up
1175	3-Hydroxyhexadecanoic acid	HMDB0061658	N/A	N/A	Study M048	Type2	CVS + fluoxetine group vs. CVS group	Hippocampus	Brain	Central	Wistar rat	Rat	Chronic mild stress model	Chronic mild stress model	Animal model	MS-based	Up
1176	LysoPC(16:0)	N/A	C04230	N/A	Study M048	Type2	CVS + fluoxetine group vs. CVS group	Hippocampus	Brain	Central	Wistar rat	Rat	Chronic mild stress model	Chronic mild stress model	Animal model	MS-based	Up
1177	L-Tryptophan	HMDB0000929	C00078	6305	Study M048	Type2	CVS + CSGS group vs. CVS group	Serum	Blood	Peripheral	Wistar rat	Rat	Chronic mild stress model	Chronic mild stress model	Animal model	MS-based	Up
1178	Phytosphingosine	HMDB0004610	C12144	122121	Study M048	Type2	CVS + CSGS group vs. CVS group	Serum	Blood	Peripheral	Wistar rat	Rat	Chronic mild stress model	Chronic mild stress model	Animal model	MS-based	Up
1179	Cholic acid	HMDB0000619	C00695	221493	Study M048	Type2	CVS + CSGS group vs. CVS group	Serum	Blood	Peripheral	Wistar rat	Rat	Chronic mild stress model	Chronic mild stress model	Animal model	MS-based	Up
1180	LysoPC(16:0)	N/A	C04230	N/A	Study M048	Type2	CVS + CSGS group vs. CVS group	Serum	Blood	Peripheral	Wistar rat	Rat	Chronic mild stress model	Chronic mild stress model	Animal model	MS-based	Up
1181	LysoPC(18:0)	N/A	C04230	N/A	Study M048	Type2	CVS + CSGS group vs. CVS group	Serum	Blood	Peripheral	Wistar rat	Rat	Chronic mild stress model	Chronic mild stress model	Animal model	MS-based	Up
1182	Oleamide	HMDB0002117	C19670	5283387	Study M048	Type2	CVS + CSGS group vs. CVS group	Serum	Blood	Peripheral	Wistar rat	Rat	Chronic mild stress model	Chronic mild stress model	Animal model	MS-based	Up
1183	Indoxyl sulfate	HMDB0000682	N/A	10258	Study M048	Type2	CVS + CSGS group vs. CVS group	Serum	Blood	Peripheral	Wistar rat	Rat	Chronic mild stress model	Chronic mild stress model	Animal model	MS-based	Up
1184	L-Tryptophan	HMDB0000929	C00078	6305	Study M048	Type2	CVS + fluoxetine group vs. CVS group	Serum	Blood	Peripheral	Wistar rat	Rat	Chronic mild stress model	Chronic mild stress model	Animal model	MS-based	Up
1185	Phytosphingosine	HMDB0004610	C12144	122121	Study M048	Type2	CVS + fluoxetine group vs. CVS group	Serum	Blood	Peripheral	Wistar rat	Rat	Chronic mild stress model	Chronic mild stress model	Animal model	MS-based	Up
1186	Cholic acid	HMDB0000619	C00695	221493	Study M048	Type2	CVS + fluoxetine group vs. CVS group	Serum	Blood	Peripheral	Wistar rat	Rat	Chronic mild stress model	Chronic mild stress model	Animal model	MS-based	Up
1187	LysoPC(16:0)	N/A	C04230	N/A	Study M048	Type2	CVS + fluoxetine group vs. CVS group	Serum	Blood	Peripheral	Wistar rat	Rat	Chronic mild stress model	Chronic mild stress model	Animal model	MS-based	Up
1188	LysoPC(18:0)	N/A	C04230	N/A	Study M048	Type2	CVS + fluoxetine group vs. CVS group	Serum	Blood	Peripheral	Wistar rat	Rat	Chronic mild stress model	Chronic mild stress model	Animal model	MS-based	Up
1189	Oleamide	HMDB0002117	C19670	5283387	Study M048	Type2	CVS + fluoxetine group vs. CVS group	Serum	Blood	Peripheral	Wistar rat	Rat	Chronic mild stress model	Chronic mild stress model	Animal model	MS-based	Up
1190	Indoxyl sulfate	HMDB0000682	N/A	10258	Study M048	Type2	CVS + fluoxetine group vs. CVS group	Serum	Blood	Peripheral	Wistar rat	Rat	Chronic mild stress model	Chronic mild stress model	Animal model	MS-based	Up
1191	(9Z-Hexadecanoyl)-glycerol	N/A	N/A	N/A	Study M048	Type2	CVS + CSGS group vs. CVS group	Hippocampus	Brain	Central	Wistar rat	Rat	Chronic mild stress model	Chronic mild stress model	Animal model	MS-based	Down
1192	Docosanoyl-glycerol	N/A	N/A	N/A	Study M048	Type2	CVS + CSGS group vs. CVS group	Hippocampus	Brain	Central	Wistar rat	Rat	Chronic mild stress model	Chronic mild stress model	Animal model	MS-based	Down
1193	D-Glucurono-6,3-lactone	HMDB0006355	C02670	2724333	Study M048	Type2	CVS + CSGS group vs. CVS group	Hippocampus	Brain	Central	Wistar rat	Rat	Chronic mild stress model	Chronic mild stress model	Animal model	MS-based	Down
1194	Inosine	HMDB0000195	C00294	6021	Study M048	Type2	CVS + CSGS group vs. CVS group	Hippocampus	Brain	Central	Wistar rat	Rat	Chronic mild stress model	Chronic mild stress model	Animal model	MS-based	Down
1195	Caprylic acid	HMDB0000482	C06423	379	Study M048	Type2	CVS + CSGS group vs. CVS group	Hippocampus	Brain	Central	Wistar rat	Rat	Chronic mild stress model	Chronic mild stress model	Animal model	MS-based	Down
1196	D-Glucurono-6,3-lactone	HMDB0006355	C02670	2724333	Study M048	Type2	CVS + fluoxetine group vs. CVS group	Hippocampus	Brain	Central	Wistar rat	Rat	Chronic mild stress model	Chronic mild stress model	Animal model	MS-based	Down
1197	Inosine	HMDB0000195	C00294	6021	Study M048	Type2	CVS + fluoxetine group vs. CVS group	Hippocampus	Brain	Central	Wistar rat	Rat	Chronic mild stress model	Chronic mild stress model	Animal model	MS-based	Down
1198	Spermine	HMDB0001256	C00750	1103	Study M048	Type2	CVS + CSGS group vs. CVS group	Serum	Blood	Peripheral	Wistar rat	Rat	Chronic mild stress model	Chronic mild stress model	Animal model	MS-based	Down
1199	L-Phenylalanine	HMDB0000159	C00079	6140	Study M048	Type2	CVS + CSGS group vs. CVS group	Serum	Blood	Peripheral	Wistar rat	Rat	Chronic mild stress model	Chronic mild stress model	Animal model	MS-based	Down
1200	Glycocholic acid	HMDB0000138	C01921	10140	Study M048	Type2	CVS + CSGS group vs. CVS group	Serum	Blood	Peripheral	Wistar rat	Rat	Chronic mild stress model	Chronic mild stress model	Animal model	MS-based	Down
1201	Spermine	HMDB0001256	C00750	1103	Study M048	Type2	CVS + fluoxetine group vs. CVS group	Serum	Blood	Peripheral	Wistar rat	Rat	Chronic mild stress model	Chronic mild stress model	Animal model	MS-based	Down
1202	L-Phenylalanine	HMDB0000159	C00079	6140	Study M048	Type2	CVS + fluoxetine group vs. CVS group	Serum	Blood	Peripheral	Wistar rat	Rat	Chronic mild stress model	Chronic mild stress model	Animal model	MS-based	Down
1203	Glycocholic acid	HMDB0000138	C01921	10140	Study M048	Type2	CVS + fluoxetine group vs. CVS group	Serum	Blood	Peripheral	Wistar rat	Rat	Chronic mild stress model	Chronic mild stress model	Animal model	MS-based	Down
1204	Creatinine	HMDB0000562	C00791	588	Study M049	Type2	xiaoyansan treatment 8-week vs. baseline	Urine	Urine	Peripheral	Human	Human	Depression	Depression	Depressive disorder	NMR	Up
1205	Taurine	HMDB0000251	C00245	1123	Study M049	Type2	xiaoyansan treatment 8-week vs. baseline	Urine	Urine	Peripheral	Human	Human	Depression	Depression	Depressive disorder	NMR	Up
1206	Xanthurenic acid	HMDB0000881	C02470	5699	Study M049	Type2	xiaoyansan treatment 8-week vs. baseline	Urine	Urine	Peripheral	Human	Human	Depression	Depression	Depressive disorder	NMR	Up
1207	Oxoglutaric acid	HMDB0000208	C00026	51	Study M049	Type2	xiaoyansan treatment 8-week vs. baseline	Urine	Urine	Peripheral	Human	Human	Depression	Depression	Depressive disorder	NMR	Up
1208	Citric acid	HMDB0000094	C00158	311	Study M049	Type2	xiaoyansan treatment 8-week vs. baseline	Urine	Urine	Peripheral	Human	Human	Depression	Depression	Depressive disorder	NMR	Down
1209	L-Alanine	HMDB0000161	C00041	5950	Study M049	Type2	xiaoyansan treatment 8-week vs. baseline	Urine	Urine	Peripheral	Human	Human	Depression	Depression	Depressive disorder	NMR	Down
1210	L-Lactic acid	HMDB0000190	C00186	107689	Study M049	Type2	xiaoyansan treatment 8-week vs. baseline	Urine	Urine	Peripheral	Human	Human	Depression	Depression	Depressive disorder	NMR	Down
1211	Dimethylamine	HMDB0000087	C00543	674	Study M049	Type2	xiaoyansan treatment 8-week vs. baseline	Urine	Urine	Peripheral	Human	Human	Depression	Depression	Depressive disorder	NMR	Down
1212	Choline	HMDB0000097	C00114	305	Study M050	Type3	2h Ketamine group vs. control group	Hippocampus	Brain	Central	C57BL/6 mouse	Mouse	Healthy individuals	Healthy individuals	Healthy individuals	MS-based	Up
1213	Citrulline	HMDB0000904	C00327	9750	Study M050	Type3	2h Ketamine group vs. control group	Hippocampus	Brain	Central	C57BL/6 mouse	Mouse	Healthy individuals	Healthy individuals	Healthy individuals	MS-based	Up
1214	Putrescine	HMDB0001414	C00134	1045	Study M050	Type3	2h Ketamine group vs. control group	Hippocampus	Brain	Central	C57BL/6 mouse	Mouse	Healthy individuals	Healthy individuals	Healthy individuals	MS-based	Up
1215	Glycerol 3-phosphate	HMDB0000126	C00093	439162	Study M050	Type3	2h Ketamine group vs. control group	Hippocampus	Brain	Central	C57BL/6 mouse	Mouse	Healthy individuals	Healthy individuals	Healthy individuals	MS-based	Up
1216	Trehalose 6-phosphate	HMDB0001124	C00689	122336	Study M050	Type3	2h Ketamine group vs. control group	Hippocampus	Brain	Central	C57BL/6 mouse	Mouse	Healthy individuals	Healthy individuals	Healthy individuals	MS-based	Up
1217	Methylmalonic acid	HMDB0000202	C02170	487	Study M050	Type3	2h Ketamine group vs. control group	Hippocampus	Brain	Central	C57BL/6 mouse	Mouse	Healthy individuals	Healthy individuals	Healthy individuals	MS-based	Up
1218	Succinic acid	HMDB0000254	C00042	1110	Study M050	Type3	2h Ketamine group vs. control group	Hippocampus	Brain	Central	C57BL/6 mouse	Mouse	Healthy individuals	Healthy individuals	Healthy individuals	MS-based	Up
1219	3-Phosphoglyceric acid	HMDB0000807	C00597	724	Study M050	Type3	2h Ketamine group vs. control group	Hippocampus	Brain	Central	C57BL/6 mouse	Mouse	Healthy individuals	Healthy individuals	Healthy individuals	MS-based	Up
1220	Phosphoenolpyruvic acid	HMDB0000263	C00074	1005	Study M050	Type3	2h Ketamine group vs. control group	Hippocampus	Brain	Central	C57BL/6 mouse	Mouse	Healthy individuals	Healthy individuals	Healthy individuals	MS-based	Up
1221	Cytidine	HMDB0000089	C00475	6175	Study M050	Type3	2h Ketamine group vs. control group	Hippocampus	Brain	Central	C57BL/6 mouse	Mouse	Healthy individuals	Healthy individuals	Healthy individuals	MS-based	Up
1222	Cytosine	HMDB0000630	C00380	597	Study M050	Type3	2h Ketamine group vs. control group	Hippocampus	Brain	Central	C57BL/6 mouse	Mouse	Healthy individuals	Healthy individuals	Healthy individuals	MS-based	Up
1223	Guanosine triphosphate	HMDB0001273	C00044	6830	Study M050	Type3	2h Ketamine group vs. control group	Hippocampus	Brain	Central	C57BL/6 mouse	Mouse	Healthy individuals	Healthy individuals	Healthy individuals	MS-based	Up
1224	Glucosamine 6-phosphate	HMDB0001254	C00352	439217	Study M050	Type3	2h Ketamine group vs. control group	Hippocampus	Brain	Central	C57BL/6 mouse	Mouse	Healthy individuals	Healthy individuals	Healthy individuals	MS-based	Up
1225	Acetyl-CoA	HMDB0001206	C00024	444493	Study M050	Type3	2h Ketamine group vs. control group	Hippocampus	Brain	Central	C57BL/6 mouse	Mouse	Healthy individuals	Healthy individuals	Healthy individuals	MS-based	Up
1226	Thiamine pyrophosphate	HMDB0001372	C00068	1132	Study M050	Type3	2h Ketamine group vs. control group	Hippocampus	Brain	Central	C57BL/6 mouse	Mouse	Healthy individuals	Healthy individuals	Healthy individuals	MS-based	Up
1227	Adenine	HMDB0000034	C00147	190	Study M050	Type3	2h Ketamine group vs. control group	Hippocampus	Brain	Central	C57BL/6 mouse	Mouse	Healthy individuals	Healthy individuals	Healthy individuals	MS-based	Up
1228	Cyclic AMP	HMDB0000058	C00575	6076	Study M050	Type3	2h Ketamine group vs. control group	Hippocampus	Brain	Central	C57BL/6 mouse	Mouse	Healthy individuals	Healthy individuals	Healthy individuals	MS-based	Up
1229	Purine	HMDB0001366	C15587	1044	Study M050	Type3	2h Ketamine group vs. control group	Hippocampus	Brain	Central	C57BL/6 mouse	Mouse	Healthy individuals	Healthy individuals	Healthy individuals	MS-based	Up
1230	Uridine 5'-monophosphate	HMDB0000288	C00105	6030	Study M050	Type3	2h Ketamine group vs. control group	Hippocampus	Brain	Central	C57BL/6 mouse	Mouse	Healthy individuals	Healthy individuals	Healthy individuals	MS-based	Up
1231	Ureidosuccinic acid	HMDB0000828	C00438	93072	Study M050	Type3	2h Ketamine group vs. control group	Hippocampus	Brain	Central	C57BL/6 mouse	Mouse	Healthy individuals	Healthy individuals	Healthy individuals	MS-based	Up
1232	Pipecolic acid	HMDB0000070	C00408	849	Study M050	Type3	2h Ketamine group vs. control group	Hippocampus	Brain	Central	C57BL/6 mouse	Mouse	Healthy individuals	Healthy individuals	Healthy individuals	MS-based	Up
1233	Glutathione	HMDB0000125	C00051	124886	Study M050	Type3	2h Ketamine group vs. control group	Hippocampus	Brain	Central	C57BL/6 mouse	Mouse	Healthy individuals	Healthy individuals	Healthy individuals	MS-based	Up
1234	Glycerophosphocholine	HMDB0000086	C00670	657272	Study M050	Type3	2h Ketamine group vs. control group	Hippocampus	Brain	Central	C57BL/6 mouse	Mouse	Healthy individuals	Healthy individuals	Healthy individuals	MS-based	Up
1235	L-Serine	HMDB0000187	C00065	5951	Study M050	Type3	2h Ketamine group vs. control group	Hippocampus	Brain	Central	C57BL/6 mouse	Mouse	Healthy individuals	Healthy individuals	Healthy individuals	MS-based	Up
1236	Maleic acid	HMDB0000176	C01384	444266	Study M050	Type3	2h Ketamine group vs. control group	Hippocampus	Brain	Central	C57BL/6 mouse	Mouse	Healthy individuals	Healthy individuals	Healthy individuals	MS-based	Down
1237	L-Malic acid	HMDB0000156	C00149	222656	Study M050	Type3	2h Ketamine group vs. control group	Hippocampus	Brain	Central	C57BL/6 mouse	Mouse	Healthy individuals	Healthy individuals	Healthy individuals	MS-based	Down
1238	Alpha-ketoisovaleric acid	HMDB0000019	C00141	49	Study M050	Type3	2h Ketamine group vs. control group	Hippocampus	Brain	Central	C57BL/6 mouse	Mouse	Healthy individuals	Healthy individuals	Healthy individuals	MS-based	Down
1239	L-Cystathionine	HMDB0000099	C02291	439258	Study M050	Type3	2h Ketamine group vs. control group	Hippocampus	Brain	Central	C57BL/6 mouse	Mouse	Healthy individuals	Healthy individuals	Healthy individuals	MS-based	Down
1240	Fumaric acid	HMDB0000134	C00122	444972	Study M050	Type3	2h Ketamine group vs. control group	Hippocampus	Brain	Central	C57BL/6 mouse	Mouse	Healthy individuals	Healthy individuals	Healthy individuals	MS-based	Down
1241	Betaine aldehyde	HMDB0001252	C00576	249	Study M050	Type3	2h Ketamine group vs. control group	Hippocampus	Brain	Central	C57BL/6 mouse	Mouse	Healthy individuals	Healthy individuals	Healthy individuals	MS-based	Down
1242	Indoleacrylic acid	HMDB0000734	N/A	15030923	Study M050	Type3	2h Ketamine group vs. control group	Hippocampus	Brain	Central	C57BL/6 mouse	Mouse	Healthy individuals	Healthy individuals	Healthy individuals	MS-based	Down
1243	Argininosuccinic acid	HMDB0000052	C03406	16950	Study M050	Type3	2h Ketamine group vs. control group	Hippocampus	Brain	Central	C57BL/6 mouse	Mouse	Healthy individuals	Healthy individuals	Healthy individuals	MS-based	Down
1244	Uridine	HMDB0000296	C00299	6029	Study M050	Type3	2h Ketamine group vs. control group	Hippocampus	Brain	Central	C57BL/6 mouse	Mouse	Healthy individuals	Healthy individuals	Healthy individuals	MS-based	Down
1245	D-Sedoheptulose 7-phosphate	HMDB0001068	C05382	22833559	Study M050	Type3	2h Ketamine group vs. control group	Hippocampus	Brain	Central	C57BL/6 mouse	Mouse	Healthy individuals	Healthy individuals	Healthy individuals	MS-based	Down
1246	SBP	N/A	N/A	N/A	Study M050	Type3	2h Ketamine group vs. control group	Hippocampus	Brain	Central	C57BL/6 mouse	Mouse	Healthy individuals	Healthy individuals	Healthy individuals	MS-based	Down
1247	Glyceric acid	HMDB0000139	C00258	439194	Study M050	Type3	2h Ketamine group vs. control group	Hippocampus	Brain	Central	C57BL/6 mouse	Mouse	Healthy individuals	Healthy individuals	Healthy individuals	MS-based	Down
1248	Betaine	HMDB0000043	C00719	247	Study M050	Type3	2h Ketamine group vs. control group	Hippocampus	Brain	Central	C57BL/6 mouse	Mouse	Healthy individuals	Healthy individuals	Healthy individuals	MS-based	Down
1249	Gluconic acid	HMDB0000625	C00257	10690	Study M050	Type3	2h Ketamine group vs. control group	Hippocampus	Brain	Central	C57BL/6 mouse	Mouse	Healthy individuals	Healthy individuals	Healthy individuals	MS-based	Down
1250	OBP	N/A	N/A	N/A	Study M050	Type3	2h Ketamine group vs. control group	Hippocampus	Brain	Central	C57BL/6 mouse	Mouse	Healthy individuals	Healthy individuals	Healthy individuals	MS-based	Down
1251	5-Methoxytryptophan	HMDB0002339	N/A	151018	Study M050	Type3	2h Ketamine group vs. control group	Hippocampus	Brain	Central	C57BL/6 mouse	Mouse	Healthy individuals	Healthy individuals	Healthy individuals	MS-based	Down
1252	Xanthurenic acid	HMDB0000881	C02470	5699	Study M050	Type3	2h Ketamine group vs. control group	Hippocampus	Brain	Central	C57BL/6 mouse	Mouse	Healthy individuals	Healthy individuals	Healthy individuals	MS-based	Down
1253	Glyoxylic acid	HMDB0000119	C00048	760	Study M050	Type3	2h Ketamine group vs. control group	Hippocampus	Brain	Central	C57BL/6 mouse	Mouse	Healthy individuals	Healthy individuals	Healthy individuals	MS-based	Down
1254	4-Pyridoxic acid	HMDB0000017	C00847	6723	Study M050	Type3	2h Ketamine group vs. control group	Hippocampus	Brain	Central	C57BL/6 mouse	Mouse	Healthy individuals	Healthy individuals	Healthy individuals	MS-based	Down
1255	Thymidine	HMDB0000273	C00214	5789	Study M050	Type3	2h Ketamine group vs. control group	Hippocampus	Brain	Central	C57BL/6 mouse	Mouse	Healthy individuals	Healthy individuals	Healthy individuals	MS-based	Down
1256	CDP	HMDB0001546	C00112	6132	Study M050	Type3	2h Ketamine group vs. control group	Hippocampus	Brain	Central	C57BL/6 mouse	Mouse	Healthy individuals	Healthy individuals	Healthy individuals	MS-based	Down
1257	D-Erythrose 4-phosphate	HMDB0001321	C00279	122357	Study M050	Type3	14h Ketamine group vs. control group	Hippocampus	Brain	Central	C57BL/6 mouse	Mouse	Healthy individuals	Healthy individuals	Healthy individuals	MS-based	Down
1258	Thymine	HMDB0000262	C00178	1135	Study M050	Type3	14h Ketamine group vs. control group	Hippocampus	Brain	Central	C57BL/6 mouse	Mouse	Healthy individuals	Healthy individuals	Healthy individuals	MS-based	Down
1259	L-Glutamine	HMDB0000641	C00064	5961	Study M050	Type3	14h Ketamine group vs. control group	Hippocampus	Brain	Central	C57BL/6 mouse	Mouse	Healthy individuals	Healthy individuals	Healthy individuals	MS-based	Down
1260	L-Malic acid	HMDB0000156	C00149	222656	Study M050	Type3	14h Ketamine group vs. control group	Hippocampus	Brain	Central	C57BL/6 mouse	Mouse	Healthy individuals	Healthy individuals	Healthy individuals	MS-based	Down
1261	Acetylphosphate	HMDB0001494	C00227	186	Study M050	Type3	14h Ketamine group vs. control group	Hippocampus	Brain	Central	C57BL/6 mouse	Mouse	Healthy individuals	Healthy individuals	Healthy individuals	MS-based	Down
1262	Glyceraldehyde 3-phosphate	HMDB0001112	C00118	439168	Study M050	Type3	14h Ketamine group vs. control group	Hippocampus	Brain	Central	C57BL/6 mouse	Mouse	Healthy individuals	Healthy individuals	Healthy individuals	MS-based	Down
1263	Fructose 6-phosphate	HMDB0000124	C00085	69507	Study M050	Type3	14h Ketamine group vs. control group	Hippocampus	Brain	Central	C57BL/6 mouse	Mouse	Healthy individuals	Healthy individuals	Healthy individuals	MS-based	Down
1264	Fructose 1,6-bisphosphate	HMDB0001058	C05378	10267	Study M050	Type3	14h Ketamine group vs. control group	Hippocampus	Brain	Central	C57BL/6 mouse	Mouse	Healthy individuals	Healthy individuals	Healthy individuals	MS-based	Down
1265	L-Acetylcarnitine	HMDB0000201	C02571	7045767	Study M050	Type3	14h Ketamine group vs. control group	Hippocampus	Brain	Central	C57BL/6 mouse	Mouse	Healthy individuals	Healthy individuals	Healthy individuals	MS-based	Down
1266	Xanthurenic acid	HMDB0000881	C02470	5699	Study M050	Type3	14h Ketamine group vs. control group	Hippocampus	Brain	Central	C57BL/6 mouse	Mouse	Healthy individuals	Healthy individuals	Healthy individuals	MS-based	Down
1267	6-Phosphogluconic acid	HMDB0001316	C00345	91493	Study M050	Type3	14h Ketamine group vs. control group	Hippocampus	Brain	Central	C57BL/6 mouse	Mouse	Healthy individuals	Healthy individuals	Healthy individuals	MS-based	Down
1268	Betaine	HMDB0000043	C00719	247	Study M050	Type3	14h Ketamine group vs. control group	Hippocampus	Brain	Central	C57BL/6 mouse	Mouse	Healthy individuals	Healthy individuals	Healthy individuals	MS-based	Down
1269	Glucose 6-phosphate	HMDB0001401	C00092	5958	Study M050	Type3	14h Ketamine group vs. control group	Hippocampus	Brain	Central	C57BL/6 mouse	Mouse	Healthy individuals	Healthy individuals	Healthy individuals	MS-based	Down
1270	N-Acetyl-L-alanine	HMDB0000766	N/A	88064	Study M050	Type3	14h Ketamine group vs. control group	Hippocampus	Brain	Central	C57BL/6 mouse	Mouse	Healthy individuals	Healthy individuals	Healthy individuals	MS-based	Down
1271	Dihydroxyacetone phosphate	HMDB0001473	C00111	668	Study M050	Type3	14h Ketamine group vs. control group	Hippocampus	Brain	Central	C57BL/6 mouse	Mouse	Healthy individuals	Healthy individuals	Healthy individuals	MS-based	Down
1272	Deoxyguanosine	HMDB0000085	C00330	187790	Study M050	Type3	14h Ketamine group vs. control group	Hippocampus	Brain	Central	C57BL/6 mouse	Mouse	Healthy individuals	Healthy individuals	Healthy individuals	MS-based	Down
1273	Niacinamide	HMDB0001406	C00153	936	Study M050	Type3	14h Ketamine group vs. control group	Hippocampus	Brain	Central	C57BL/6 mouse	Mouse	Healthy individuals	Healthy individuals	Healthy individuals	MS-based	Down
1274	Glucosamine 6-phosphate	HMDB0001254	C00352	439217	Study M050	Type3	14h Ketamine group vs. control group	Hippocampus	Brain	Central	C57BL/6 mouse	Mouse	Healthy individuals	Healthy individuals	Healthy individuals	MS-based	Down
1275	Pipecolic acid	HMDB0000070	C00408	849	Study M050	Type3	14h Ketamine group vs. control group	Hippocampus	Brain	Central	C57BL/6 mouse	Mouse	Healthy individuals	Healthy individuals	Healthy individuals	MS-based	Down
1276	Hexose-phosphate	N/A	N/A	N/A	Study M050	Type3	14h Ketamine group vs. control group	Hippocampus	Brain	Central	C57BL/6 mouse	Mouse	Healthy individuals	Healthy individuals	Healthy individuals	MS-based	Down
1277	AICAR	HMDB0001517	C04677	65110	Study M050	Type3	14h Ketamine group vs. control group	Hippocampus	Brain	Central	C57BL/6 mouse	Mouse	Healthy individuals	Healthy individuals	Healthy individuals	MS-based	Down
1278	L-Tyrosine	HMDB0000158	C00082	6057	Study M050	Type3	14h Ketamine group vs. control group	Hippocampus	Brain	Central	C57BL/6 mouse	Mouse	Healthy individuals	Healthy individuals	Healthy individuals	MS-based	Down
1279	Riboflavin	HMDB0000244	C00255	493570	Study M050	Type3	24h Ketamine group vs. control group	Hippocampus	Brain	Central	C57BL/6 mouse	Mouse	Healthy individuals	Healthy individuals	Healthy individuals	MS-based	Down
1280	L-Lactic acid	HMDB0000190	C00186	107689	Study M050	Type3	24h Ketamine group vs. control group	Hippocampus	Brain	Central	C57BL/6 mouse	Mouse	Healthy individuals	Healthy individuals	Healthy individuals	MS-based	Down
1281	dGTP	HMDB0001440	C00286	65103	Study M050	Type3	24h Ketamine group vs. control group	Hippocampus	Brain	Central	C57BL/6 mouse	Mouse	Healthy individuals	Healthy individuals	Healthy individuals	MS-based	Down
1282	dGDP	HMDB0000960	C00361	439220	Study M050	Type3	24h Ketamine group vs. control group	Hippocampus	Brain	Central	C57BL/6 mouse	Mouse	Healthy individuals	Healthy individuals	Healthy individuals	MS-based	Down
1283	Coenzyme A	HMDB0001423	C00010	87642	Study M050	Type3	24h Ketamine group vs. control group	Hippocampus	Brain	Central	C57BL/6 mouse	Mouse	Healthy individuals	Healthy individuals	Healthy individuals	MS-based	Down
1284	ADP	HMDB0001341	C00008	6022	Study M050	Type3	24h Ketamine group vs. control group	Hippocampus	Brain	Central	C57BL/6 mouse	Mouse	Healthy individuals	Healthy individuals	Healthy individuals	MS-based	Down
1285	5-Thymidylic acid	HMDB0001227	C00364	9700	Study M050	Type3	24h Ketamine group vs. control group	Hippocampus	Brain	Central	C57BL/6 mouse	Mouse	Healthy individuals	Healthy individuals	Healthy individuals	MS-based	Down
1286	Phenylpropiolic acid	HMDB0002359	N/A	69475	Study M050	Type3	24h Ketamine group vs. control group	Hippocampus	Brain	Central	C57BL/6 mouse	Mouse	Healthy individuals	Healthy individuals	Healthy individuals	MS-based	Down
1287	Adenosine triphosphate	HMDB0000538	C00002	5957	Study M050	Type3	24h Ketamine group vs. control group	Hippocampus	Brain	Central	C57BL/6 mouse	Mouse	Healthy individuals	Healthy individuals	Healthy individuals	MS-based	Down
1288	CDP-Ethanolamine	HMDB0001564	C00570	123727	Study M050	Type3	24h Ketamine group vs. control group	Hippocampus	Brain	Central	C57BL/6 mouse	Mouse	Healthy individuals	Healthy individuals	Healthy individuals	MS-based	Down
1289	Carbamoyl phosphate	HMDB0001096	C00169	278	Study M050	Type3	24h Ketamine group vs. control group	Hippocampus	Brain	Central	C57BL/6 mouse	Mouse	Healthy individuals	Healthy individuals	Healthy individuals	MS-based	Down
1290	glyceryl of lipid	N/A	N/A	N/A	Study M051	Type3	fluoxetine group vs. control group	Astrocyte	Brain	Central	Sprague-Dawley rat	Rat	Healthy individuals	Healthy individuals	Healthy individuals	NMR	Up
1291	Lipid	N/A	N/A	N/A	Study M051	Type3	fluoxetine group vs. control group	Astrocyte	Brain	Central	Sprague-Dawley rat	Rat	Healthy individuals	Healthy individuals	Healthy individuals	NMR	Up
1292	LDL	N/A	N/A	N/A	Study M051	Type3	fluoxetine group vs. control group	Astrocyte	Brain	Central	Sprague-Dawley rat	Rat	Healthy individuals	Healthy individuals	Healthy individuals	NMR	Up
1293	VLDL	N/A	N/A	N/A	Study M051	Type3	fluoxetine group vs. control group	Astrocyte	Brain	Central	Sprague-Dawley rat	Rat	Healthy individuals	Healthy individuals	Healthy individuals	NMR	Up
1294	L-Tyrosine	HMDB0000158	C00082	6057	Study M051	Type3	fluoxetine group vs. control group	Astrocyte	Brain	Central	Sprague-Dawley rat	Rat	Healthy individuals	Healthy individuals	Healthy individuals	NMR	Up
1295	L-Lysine	HMDB0000182	C00047	5962	Study M051	Type3	fluoxetine group vs. control group	Astrocyte	Brain	Central	Sprague-Dawley rat	Rat	Healthy individuals	Healthy individuals	Healthy individuals	NMR	Up
1296	alpha-D-Glucose	HMDB0003345	C00267	79025	Study M051	Type3	fluoxetine group vs. control group	Astrocyte	Brain	Central	Sprague-Dawley rat	Rat	Healthy individuals	Healthy individuals	Healthy individuals	NMR	Down
1297	Beta-D-Glucose	HMDB0000516	C00221	64689	Study M051	Type3	fluoxetine group vs. control group	Astrocyte	Brain	Central	Sprague-Dawley rat	Rat	Healthy individuals	Healthy individuals	Healthy individuals	NMR	Down
1298	Creatine	HMDB0000064	C00300	586	Study M051	Type3	fluoxetine group vs. control group	Astrocyte	Brain	Central	Sprague-Dawley rat	Rat	Healthy individuals	Healthy individuals	Healthy individuals	NMR	Down
1299	Glycoprotein	N/A	N/A	439212	Study M051	Type3	fluoxetine group vs. control group	Astrocyte	Brain	Central	Sprague-Dawley rat	Rat	Healthy individuals	Healthy individuals	Healthy individuals	NMR	Down
1300	HDL	N/A	N/A	N/A	Study M051	Type3	fluoxetine group vs. control group	Astrocyte	Brain	Central	Sprague-Dawley rat	Rat	Healthy individuals	Healthy individuals	Healthy individuals	NMR	Down
1301	L-Isoleucine	HMDB0000172	C00407	6306	Study M051	Type3	fluoxetine group vs. control group	Astrocyte	Brain	Central	Sprague-Dawley rat	Rat	Healthy individuals	Healthy individuals	Healthy individuals	NMR	Down
1302	L-Asparagine	HMDB0000168	C00152	6267	Study M051	Type3	fluoxetine group vs. control group	Astrocyte	Brain	Central	Sprague-Dawley rat	Rat	Healthy individuals	Healthy individuals	Healthy individuals	NMR	Down
1303	L-Methionine	HMDB0000696	C00073	6137	Study M051	Type3	fluoxetine group vs. control group	Astrocyte	Brain	Central	Sprague-Dawley rat	Rat	Healthy individuals	Healthy individuals	Healthy individuals	NMR	Down
1304	Ethanolamine	HMDB0000149	C00189	700	Study M051	Type3	fluoxetine group vs. control group	Astrocyte	Brain	Central	Sprague-Dawley rat	Rat	Healthy individuals	Healthy individuals	Healthy individuals	NMR	Down
1305	Methylamine	HMDB0000164	C00218	6329	Study M051	Type3	fluoxetine group vs. control group	Astrocyte	Brain	Central	Sprague-Dawley rat	Rat	Healthy individuals	Healthy individuals	Healthy individuals	NMR	Down
1306	Trimethylamine N-oxide	HMDB0000925	C01104	1145	Study M051	Type3	fluoxetine group vs. control group	Astrocyte	Brain	Central	Sprague-Dawley rat	Rat	Healthy individuals	Healthy individuals	Healthy individuals	NMR	Down
1307	Phenylacetic acid	HMDB0000209	C07086	999	Study M052	Type1	HIV-positive and HIV-negative cohorts depressed vs. controls	Plasma	Blood	Peripheral	Human	Human	HIV-positive patients with depressive symptom	Depressive symptom with comorbidity	Depressive symptom	MS-based	Down
1308	p-Hydroxyphenylacetic acid	HMDB0000020	C00642	127	Study M052	Type1	HIV-positive and HIV-negative cohorts depressed vs. controls	Plasma	Blood	Peripheral	Human	Human	HIV-positive patients with depressive symptom	Depressive symptom with comorbidity	Depressive symptom	MS-based	Down
1309	Propionylcarnitine	HMDB0000824	C03017	188824	Study M052	Type1	HIV-positive and HIV-negative cohorts depressed vs. controls	Plasma	Blood	Peripheral	Human	Human	HIV-positive patients with depressive symptom	Depressive symptom with comorbidity	Depressive symptom	MS-based	Down
1310	Isobutyryl-L-carnitine	HMDB0000736	N/A	168379	Study M052	Type1	HIV-positive and HIV-negative cohorts depressed vs. controls	Plasma	Blood	Peripheral	Human	Human	HIV-positive patients with depressive symptom	Depressive symptom with comorbidity	Depressive symptom	MS-based	Down
1311	Isovalerylcarnitine	HMDB0000688	N/A	6426851	Study M052	Type1	HIV-positive and HIV-negative cohorts depressed vs. controls	Plasma	Blood	Peripheral	Human	Human	HIV-positive patients with depressive symptom	Depressive symptom with comorbidity	Depressive symptom	MS-based	Down
1312	2-Methylbutyroylcarnitine	HMDB0000378	N/A	6426901	Study M052	Type1	HIV-positive and HIV-negative cohorts depressed vs. controls	Plasma	Blood	Peripheral	Human	Human	HIV-positive patients with depressive symptom	Depressive symptom with comorbidity	Depressive symptom	MS-based	Down
1313	L-Glutamic acid	HMDB0000148	C00025	33032	Study M053	Type1	CUMS group vs. control group	Urine	Urine	Peripheral	Wistar rat	Rat	Chronic mild stress model	Chronic mild stress model	Animal model	NMR	Up
1314	N-Acetyl-L-aspartic acid	HMDB0000812	C01042	65065	Study M053	Type1	CUMS group vs. control group	Urine	Urine	Peripheral	Wistar rat	Rat	Chronic mild stress model	Chronic mild stress model	Animal model	NMR	Up
1315	L-Cysteine	HMDB0000574	C00097	5862	Study M053	Type1	CUMS group vs. control group	Urine	Urine	Peripheral	Wistar rat	Rat	Chronic mild stress model	Chronic mild stress model	Animal model	NMR	Up
1316	myo-Inositol	HMDB0000211	C00137	892	Study M053	Type1	CUMS group vs. control group	Urine	Urine	Peripheral	Wistar rat	Rat	Chronic mild stress model	Chronic mild stress model	Animal model	NMR	Up
1317	Taurine	HMDB0000251	C00245	1123	Study M053	Type1	CUMS group vs. control group	Urine	Urine	Peripheral	Wistar rat	Rat	Chronic mild stress model	Chronic mild stress model	Animal model	NMR	Up
1318	Pantothenic acid	HMDB0000210	C00864	6613	Study M053	Type1	CUMS group vs. control group	Urine	Urine	Peripheral	Wistar rat	Rat	Chronic mild stress model	Chronic mild stress model	Animal model	NMR	Up
1319	Acetoacetic acid	HMDB0000060	C00164	96	Study M053	Type1	CUMS group vs. control group	Urine	Urine	Peripheral	Wistar rat	Rat	Chronic mild stress model	Chronic mild stress model	Animal model	NMR	Up
1320	Allantoin	HMDB0000462	C01551	204	Study M053	Type1	CUMS group vs. control group	Urine	Urine	Peripheral	Wistar rat	Rat	Chronic mild stress model	Chronic mild stress model	Animal model	NMR	Up
1321	Indole-3-carboxylic acid	HMDB0003320	C19837	69867	Study M053	Type1	CUMS group vs. control group	Urine	Urine	Peripheral	Wistar rat	Rat	Chronic mild stress model	Chronic mild stress model	Animal model	MS-based	Up
1322	Hippuric acid	HMDB0000714	C01586	464	Study M053	Type1	CUMS group vs. control group	Urine	Urine	Peripheral	Wistar rat	Rat	Chronic mild stress model	Chronic mild stress model	Animal model	MS-based	Up
1323	3-Methyldioxyindole	HMDB0004186	C05834	151066	Study M053	Type1	CUMS group vs. control group	Urine	Urine	Peripheral	Wistar rat	Rat	Chronic mild stress model	Chronic mild stress model	Animal model	MS-based	Up
1324	5-Hydroxy-6-methoxyindole glucuronide	HMDB0010363	C03033	196512	Study M053	Type1	CUMS group vs. control group	Urine	Urine	Peripheral	Wistar rat	Rat	Chronic mild stress model	Chronic mild stress model	Animal model	MS-based	Up
1325	2-Phenylethanol glucuronide	HMDB0010350	C03033	24862077	Study M053	Type1	CUMS group vs. control group	Urine	Urine	Peripheral	Wistar rat	Rat	Chronic mild stress model	Chronic mild stress model	Animal model	MS-based	Up
1326	Creatinine	HMDB0000562	C00791	588	Study M053	Type1	CUMS group vs. control group	Urine	Urine	Peripheral	Wistar rat	Rat	Chronic mild stress model	Chronic mild stress model	Animal model	NMR	Down
1327	Xanthurenic acid	HMDB0000881	C02470	5699	Study M053	Type1	CUMS group vs. control group	Urine	Urine	Peripheral	Wistar rat	Rat	Chronic mild stress model	Chronic mild stress model	Animal model	MS-based	Down
1328	Kynurenic acid	HMDB0000715	C01717	3845	Study M053	Type1	CUMS group vs. control group	Urine	Urine	Peripheral	Wistar rat	Rat	Chronic mild stress model	Chronic mild stress model	Animal model	MS-based	Down
1329	p-Cresol glucuronide	HMDB0011686	N/A	154035	Study M053	Type1	CUMS group vs. control group	Urine	Urine	Peripheral	Wistar rat	Rat	Chronic mild stress model	Chronic mild stress model	Animal model	MS-based	Down
1330	N-Acetylserotonin	HMDB0001238	C00978	903	Study M053	Type1	CUMS group vs. control group	Urine	Urine	Peripheral	Wistar rat	Rat	Chronic mild stress model	Chronic mild stress model	Animal model	MS-based	Down
1331	p-Cresol sulfate	HMDB0011635	N/A	4615423	Study M053	Type1	CUMS group vs. control group	Urine	Urine	Peripheral	Wistar rat	Rat	Chronic mild stress model	Chronic mild stress model	Animal model	MS-based	Down
1332	Creatinine	HMDB0000562	C00791	588	Study M053	Type2	CUMS + CSGS group vs. CUMS group	Urine	Urine	Peripheral	Wistar rat	Rat	Chronic mild stress model	Chronic mild stress model	Animal model	NMR	Up
1333	Xanthurenic acid	HMDB0000881	C02470	5699	Study M053	Type2	CUMS + CSGS group vs. CUMS group	Urine	Urine	Peripheral	Wistar rat	Rat	Chronic mild stress model	Chronic mild stress model	Animal model	MS-based	Up
1334	Kynurenic acid	HMDB0000715	C01717	3845	Study M053	Type2	CUMS + CSGS group vs. CUMS group	Urine	Urine	Peripheral	Wistar rat	Rat	Chronic mild stress model	Chronic mild stress model	Animal model	MS-based	Up
1335	Hippuric acid	HMDB0000714	C01586	464	Study M053	Type2	CUMS + CSGS group vs. CUMS group	Urine	Urine	Peripheral	Wistar rat	Rat	Chronic mild stress model	Chronic mild stress model	Animal model	MS-based	Up
1336	N-Acetylserotonin	HMDB0001238	C00978	903	Study M053	Type2	CUMS + CSGS group vs. CUMS group	Urine	Urine	Peripheral	Wistar rat	Rat	Chronic mild stress model	Chronic mild stress model	Animal model	MS-based	Up
1337	L-Glutamic acid	HMDB0000148	C00025	33032	Study M053	Type2	CUMS + CSGS group vs. CUMS group	Urine	Urine	Peripheral	Wistar rat	Rat	Chronic mild stress model	Chronic mild stress model	Animal model	NMR	Down
1338	myo-Inositol	HMDB0000211	C00137	892	Study M053	Type2	CUMS + CSGS group vs. CUMS group	Urine	Urine	Peripheral	Wistar rat	Rat	Chronic mild stress model	Chronic mild stress model	Animal model	NMR	Down
1339	Taurine	HMDB0000251	C00245	1123	Study M053	Type2	CUMS + CSGS group vs. CUMS group	Urine	Urine	Peripheral	Wistar rat	Rat	Chronic mild stress model	Chronic mild stress model	Animal model	NMR	Down
1340	Acetoacetic acid	HMDB0000060	C00164	96	Study M053	Type2	CUMS + CSGS group vs. CUMS group	Urine	Urine	Peripheral	Wistar rat	Rat	Chronic mild stress model	Chronic mild stress model	Animal model	NMR	Down
1341	Allantoin	HMDB0000462	C01551	204	Study M053	Type2	CUMS + CSGS group vs. CUMS group	Urine	Urine	Peripheral	Wistar rat	Rat	Chronic mild stress model	Chronic mild stress model	Animal model	NMR	Down
1342	Indole-3-carboxylic acid	HMDB0003320	C19837	69867	Study M053	Type2	CUMS + CSGS group vs. CUMS group	Urine	Urine	Peripheral	Wistar rat	Rat	Chronic mild stress model	Chronic mild stress model	Animal model	MS-based	Down
1343	3-Methyldioxyindole	HMDB0004186	C05834	151066	Study M053	Type2	CUMS + CSGS group vs. CUMS group	Urine	Urine	Peripheral	Wistar rat	Rat	Chronic mild stress model	Chronic mild stress model	Animal model	MS-based	Down
1344	5-Hydroxy-6-methoxyindole glucuronide	HMDB0010363	C03033	196512	Study M053	Type2	CUMS + CSGS group vs. CUMS group	Urine	Urine	Peripheral	Wistar rat	Rat	Chronic mild stress model	Chronic mild stress model	Animal model	MS-based	Down
1345	2-Phenylethanol glucuronide	HMDB0010350	C03033	24862077	Study M053	Type2	CUMS + CSGS group vs. CUMS group	Urine	Urine	Peripheral	Wistar rat	Rat	Chronic mild stress model	Chronic mild stress model	Animal model	MS-based	Down
1346	p-Cresol sulfate	HMDB0011635	N/A	4615423	Study M053	Type2	CUMS + CSGS group vs. CUMS group	Urine	Urine	Peripheral	Wistar rat	Rat	Chronic mild stress model	Chronic mild stress model	Animal model	MS-based	Down
1347	N-Acetyl-L-aspartic acid	HMDB0000812	C01042	65065	Study M054	Type1	CUMS group vs. control group	Prefrontal cortex	Brain	Central	Sprague-Dawley rat	Rat	Chronic mild stress model	Chronic mild stress model	Animal model	MS-based	Up
1348	Beta-Alanine	HMDB0000056	C00099	239	Study M054	Type1	CUMS group vs. control group	Prefrontal cortex	Brain	Central	Sprague-Dawley rat	Rat	Chronic mild stress model	Chronic mild stress model	Animal model	MS-based	Up
1349	Glycerol	HMDB0000131	C00116	753	Study M054	Type1	CUMS group vs. control group	Prefrontal cortex	Brain	Central	Sprague-Dawley rat	Rat	Chronic mild stress model	Chronic mild stress model	Animal model	MS-based	Down
1350	L-Isoleucine	HMDB0000172	C00407	6306	Study M054	Type1	CUMS group vs. control group	Prefrontal cortex	Brain	Central	Sprague-Dawley rat	Rat	Chronic mild stress model	Chronic mild stress model	Animal model	MS-based	Down
1351	L-Lactic acid	HMDB0000190	C00186	107689	Study M055	Type1	CUMS group vs. control group	Liver	Liver	Peripheral	Sprague-Dawley rat	Rat	Chronic mild stress model	Chronic mild stress model	Animal model	NMR	Up
1352	L-Alanine	HMDB0000161	C00041	5950	Study M055	Type1	CUMS group vs. control group	Liver	Liver	Peripheral	Sprague-Dawley rat	Rat	Chronic mild stress model	Chronic mild stress model	Animal model	NMR	Up
1353	Succinic acid	HMDB0000254	C00042	1110	Study M055	Type1	CUMS group vs. control group	Liver	Liver	Peripheral	Sprague-Dawley rat	Rat	Chronic mild stress model	Chronic mild stress model	Animal model	NMR	Up
1354	Choline	HMDB0000097	C00114	305	Study M055	Type1	CUMS group vs. control group	Liver	Liver	Peripheral	Sprague-Dawley rat	Rat	Chronic mild stress model	Chronic mild stress model	Animal model	NMR	Down
1355	Glycerol	HMDB0000131	C00116	753	Study M055	Type1	CUMS group vs. control group	Liver	Liver	Peripheral	Sprague-Dawley rat	Rat	Chronic mild stress model	Chronic mild stress model	Animal model	NMR	Down
1356	Glycogen	HMDB0000757	C00182	439177	Study M055	Type1	CUMS group vs. control group	Liver	Liver	Peripheral	Sprague-Dawley rat	Rat	Chronic mild stress model	Chronic mild stress model	Animal model	NMR	Down
1357	Glycerol	HMDB0000131	C00116	753	Study M055	Type2	CUMS + venlafaxine group vs. CUMS group	Liver	Liver	Peripheral	Sprague-Dawley rat	Rat	Chronic mild stress model	Chronic mild stress model	Animal model	NMR	Up
1358	Glycogen	HMDB0000757	C00182	439177	Study M055	Type2	CUMS + venlafaxine group vs. CUMS group	Liver	Liver	Peripheral	Sprague-Dawley rat	Rat	Chronic mild stress model	Chronic mild stress model	Animal model	NMR	Up
1359	L-Glutamic acid	HMDB0000148	C00025	33032	Study M055	Type2	CUMS + high dose of genipin group vs. CUMS group	Liver	Liver	Peripheral	Sprague-Dawley rat	Rat	Chronic mild stress model	Chronic mild stress model	Animal model	NMR	Up
1360	Glycerol	HMDB0000131	C00116	753	Study M055	Type2	CUMS + middle dose of genipin group vs. CUMS group	Liver	Liver	Peripheral	Sprague-Dawley rat	Rat	Chronic mild stress model	Chronic mild stress model	Animal model	NMR	Up
1361	L-Glutamic acid	HMDB0000148	C00025	33032	Study M055	Type2	CUMS + middle dose of genipin group vs. CUMS group	Liver	Liver	Peripheral	Sprague-Dawley rat	Rat	Chronic mild stress model	Chronic mild stress model	Animal model	NMR	Up
1362	Glycerol	HMDB0000131	C00116	753	Study M055	Type2	CUMS + low dose of genipin group vs. CUMS group	Liver	Liver	Peripheral	Sprague-Dawley rat	Rat	Chronic mild stress model	Chronic mild stress model	Animal model	NMR	Up
1363	L-Glutamic acid	HMDB0000148	C00025	33032	Study M055	Type2	CUMS + low dose of genipin group vs. CUMS group	Liver	Liver	Peripheral	Sprague-Dawley rat	Rat	Chronic mild stress model	Chronic mild stress model	Animal model	NMR	Up
1364	L-Lactic acid	HMDB0000190	C00186	107689	Study M055	Type2	CUMS + venlafaxine group vs. CUMS group	Liver	Liver	Peripheral	Sprague-Dawley rat	Rat	Chronic mild stress model	Chronic mild stress model	Animal model	NMR	Down
1365	Succinic acid	HMDB0000254	C00042	1110	Study M055	Type2	CUMS + venlafaxine group vs. CUMS group	Liver	Liver	Peripheral	Sprague-Dawley rat	Rat	Chronic mild stress model	Chronic mild stress model	Animal model	NMR	Down
1366	Beta-D-Glucose	HMDB0000516	C00221	64689	Study M055	Type2	CUMS + venlafaxine group vs. CUMS group	Liver	Liver	Peripheral	Sprague-Dawley rat	Rat	Chronic mild stress model	Chronic mild stress model	Animal model	NMR	Down
1367	alpha-D-Glucose	HMDB0003345	C00267	79025	Study M055	Type2	CUMS + venlafaxine group vs. CUMS group	Liver	Liver	Peripheral	Sprague-Dawley rat	Rat	Chronic mild stress model	Chronic mild stress model	Animal model	NMR	Down
1368	L-Lactic acid	HMDB0000190	C00186	107689	Study M055	Type2	CUMS + high dose of genipin group vs. CUMS group	Liver	Liver	Peripheral	Sprague-Dawley rat	Rat	Chronic mild stress model	Chronic mild stress model	Animal model	NMR	Down
1369	Beta-D-Glucose	HMDB0000516	C00221	64689	Study M055	Type2	CUMS + high dose of genipin group vs. CUMS group	Liver	Liver	Peripheral	Sprague-Dawley rat	Rat	Chronic mild stress model	Chronic mild stress model	Animal model	NMR	Down
1370	alpha-D-Glucose	HMDB0003345	C00267	79025	Study M055	Type2	CUMS + high dose of genipin group vs. CUMS group	Liver	Liver	Peripheral	Sprague-Dawley rat	Rat	Chronic mild stress model	Chronic mild stress model	Animal model	NMR	Down
1371	L-Lactic acid	HMDB0000190	C00186	107689	Study M055	Type2	CUMS + middle dose of genipin group vs. CUMS group	Liver	Liver	Peripheral	Sprague-Dawley rat	Rat	Chronic mild stress model	Chronic mild stress model	Animal model	NMR	Down
1372	L-Alanine	HMDB0000161	C00041	5950	Study M055	Type2	CUMS + middle dose of genipin group vs. CUMS group	Liver	Liver	Peripheral	Sprague-Dawley rat	Rat	Chronic mild stress model	Chronic mild stress model	Animal model	NMR	Down
1373	Succinic acid	HMDB0000254	C00042	1110	Study M055	Type2	CUMS + middle dose of genipin group vs. CUMS group	Liver	Liver	Peripheral	Sprague-Dawley rat	Rat	Chronic mild stress model	Chronic mild stress model	Animal model	NMR	Down
1374	Beta-D-Glucose	HMDB0000516	C00221	64689	Study M055	Type2	CUMS + middle dose of genipin group vs. CUMS group	Liver	Liver	Peripheral	Sprague-Dawley rat	Rat	Chronic mild stress model	Chronic mild stress model	Animal model	NMR	Down
1375	alpha-D-Glucose	HMDB0003345	C00267	79025	Study M055	Type2	CUMS + middle dose of genipin group vs. CUMS group	Liver	Liver	Peripheral	Sprague-Dawley rat	Rat	Chronic mild stress model	Chronic mild stress model	Animal model	NMR	Down
1376	L-Lactic acid	HMDB0000190	C00186	107689	Study M055	Type2	CUMS + low dose of genipin group vs. CUMS group	Liver	Liver	Peripheral	Sprague-Dawley rat	Rat	Chronic mild stress model	Chronic mild stress model	Animal model	NMR	Down
1377	L-Alanine	HMDB0000161	C00041	5950	Study M055	Type2	CUMS + low dose of genipin group vs. CUMS group	Liver	Liver	Peripheral	Sprague-Dawley rat	Rat	Chronic mild stress model	Chronic mild stress model	Animal model	NMR	Down
1378	Succinic acid	HMDB0000254	C00042	1110	Study M055	Type2	CUMS + low dose of genipin group vs. CUMS group	Liver	Liver	Peripheral	Sprague-Dawley rat	Rat	Chronic mild stress model	Chronic mild stress model	Animal model	NMR	Down
1379	Beta-D-Glucose	HMDB0000516	C00221	64689	Study M055	Type2	CUMS + low dose of genipin group vs. CUMS group	Liver	Liver	Peripheral	Sprague-Dawley rat	Rat	Chronic mild stress model	Chronic mild stress model	Animal model	NMR	Down
1380	alpha-D-Glucose	HMDB0003345	C00267	79025	Study M055	Type2	CUMS + low dose of genipin group vs. CUMS group	Liver	Liver	Peripheral	Sprague-Dawley rat	Rat	Chronic mild stress model	Chronic mild stress model	Animal model	NMR	Down
1381	L-Lactic acid	HMDB0000190	C00186	107689	Study M056	Type1	CUMS group vs. control group	Serum	Blood	Peripheral	Sprague-Dawley rat	Rat	Chronic mild stress model	Chronic mild stress model	Animal model	NMR	Up
1382	alpha-D-Glucose	HMDB0003345	C00267	79025	Study M056	Type1	CUMS group vs. control group	Serum	Blood	Peripheral	Sprague-Dawley rat	Rat	Chronic mild stress model	Chronic mild stress model	Animal model	NMR	Up
1383	Choline	HMDB0000097	C00114	305	Study M056	Type1	CUMS group vs. control group	Serum	Blood	Peripheral	Sprague-Dawley rat	Rat	Chronic mild stress model	Chronic mild stress model	Animal model	NMR	Up
1384	N-acetyl glycoprotein	N/A	N/A	N/A	Study M056	Type1	CUMS group vs. control group	Serum	Blood	Peripheral	Sprague-Dawley rat	Rat	Chronic mild stress model	Chronic mild stress model	Animal model	NMR	Up
1385	L-Leucine	HMDB0000687	C00123	6106	Study M056	Type1	CUMS group vs. control group	Serum	Blood	Peripheral	Sprague-Dawley rat	Rat	Chronic mild stress model	Chronic mild stress model	Animal model	NMR	Down
1386	Trimethylamine N-oxide	HMDB0000925	C01104	1145	Study M056	Type1	CUMS group vs. control group	Serum	Blood	Peripheral	Sprague-Dawley rat	Rat	Chronic mild stress model	Chronic mild stress model	Animal model	NMR	Down
1387	L-Leucine	HMDB0000687	C00123	6106	Study M056	Type2	CUMS + venlafaxine group vs. CUMS group	Serum	Blood	Peripheral	Sprague-Dawley rat	Rat	Chronic mild stress model	Chronic mild stress model	Animal model	NMR	Up
1388	Trimethylamine N-oxide	HMDB0000925	C01104	1145	Study M056	Type2	CUMS + venlafaxine group vs. CUMS group	Serum	Blood	Peripheral	Sprague-Dawley rat	Rat	Chronic mild stress model	Chronic mild stress model	Animal model	NMR	Up
1389	L-Leucine	HMDB0000687	C00123	6106	Study M056	Type2	CUMS + Xiaoyaosan group vs. CUMS group	Serum	Blood	Peripheral	Sprague-Dawley rat	Rat	Chronic mild stress model	Chronic mild stress model	Animal model	NMR	Up
1390	Trimethylamine N-oxide	HMDB0000925	C01104	1145	Study M056	Type2	CUMS + Xiaoyaosan group vs. CUMS group	Serum	Blood	Peripheral	Sprague-Dawley rat	Rat	Chronic mild stress model	Chronic mild stress model	Animal model	NMR	Up
1391	L-Leucine	HMDB0000687	C00123	6106	Study M056	Type2	CUMS + high dose of FFCGF group vs. CUMS group	Serum	Blood	Peripheral	Sprague-Dawley rat	Rat	Chronic mild stress model	Chronic mild stress model	Animal model	NMR	Up
1392	Trimethylamine N-oxide	HMDB0000925	C01104	1145	Study M056	Type2	CUMS + high dose of FFCGF group vs. CUMS group	Serum	Blood	Peripheral	Sprague-Dawley rat	Rat	Chronic mild stress model	Chronic mild stress model	Animal model	NMR	Up
1393	L-Leucine	HMDB0000687	C00123	6106	Study M056	Type2	CUMS + middle dose of FFCGF group vs. CUMS group	Serum	Blood	Peripheral	Sprague-Dawley rat	Rat	Chronic mild stress model	Chronic mild stress model	Animal model	NMR	Up
1394	Trimethylamine N-oxide	HMDB0000925	C01104	1145	Study M056	Type2	CUMS + middle dose of FFCGF group vs. CUMS group	Serum	Blood	Peripheral	Sprague-Dawley rat	Rat	Chronic mild stress model	Chronic mild stress model	Animal model	NMR	Up
1395	Trimethylamine N-oxide	HMDB0000925	C01104	1145	Study M056	Type2	CUMS + low dose of FFCGF group vs. CUMS group	Serum	Blood	Peripheral	Sprague-Dawley rat	Rat	Chronic mild stress model	Chronic mild stress model	Animal model	NMR	Up
1396	L-Lactic acid	HMDB0000190	C00186	107689	Study M056	Type2	CUMS + venlafaxine group vs. CUMS group	Serum	Blood	Peripheral	Sprague-Dawley rat	Rat	Chronic mild stress model	Chronic mild stress model	Animal model	NMR	Down
1397	alpha-D-Glucose	HMDB0003345	C00267	79025	Study M056	Type2	CUMS + venlafaxine group vs. CUMS group	Serum	Blood	Peripheral	Sprague-Dawley rat	Rat	Chronic mild stress model	Chronic mild stress model	Animal model	NMR	Down
1398	Choline	HMDB0000097	C00114	305	Study M056	Type2	CUMS + venlafaxine group vs. CUMS group	Serum	Blood	Peripheral	Sprague-Dawley rat	Rat	Chronic mild stress model	Chronic mild stress model	Animal model	NMR	Down
1399	N-acetyl glycoprotein	N/A	N/A	N/A	Study M056	Type2	CUMS + venlafaxine group vs. CUMS group	Serum	Blood	Peripheral	Sprague-Dawley rat	Rat	Chronic mild stress model	Chronic mild stress model	Animal model	NMR	Down
1400	L-Lactic acid	HMDB0000190	C00186	107689	Study M056	Type2	CUMS + Xiaoyaosan group vs. CUMS group	Serum	Blood	Peripheral	Sprague-Dawley rat	Rat	Chronic mild stress model	Chronic mild stress model	Animal model	NMR	Down
1401	alpha-D-Glucose	HMDB0003345	C00267	79025	Study M056	Type2	CUMS + Xiaoyaosan group vs. CUMS group	Serum	Blood	Peripheral	Sprague-Dawley rat	Rat	Chronic mild stress model	Chronic mild stress model	Animal model	NMR	Down
1402	Choline	HMDB0000097	C00114	305	Study M056	Type2	CUMS + Xiaoyaosan group vs. CUMS group	Serum	Blood	Peripheral	Sprague-Dawley rat	Rat	Chronic mild stress model	Chronic mild stress model	Animal model	NMR	Down
1403	N-acetyl glycoprotein	N/A	N/A	N/A	Study M056	Type2	CUMS + Xiaoyaosan group vs. CUMS group	Serum	Blood	Peripheral	Sprague-Dawley rat	Rat	Chronic mild stress model	Chronic mild stress model	Animal model	NMR	Down
1404	L-Lactic acid	HMDB0000190	C00186	107689	Study M056	Type2	CUMS + high dose of FFCGF group vs. CUMS group	Serum	Blood	Peripheral	Sprague-Dawley rat	Rat	Chronic mild stress model	Chronic mild stress model	Animal model	NMR	Down
1405	alpha-D-Glucose	HMDB0003345	C00267	79025	Study M056	Type2	CUMS + high dose of FFCGF group vs. CUMS group	Serum	Blood	Peripheral	Sprague-Dawley rat	Rat	Chronic mild stress model	Chronic mild stress model	Animal model	NMR	Down
1406	Choline	HMDB0000097	C00114	305	Study M056	Type2	CUMS + high dose of FFCGF group vs. CUMS group	Serum	Blood	Peripheral	Sprague-Dawley rat	Rat	Chronic mild stress model	Chronic mild stress model	Animal model	NMR	Down
1407	N-acetyl glycoprotein	N/A	N/A	N/A	Study M056	Type2	CUMS + high dose of FFCGF group vs. CUMS group	Serum	Blood	Peripheral	Sprague-Dawley rat	Rat	Chronic mild stress model	Chronic mild stress model	Animal model	NMR	Down
1408	L-Lactic acid	HMDB0000190	C00186	107689	Study M056	Type2	CUMS + middle dose of FFCGF group vs. CUMS group	Serum	Blood	Peripheral	Sprague-Dawley rat	Rat	Chronic mild stress model	Chronic mild stress model	Animal model	NMR	Down
1409	alpha-D-Glucose	HMDB0003345	C00267	79025	Study M056	Type2	CUMS + middle dose of FFCGF group vs. CUMS group	Serum	Blood	Peripheral	Sprague-Dawley rat	Rat	Chronic mild stress model	Chronic mild stress model	Animal model	NMR	Down
1410	Choline	HMDB0000097	C00114	305	Study M056	Type2	CUMS + middle dose of FFCGF group vs. CUMS group	Serum	Blood	Peripheral	Sprague-Dawley rat	Rat	Chronic mild stress model	Chronic mild stress model	Animal model	NMR	Down
1411	N-acetyl glycoprotein	N/A	N/A	N/A	Study M056	Type2	CUMS + middle dose of FFCGF group vs. CUMS group	Serum	Blood	Peripheral	Sprague-Dawley rat	Rat	Chronic mild stress model	Chronic mild stress model	Animal model	NMR	Down
1412	Taurocyamine	HMDB0003584	C01959	68340	Study M057	Type1	sCSDS group vs. control group	Liver	Liver	Peripheral	C57BL/6JJmsSlc mouse	Mouse	Social defeat model	Social defeat model	Animal model	MS-based	Up
1413	Phosphorylcholine	HMDB0001565	C00588	1014	Study M057	Type1	sCSDS group vs. control group	Liver	Liver	Peripheral	C57BL/6JJmsSlc mouse	Mouse	Social defeat model	Social defeat model	Animal model	MS-based	Up
1414	D-Alanyl-D-alanine	HMDB0003459	C00993	5460362	Study M057	Type1	sCSDS group vs. control group	Liver	Liver	Peripheral	C57BL/6JJmsSlc mouse	Mouse	Social defeat model	Social defeat model	Animal model	MS-based	Up
1415	1-Methylnicotinamide	HMDB0000699	C02918	457	Study M057	Type1	sCSDS group vs. control group	Liver	Liver	Peripheral	C57BL/6JJmsSlc mouse	Mouse	Social defeat model	Social defeat model	Animal model	MS-based	Up
1416	Isobutyric acid	HMDB0001873	C02632	6590	Study M058	Type1	depressed HBV-infected patients group vs. control group and non-depressed HBV-infected group	Urine	Urine	Peripheral	Human	Human	HBV-infected patients with depression	Depression with comorbidity	Depressive disorder	NMR	Up
1417	Acetone	HMDB0001659	C00207	180	Study M058	Type1	depressed HBV-infected patients group vs. control group and non-depressed HBV-infected group	Urine	Urine	Peripheral	Human	Human	HBV-infected patients with depression	Depression with comorbidity	Depressive disorder	NMR	Up
1418	2-Hydroxybutyric acid	HMDB0000008	C05984	440864	Study M058	Type1	depressed HBV-infected patients group vs. control group and non-depressed HBV-infected group	Urine	Urine	Peripheral	Human	Human	HBV-infected patients with depression	Depression with comorbidity	Depressive disorder	NMR	Up
1419	Glycolic acid	HMDB0000115	C00160	757	Study M058	Type1	depressed HBV-infected patients group vs. control group and non-depressed HBV-infected group	Urine	Urine	Peripheral	Human	Human	HBV-infected patients with depression	Depression with comorbidity	Depressive disorder	NMR	Up
1420	3-Hydroxybutyric acid	HMDB0000357	C01089	441	Study M058	Type1	depressed HBV-infected patients group vs. control group and non-depressed HBV-infected group	Urine	Urine	Peripheral	Human	Human	HBV-infected patients with depression	Depression with comorbidity	Depressive disorder	NMR	Up
1421	Pyruvic acid	HMDB0000243	C00022	1060	Study M058	Type1	depressed HBV-infected patients group vs. control group and non-depressed HBV-infected group	Urine	Urine	Peripheral	Human	Human	HBV-infected patients with depression	Depression with comorbidity	Depressive disorder	NMR	Up
1422	Trimethylamine	HMDB0000906	C00565	1146	Study M058	Type1	depressed HBV-infected patients group vs. control group and non-depressed HBV-infected group	Urine	Urine	Peripheral	Human	Human	HBV-infected patients with depression	Depression with comorbidity	Depressive disorder	NMR	Up
1423	Dimethylglycine	HMDB0000092	C01026	673	Study M058	Type1	depressed HBV-infected patients group vs. control group and non-depressed HBV-infected group	Urine	Urine	Peripheral	Human	Human	HBV-infected patients with depression	Depression with comorbidity	Depressive disorder	NMR	Up
1424	Alpha-Hydroxyisobutyric acid	HMDB0000729	N/A	11671	Study M058	Type1	depressed HBV-infected patients group vs. control group and non-depressed HBV-infected group	Urine	Urine	Peripheral	Human	Human	HBV-infected patients with depression	Depression with comorbidity	Depressive disorder	NMR	Up
1425	3,4-Dihydroxymandelic acid	HMDB0001866	C05580	85782	Study M058	Type1	depressed HBV-infected patients group vs. control group and non-depressed HBV-infected group	Urine	Urine	Peripheral	Human	Human	HBV-infected patients with depression	Depression with comorbidity	Depressive disorder	NMR	Up
1426	Acetamide	HMDB0031645	C06244	178	Study M058	Type1	depressed HBV-infected patients group vs. control group and non-depressed HBV-infected group	Urine	Urine	Peripheral	Human	Human	HBV-infected patients with depression	Depression with comorbidity	Depressive disorder	NMR	Up
1427	N-Methylnicotinamide	HMDB0003152	N/A	64950	Study M058	Type1	depressed HBV-infected patients group vs. control group and non-depressed HBV-infected group	Urine	Urine	Peripheral	Human	Human	HBV-infected patients with depression	Depression with comorbidity	Depressive disorder	NMR	Up
1428	Acetoacetic acid	HMDB0000060	C00164	96	Study M058	Type1	depressed HBV-infected patients group vs. control group and non-depressed HBV-infected group	Urine	Urine	Peripheral	Human	Human	HBV-infected patients with depression	Depression with comorbidity	Depressive disorder	NMR	Down
1429	Glycerophosphocholine	HMDB0000086	C00670	657272	Study M058	Type1	depressed HBV-infected patients group vs. control group and non-depressed HBV-infected group	Urine	Urine	Peripheral	Human	Human	HBV-infected patients with depression	Depression with comorbidity	Depressive disorder	NMR	Down
1430	Malonic acid	HMDB0000691	C00383	867	Study M058	Type1	depressed HBV-infected patients group vs. control group and non-depressed HBV-infected group	Urine	Urine	Peripheral	Human	Human	HBV-infected patients with depression	Depression with comorbidity	Depressive disorder	NMR	Down
1431	Phenylacetylglycine	HMDB0000821	C05598	68144	Study M058	Type1	depressed HBV-infected patients group vs. control group and non-depressed HBV-infected group	Urine	Urine	Peripheral	Human	Human	HBV-infected patients with depression	Depression with comorbidity	Depressive disorder	NMR	Down
1432	p-Hydroxyphenylacetic acid	HMDB0000020	C00642	127	Study M058	Type1	depressed HBV-infected patients group vs. control group and non-depressed HBV-infected group	Urine	Urine	Peripheral	Human	Human	HBV-infected patients with depression	Depression with comorbidity	Depressive disorder	NMR	Down
1433	L-Lactic acid	HMDB0000190	C00186	107689	Study M059	Type1	depressed group vs. control group	Plasma	Blood	Peripheral	Human	Human	Depression	Depression	Depressive disorder	NMR	Up
1434	L-Glutamine	HMDB0000641	C00064	5961	Study M059	Type1	depressed group vs. control group	Plasma	Blood	Peripheral	Human	Human	Depression	Depression	Depressive disorder	NMR	Up
1435	Trimethylamine N-oxide	HMDB0000925	C01104	1145	Study M059	Type1	depressed group vs. control group	Plasma	Blood	Peripheral	Human	Human	Depression	Depression	Depressive disorder	NMR	Up
1436	Lipid	N/A	N/A	N/A	Study M059	Type1	depressed group vs. control group	Plasma	Blood	Peripheral	Human	Human	Depression	Depression	Depressive disorder	NMR	Down
1437	L-Leucine	HMDB0000687	C00123	6106	Study M059	Type1	depressed group vs. control group	Plasma	Blood	Peripheral	Human	Human	Depression	Depression	Depressive disorder	NMR	Down
1438	L-Valine	HMDB0000883	C00183	6287	Study M059	Type1	depressed group vs. control group	Plasma	Blood	Peripheral	Human	Human	Depression	Depression	Depressive disorder	NMR	Down
1439	L-Alanine	HMDB0000161	C00041	5950	Study M059	Type1	depressed group vs. control group	Plasma	Blood	Peripheral	Human	Human	Depression	Depression	Depressive disorder	NMR	Down
1440	Citric acid	HMDB0000094	C00158	311	Study M059	Type1	depressed group vs. control group	Plasma	Blood	Peripheral	Human	Human	Depression	Depression	Depressive disorder	NMR	Down
1441	Choline	HMDB0000097	C00114	305	Study M059	Type1	depressed group vs. control group	Plasma	Blood	Peripheral	Human	Human	Depression	Depression	Depressive disorder	NMR	Down
1442	D-Glucose	HMDB0000122	C00221	5793	Study M059	Type1	depressed group vs. control group	Plasma	Blood	Peripheral	Human	Human	Depression	Depression	Depressive disorder	NMR	Down
1443	Glycine	HMDB0000123	C00037	750	Study M059	Type1	depressed group vs. control group	Plasma	Blood	Peripheral	Human	Human	Depression	Depression	Depressive disorder	NMR	Down
1444	L-Phenylalanine	HMDB0000159	C00079	6140	Study M059	Type1	depressed group vs. control group	Plasma	Blood	Peripheral	Human	Human	Depression	Depression	Depressive disorder	NMR	Down
1445	L-Alanine	HMDB0000161	C00041	5950	Study M059	Type2	Xiaoyaosan-treated depressed group 8-week vs. baseline	Plasma	Blood	Peripheral	Human	Human	Depression	Depression	Depressive disorder	NMR	Up
1446	Choline	HMDB0000097	C00114	305	Study M059	Type2	Xiaoyaosan-treated depressed group 9-week vs. baseline	Plasma	Blood	Peripheral	Human	Human	Depression	Depression	Depressive disorder	NMR	Up
1447	D-Glucose	HMDB0000122	C00221	5793	Study M059	Type2	Xiaoyaosan-treated depressed group 10-week vs. baseline	Plasma	Blood	Peripheral	Human	Human	Depression	Depression	Depressive disorder	NMR	Up
1448	L-Lactic acid	HMDB0000190	C00186	107689	Study M059	Type2	Xiaoyaosan-treated depressed group 12-week vs. baseline	Plasma	Blood	Peripheral	Human	Human	Depression	Depression	Depressive disorder	NMR	Down
1449	L-Glutamine	HMDB0000641	C00064	5961	Study M059	Type2	Xiaoyaosan-treated depressed group 13-week vs. baseline	Plasma	Blood	Peripheral	Human	Human	Depression	Depression	Depressive disorder	NMR	Down
1450	Trimethylamine N-oxide	HMDB0000925	C01104	1145	Study M059	Type2	Xiaoyaosan-treated depressed group 14-week vs. baseline	Plasma	Blood	Peripheral	Human	Human	Depression	Depression	Depressive disorder	NMR	Down
1451	Fructose 6-phosphate	HMDB0000124	C00085	69507	Study M060	Type1	training set: depressed group vs. control group	Peripheral blood mononuclear cell	Blood	Peripheral	Human	Human	Depression	Depression	Depressive disorder	MS-based	Up
1452	Dihydroxyacetone phosphate	HMDB0001473	C00111	668	Study M060	Type1	training set: depressed group vs. control group	Peripheral blood mononuclear cell	Blood	Peripheral	Human	Human	Depression	Depression	Depressive disorder	MS-based	Up
1453	Succinic acid	HMDB0000254	C00042	1110	Study M060	Type1	test set: depressed group vs. control group	Peripheral blood mononuclear cell	Blood	Peripheral	Human	Human	Depression	Depression	Depressive disorder	MS-based	Up
1454	Dihydroxyacetone phosphate	HMDB0001473	C00111	668	Study M060	Type1	test set: depressed group vs. control group	Peripheral blood mononuclear cell	Blood	Peripheral	Human	Human	Depression	Depression	Depressive disorder	MS-based	Down
1455	LysoPC(20:1)	N/A	C04230	N/A	Study M061	Type1	depressed group vs. control group	Plasma	Blood	Peripheral	Human	Human	Depression	Depression	Depressive disorder	MS-based	Up
1456	LysoPC(18:1)	N/A	C04230	N/A	Study M061	Type1	depressed group vs. control group	Plasma	Blood	Peripheral	Human	Human	Depression	Depression	Depressive disorder	MS-based	Up
1457	LysoPC(P-16:0)	HMDB0010407	C04230	10917802	Study M061	Type1	depressed group vs. control group	Plasma	Blood	Peripheral	Human	Human	Depression	Depression	Depressive disorder	MS-based	Up
1458	LysoPE(18:2)	N/A	N/A	N/A	Study M061	Type1	depressed group vs. control group	Plasma	Blood	Peripheral	Human	Human	Depression	Depression	Depressive disorder	MS-based	Up
1459	LysoPC(16:0)	N/A	C04230	N/A	Study M061	Type1	depressed group vs. control group	Plasma	Blood	Peripheral	Human	Human	Depression	Depression	Depressive disorder	MS-based	Up
1460	LysoPE(18:1)	N/A	N/A	N/A	Study M061	Type1	depressed group vs. control group	Plasma	Blood	Peripheral	Human	Human	Depression	Depression	Depressive disorder	MS-based	Up
1461	LysoPC(18:1)	N/A	C04230	N/A	Study M061	Type1	depressed group vs. control group	Plasma	Blood	Peripheral	Human	Human	Depression	Depression	Depressive disorder	MS-based	Up
1462	LysoPC(22:4)	N/A	C04230	N/A	Study M061	Type1	depressed group vs. control group	Plasma	Blood	Peripheral	Human	Human	Depression	Depression	Depressive disorder	MS-based	Up
1463	LysoPE(20:3)	N/A	N/A	N/A	Study M061	Type1	depressed group vs. control group	Plasma	Blood	Peripheral	Human	Human	Depression	Depression	Depressive disorder	MS-based	Up
1464	LysoPE(22:5)	N/A	N/A	N/A	Study M061	Type1	depressed group vs. control group	Plasma	Blood	Peripheral	Human	Human	Depression	Depression	Depressive disorder	MS-based	Up
1465	PE(34:2)	N/A	C00350	N/A	Study M061	Type1	depressed group vs. control group	Plasma	Blood	Peripheral	Human	Human	Depression	Depression	Depressive disorder	MS-based	Up
1466	PE(36:4)	N/A	C00350	N/A	Study M061	Type1	depressed group vs. control group	Plasma	Blood	Peripheral	Human	Human	Depression	Depression	Depressive disorder	MS-based	Up
1467	LysoPC(16:1/0:0)	HMDB0010383	C04230	24779461	Study M061	Type1	depressed group vs. control group	Plasma	Blood	Peripheral	Human	Human	Depression	Depression	Depressive disorder	MS-based	Up
1468	LysoPE(16:1)	N/A	N/A	N/A	Study M061	Type1	depressed group vs. control group	Plasma	Blood	Peripheral	Human	Human	Depression	Depression	Depressive disorder	MS-based	Up
1469	LysoPE(16:0)	N/A	N/A	N/A	Study M061	Type1	depressed group vs. control group	Plasma	Blood	Peripheral	Human	Human	Depression	Depression	Depressive disorder	MS-based	Up
1470	LysoPE(18:0)	N/A	N/A	N/A	Study M061	Type1	depressed group vs. control group	Plasma	Blood	Peripheral	Human	Human	Depression	Depression	Depressive disorder	MS-based	Up
1471	PC(32:0)	HMDB0000564	C00157	N/A	Study M061	Type1	depressed group vs. control group	Plasma	Blood	Peripheral	Human	Human	Depression	Depression	Depressive disorder	MS-based	Up
1472	Glycoursodeoxycholic acid	HMDB0000708	N/A	12310288	Study M061	Type1	depressed group vs. control group	Plasma	Blood	Peripheral	Human	Human	Depression	Depression	Depressive disorder	MS-based	Up
1473	Deoxycholic acid glycine conjugate	HMDB0000631	C05464	22833539	Study M061	Type1	depressed group vs. control group	Plasma	Blood	Peripheral	Human	Human	Depression	Depression	Depressive disorder	MS-based	Up
1474	Taurochenodesoxycholic acid	HMDB0000951	C05465	387316	Study M061	Type1	depressed group vs. control group	Plasma	Blood	Peripheral	Human	Human	Depression	Depression	Depressive disorder	MS-based	Up
1475	7Z,10Z-Hexadecadienoic acid	HMDB0000477	N/A	13932172	Study M061	Type1	depressed group vs. control group	Plasma	Blood	Peripheral	Human	Human	Depression	Depression	Depressive disorder	MS-based	Down
1476	2-trans,4-cis-Decadienoylcarnitine	HMDB0013325	N/A	53481669	Study M061	Type1	depressed group vs. control group	Plasma	Blood	Peripheral	Human	Human	Depression	Depression	Depressive disorder	MS-based	Down
1477	Hexanoylcarnitine	HMDB0000756	N/A	3246938	Study M061	Type1	depressed group vs. control group	Plasma	Blood	Peripheral	Human	Human	Depression	Depression	Depressive disorder	MS-based	Down
1478	9-Decenoylcarnitine	HMDB0013205	N/A	53481651	Study M061	Type1	depressed group vs. control group	Plasma	Blood	Peripheral	Human	Human	Depression	Depression	Depressive disorder	MS-based	Down
1479	L-Octanoylcarnitine	HMDB0000791	C02838	11953814	Study M061	Type1	depressed group vs. control group	Plasma	Blood	Peripheral	Human	Human	Depression	Depression	Depressive disorder	MS-based	Down
1480	Decanoylcarnitine	HMDB0000651	N/A	10245190	Study M061	Type1	depressed group vs. control group	Plasma	Blood	Peripheral	Human	Human	Depression	Depression	Depressive disorder	MS-based	Down
1481	cis-5-Tetradecenoylcarnitine	HMDB0002014	N/A	22833575	Study M061	Type1	depressed group vs. control group	Plasma	Blood	Peripheral	Human	Human	Depression	Depression	Depressive disorder	MS-based	Down
1482	3, 5-Tetradecadiencarnitine	HMDB0013331	N/A	53481681	Study M061	Type1	depressed group vs. control group	Plasma	Blood	Peripheral	Human	Human	Depression	Depression	Depressive disorder	MS-based	Down
1483	Dodecanoylcarnitine	HMDB0002250	N/A	168381	Study M061	Type1	depressed group vs. control group	Plasma	Blood	Peripheral	Human	Human	Depression	Depression	Depressive disorder	MS-based	Down
1484	trans-2-Dodecenoylcarnitine	HMDB0013326	N/A	53481671	Study M061	Type1	depressed group vs. control group	Plasma	Blood	Peripheral	Human	Human	Depression	Depression	Depressive disorder	MS-based	Down
1485	Octadecanamide	HMDB0034146	C13846	31292	Study M061	Type1	depressed group vs. control group	Plasma	Blood	Peripheral	Human	Human	Depression	Depression	Depressive disorder	MS-based	Down
1486	Palmitic amide	HMDB0012273	N/A	69421	Study M061	Type1	depressed group vs. control group	Plasma	Blood	Peripheral	Human	Human	Depression	Depression	Depressive disorder	MS-based	Down
1487	PC(36:2)	N/A	C00157	N/A	Study M061	Type1	depressed group vs. control group	Plasma	Blood	Peripheral	Human	Human	Depression	Depression	Depressive disorder	MS-based	Down
1488	PE(O-34:3)	N/A	C00350	N/A	Study M061	Type1	depressed group vs. control group	Plasma	Blood	Peripheral	Human	Human	Depression	Depression	Depressive disorder	MS-based	Down
1489	PE(O-36:5)	N/A	C00350	N/A	Study M061	Type1	depressed group vs. control group	Plasma	Blood	Peripheral	Human	Human	Depression	Depression	Depressive disorder	MS-based	Down
1490	PE(P-38:7)	N/A	C00350	N/A	Study M061	Type1	depressed group vs. control group	Plasma	Blood	Peripheral	Human	Human	Depression	Depression	Depressive disorder	MS-based	Down
1491	PE(O-36:6)	N/A	C00350	N/A	Study M061	Type1	depressed group vs. control group	Plasma	Blood	Peripheral	Human	Human	Depression	Depression	Depressive disorder	MS-based	Down
1492	2-Octenoylcarnitine	HMDB0013324	N/A	53481667	Study M061	Type1	depressed group vs. control group	Plasma	Blood	Peripheral	Human	Human	Depression	Depression	Depressive disorder	MS-based	Down
1493	L-Methionine	HMDB0000696	C00073	6137	Study M061	Type1	depressed group vs. control group	Plasma	Blood	Peripheral	Human	Human	Depression	Depression	Depressive disorder	MS-based	Down
1494	L-Tryptophan	HMDB0000929	C00078	6305	Study M061	Type1	depressed group vs. control group	Plasma	Blood	Peripheral	Human	Human	Depression	Depression	Depressive disorder	MS-based	Down
1495	Propionylcarnitine	HMDB0000824	C03017	188824	Study M061	Type1	depressed group vs. control group	Plasma	Blood	Peripheral	Human	Human	Depression	Depression	Depressive disorder	MS-based	Down
1496	Deoxycholic acid	HMDB0000626	C04483	222528	Study M061	Type1	depressed group vs. control group	Plasma	Blood	Peripheral	Human	Human	Depression	Depression	Depressive disorder	MS-based	Down
1497	Lithocholic acid	HMDB0000761	C03990	9903	Study M061	Type1	depressed group vs. control group	Plasma	Blood	Peripheral	Human	Human	Depression	Depression	Depressive disorder	MS-based	Down
1498	Glycine	HMDB0000123	C00037	750	Study M062	Type1	CUMS group vs. control group	Cerebellum	Brain	Central	Sprague-Dawley rat	Rat	Chronic mild stress model	Chronic mild stress model	Animal model	MS-based	Up
1499	Adenosine	HMDB0000050	C00212	60961	Study M062	Type1	CUMS group vs. control group	Cerebellum	Brain	Central	Sprague-Dawley rat	Rat	Chronic mild stress model	Chronic mild stress model	Animal model	MS-based	Up
1500	3-Hydroxybutyric acid	HMDB0000357	C01089	441	Study M062	Type1	CUMS group vs. control group	Cerebellum	Brain	Central	Sprague-Dawley rat	Rat	Chronic mild stress model	Chronic mild stress model	Animal model	MS-based	Down
1501	Creatinine	HMDB0000562	C00791	588	Study M062	Type1	CUMS group vs. control group	Cerebellum	Brain	Central	Sprague-Dawley rat	Rat	Chronic mild stress model	Chronic mild stress model	Animal model	MS-based	Down
1502	1,4-Dihydroxypyrazine	N/A	N/A	15532987	Study M062	Type1	CUMS group vs. control group	Cerebellum	Brain	Central	Sprague-Dawley rat	Rat	Chronic mild stress model	Chronic mild stress model	Animal model	MS-based	Down
1503	Pantothenic acid	HMDB0000210	C00864	6613	Study M062	Type1	CUMS group vs. control group	Cerebellum	Brain	Central	Sprague-Dawley rat	Rat	Chronic mild stress model	Chronic mild stress model	Animal model	MS-based	Down
1504	Dihydroxyacetone phosphate	HMDB0001473	C00111	668	Study M062	Type1	CUMS group vs. control group	Cerebellum	Brain	Central	Sprague-Dawley rat	Rat	Chronic mild stress model	Chronic mild stress model	Animal model	MS-based	Down
1505	L-Proline	HMDB0000162	C00148	145742	Study M062	Type1	CUMS group vs. control group	Cerebellum	Brain	Central	Sprague-Dawley rat	Rat	Chronic mild stress model	Chronic mild stress model	Animal model	MS-based	Down
1506	L-Phenylalanine	HMDB0000159	C00079	6140	Study M062	Type1	CUMS group vs. control group	Cerebellum	Brain	Central	Sprague-Dawley rat	Rat	Chronic mild stress model	Chronic mild stress model	Animal model	MS-based	Down
1507	L-Tyrosine	HMDB0000158	C00082	6057	Study M062	Type1	CUMS group vs. control group	Cerebellum	Brain	Central	Sprague-Dawley rat	Rat	Chronic mild stress model	Chronic mild stress model	Animal model	MS-based	Down
1508	L-Lysine	HMDB0000182	C00047	5962	Study M062	Type1	CUMS group vs. control group	Cerebellum	Brain	Central	Sprague-Dawley rat	Rat	Chronic mild stress model	Chronic mild stress model	Animal model	MS-based	Down
1509	L-Glutamine	HMDB0000641	C00064	5961	Study M062	Type1	CUMS group vs. control group	Cerebellum	Brain	Central	Sprague-Dawley rat	Rat	Chronic mild stress model	Chronic mild stress model	Animal model	MS-based	Down
1510	Suberic acid	HMDB0000893	C08278	10457	Study M063	Type1	CUMS group vs. control group	Urine	Urine	Peripheral	Sprague-Dawley rat	Rat	Chronic mild stress model	Chronic mild stress model	Animal model	MS-based	Up
1511	Sumiki's acid	HMDB0002432	C20448	80642	Study M063	Type1	CUMS group vs. control group	Urine	Urine	Peripheral	Sprague-Dawley rat	Rat	Chronic mild stress model	Chronic mild stress model	Animal model	MS-based	Up
1512	Citric acid	HMDB0000094	C00158	311	Study M063	Type1	CUMS group vs. control group	Urine	Urine	Peripheral	Sprague-Dawley rat	Rat	Chronic mild stress model	Chronic mild stress model	Animal model	MS-based	Up
1513	Cinnamic acid	HMDB0000567	C10438	5372954	Study M063	Type1	CUMS group vs. control group	Urine	Urine	Peripheral	Sprague-Dawley rat	Rat	Chronic mild stress model	Chronic mild stress model	Animal model	MS-based	Up
1514	Phthalic acid	HMDB0002107	C01606	1017	Study M063	Type1	CUMS group vs. control group	Urine	Urine	Peripheral	Sprague-Dawley rat	Rat	Chronic mild stress model	Chronic mild stress model	Animal model	MS-based	Up
1515	Pimelic acid	HMDB0000857	C02656	385	Study M063	Type1	CUMS group vs. control group	Urine	Urine	Peripheral	Sprague-Dawley rat	Rat	Chronic mild stress model	Chronic mild stress model	Animal model	MS-based	Down
1516	Palmitic acid	HMDB0000220	C00249	985	Study M063	Type1	CUMS group vs. control group	Urine	Urine	Peripheral	Sprague-Dawley rat	Rat	Chronic mild stress model	Chronic mild stress model	Animal model	MS-based	Down
1517	Pimelic acid	HMDB0000857	C02656	385	Study M063	Type2	CUMS + low dose of the sea buckthorn seed oil group vs. CUMS group	Urine	Urine	Peripheral	Sprague-Dawley rat	Rat	Chronic mild stress model	Chronic mild stress model	Animal model	MS-based	Up
1518	Palmitic acid	HMDB0000220	C00249	985	Study M063	Type2	CUMS + low dose of the sea buckthorn seed oil group vs. CUMS group	Urine	Urine	Peripheral	Sprague-Dawley rat	Rat	Chronic mild stress model	Chronic mild stress model	Animal model	MS-based	Up
1519	Pimelic acid	HMDB0000857	C02656	385	Study M063	Type2	CUMS + middle dose of the sea buckthorn seed oil group vs. CUMS group	Urine	Urine	Peripheral	Sprague-Dawley rat	Rat	Chronic mild stress model	Chronic mild stress model	Animal model	MS-based	Up
1520	Palmitic acid	HMDB0000220	C00249	985	Study M063	Type2	CUMS + middle dose of the sea buckthorn seed oil group vs. CUMS group	Urine	Urine	Peripheral	Sprague-Dawley rat	Rat	Chronic mild stress model	Chronic mild stress model	Animal model	MS-based	Up
1521	Pimelic acid	HMDB0000857	C02656	385	Study M063	Type2	CUMS + high dose of the sea buckthorn seed oil group vs. CUMS group	Urine	Urine	Peripheral	Sprague-Dawley rat	Rat	Chronic mild stress model	Chronic mild stress model	Animal model	MS-based	Up
1522	Pimelic acid	HMDB0000857	C02656	385	Study M063	Type2	CUMS + venlafaxine group vs. CUMS group	Urine	Urine	Peripheral	Sprague-Dawley rat	Rat	Chronic mild stress model	Chronic mild stress model	Animal model	MS-based	Up
1523	Palmitic acid	HMDB0000220	C00249	985	Study M063	Type2	CUMS + venlafaxine group vs. CUMS group	Urine	Urine	Peripheral	Sprague-Dawley rat	Rat	Chronic mild stress model	Chronic mild stress model	Animal model	MS-based	Up
1524	Suberic acid	HMDB0000893	C08278	10457	Study M063	Type2	CUMS + low dose group of the sea buckthorn seed oil group vs. CUMS group	Urine	Urine	Peripheral	Sprague-Dawley rat	Rat	Chronic mild stress model	Chronic mild stress model	Animal model	MS-based	Down
1525	Sumiki's acid	HMDB0002432	C20448	80642	Study M063	Type2	CUMS + low dose group of the sea buckthorn seed oil group vs. CUMS group	Urine	Urine	Peripheral	Sprague-Dawley rat	Rat	Chronic mild stress model	Chronic mild stress model	Animal model	MS-based	Down
1526	Citric acid	HMDB0000094	C00158	311	Study M063	Type2	CUMS + low dose group of the sea buckthorn seed oil group vs. CUMS group	Urine	Urine	Peripheral	Sprague-Dawley rat	Rat	Chronic mild stress model	Chronic mild stress model	Animal model	MS-based	Down
1527	Cinnamic acid	HMDB0000567	C10438	5372954	Study M063	Type2	CUMS + low dose group of the sea buckthorn seed oil group vs. CUMS group	Urine	Urine	Peripheral	Sprague-Dawley rat	Rat	Chronic mild stress model	Chronic mild stress model	Animal model	MS-based	Down
1528	Sumiki's acid	HMDB0002432	C20448	80642	Study M063	Type2	CUMS + middle dose of the sea buckthorn seed oil group vs. CUMS group	Urine	Urine	Peripheral	Sprague-Dawley rat	Rat	Chronic mild stress model	Chronic mild stress model	Animal model	MS-based	Down
1529	Citric acid	HMDB0000094	C00158	311	Study M063	Type2	CUMS + middle dose of the sea buckthorn seed oil group vs. CUMS group	Urine	Urine	Peripheral	Sprague-Dawley rat	Rat	Chronic mild stress model	Chronic mild stress model	Animal model	MS-based	Down
1530	Cinnamic acid	HMDB0000567	C10438	5372954	Study M063	Type2	CUMS + middle dose of the sea buckthorn seed oil group vs. CUMS group	Urine	Urine	Peripheral	Sprague-Dawley rat	Rat	Chronic mild stress model	Chronic mild stress model	Animal model	MS-based	Down
1531	Phthalic acid	HMDB0002107	C01606	1017	Study M063	Type2	CUMS + middle dose of the sea buckthorn seed oil group vs. CUMS group	Urine	Urine	Peripheral	Sprague-Dawley rat	Rat	Chronic mild stress model	Chronic mild stress model	Animal model	MS-based	Down
1532	Suberic acid	HMDB0000893	C08278	10457	Study M063	Type2	CUMS + high dose of the sea buckthorn seed oil group vs. CUMS group	Urine	Urine	Peripheral	Sprague-Dawley rat	Rat	Chronic mild stress model	Chronic mild stress model	Animal model	MS-based	Down
1533	Sumiki's acid	HMDB0002432	C20448	80642	Study M063	Type2	CUMS + high dose of the sea buckthorn seed oil group vs. CUMS group	Urine	Urine	Peripheral	Sprague-Dawley rat	Rat	Chronic mild stress model	Chronic mild stress model	Animal model	MS-based	Down
1534	Citric acid	HMDB0000094	C00158	311	Study M063	Type2	CUMS + high dose of the sea buckthorn seed oil group vs. CUMS group	Urine	Urine	Peripheral	Sprague-Dawley rat	Rat	Chronic mild stress model	Chronic mild stress model	Animal model	MS-based	Down
1535	Cinnamic acid	HMDB0000567	C10438	5372954	Study M063	Type2	CUMS + high dose of the sea buckthorn seed oil group vs. CUMS group	Urine	Urine	Peripheral	Sprague-Dawley rat	Rat	Chronic mild stress model	Chronic mild stress model	Animal model	MS-based	Down
1536	Phthalic acid	HMDB0002107	C01606	1017	Study M063	Type2	CUMS + high dose of the sea buckthorn seed oil group vs. CUMS group	Urine	Urine	Peripheral	Sprague-Dawley rat	Rat	Chronic mild stress model	Chronic mild stress model	Animal model	MS-based	Down
1537	Phthalic acid	HMDB0002107	C01606	1017	Study M063	Type2	CUMS + venlafaxine group vs. CUMS group	Urine	Urine	Peripheral	Sprague-Dawley rat	Rat	Chronic mild stress model	Chronic mild stress model	Animal model	MS-based	Down
1538	L-Alanine	HMDB0000161	C00041	5950	Study M064	Type1	CUMS group vs. control group	Cecum	Gut	Peripheral	Sprague-Dawley rat	Rat	Chronic mild stress model	Chronic mild stress model	Animal model	MS-based	Up
1539	L-Serine	HMDB0000187	C00065	5951	Study M064	Type1	CUMS group vs. control group	Cecum	Gut	Peripheral	Sprague-Dawley rat	Rat	Chronic mild stress model	Chronic mild stress model	Animal model	MS-based	Up
1540	L-Glutamic acid	HMDB0000148	C00025	33032	Study M064	Type1	CUMS group vs. control group	Cecum	Gut	Peripheral	Sprague-Dawley rat	Rat	Chronic mild stress model	Chronic mild stress model	Animal model	MS-based	Up
1541	Palmitic acid	HMDB0000220	C00249	985	Study M064	Type1	CUMS group vs. control group	Cecum	Gut	Peripheral	Sprague-Dawley rat	Rat	Chronic mild stress model	Chronic mild stress model	Animal model	MS-based	Down
1542	Stearic acid	HMDB0000827	C01530	5281	Study M064	Type1	CUMS group vs. control group	Cecum	Gut	Peripheral	Sprague-Dawley rat	Rat	Chronic mild stress model	Chronic mild stress model	Animal model	MS-based	Down
1543	Palmitic acid	HMDB0000220	C00249	985	Study M064	Type2	CUMS + fluoxetine group vs. CUMS group	Cecum	Gut	Peripheral	Sprague-Dawley rat	Rat	Chronic mild stress model	Chronic mild stress model	Animal model	MS-based	Up
1544	Stearic acid	HMDB0000827	C01530	5281	Study M064	Type2	CUMS + fluoxetine group vs. CUMS group	Cecum	Gut	Peripheral	Sprague-Dawley rat	Rat	Chronic mild stress model	Chronic mild stress model	Animal model	MS-based	Up
1545	L-Alanine	HMDB0000161	C00041	5950	Study M064	Type2	CUMS + Xiaoyaosan group vs. CUMS group	Cecum	Gut	Peripheral	Sprague-Dawley rat	Rat	Chronic mild stress model	Chronic mild stress model	Animal model	MS-based	Down
1546	L-Serine	HMDB0000187	C00065	5951	Study M064	Type2	CUMS + Xiaoyaosan group vs. CUMS group	Cecum	Gut	Peripheral	Sprague-Dawley rat	Rat	Chronic mild stress model	Chronic mild stress model	Animal model	MS-based	Down
1547	L-Glutamic acid	HMDB0000148	C00025	33032	Study M064	Type2	CUMS + Xiaoyaosan group vs. CUMS group	Cecum	Gut	Peripheral	Sprague-Dawley rat	Rat	Chronic mild stress model	Chronic mild stress model	Animal model	MS-based	Down
1548	Palmitic acid	HMDB0000220	C00249	985	Study M064	Type2	CUMS + Xiaoyaosan group vs. CUMS group	Cecum	Gut	Peripheral	Sprague-Dawley rat	Rat	Chronic mild stress model	Chronic mild stress model	Animal model	MS-based	Down
1549	L-Alanine	HMDB0000161	C00041	5950	Study M064	Type2	CUMS + fluoxetine group vs. CUMS group	Cecum	Gut	Peripheral	Sprague-Dawley rat	Rat	Chronic mild stress model	Chronic mild stress model	Animal model	MS-based	Down
1550	L-Serine	HMDB0000187	C00065	5951	Study M064	Type2	CUMS + fluoxetine group vs. CUMS group	Cecum	Gut	Peripheral	Sprague-Dawley rat	Rat	Chronic mild stress model	Chronic mild stress model	Animal model	MS-based	Down
1551	L-Glutamic acid	HMDB0000148	C00025	33032	Study M064	Type2	CUMS + fluoxetine group vs. CUMS group	Cecum	Gut	Peripheral	Sprague-Dawley rat	Rat	Chronic mild stress model	Chronic mild stress model	Animal model	MS-based	Down
1552	L-Alanine	HMDB0000161	C00041	5950	Study M065	Type1	depressed group vs. control group	Plasma	Blood	Peripheral	Human	Human	Depression	Depression	Depressive disorder	MS-based	Up
1553	Ethanolamine	HMDB0000149	C00189	700	Study M065	Type1	depressed group vs. control group	Plasma	Blood	Peripheral	Human	Human	Depression	Depression	Depressive disorder	MS-based	Up
1554	L-Glutamic acid	HMDB0000148	C00025	33032	Study M065	Type1	depressed group vs. control group	Plasma	Blood	Peripheral	Human	Human	Depression	Depression	Depressive disorder	MS-based	Up
1555	L-Methionine	HMDB0000696	C00073	6137	Study M065	Type1	depressed group vs. control group	Plasma	Blood	Peripheral	Human	Human	Depression	Depression	Depressive disorder	MS-based	Up
1556	Beta-Alanine	HMDB0000056	C00099	239	Study M065	Type1	depressed group vs. control group	Plasma	Blood	Peripheral	Human	Human	Depression	Depression	Depressive disorder	MS-based	Down
1557	3-Aminoisobutanoic acid	HMDB0003911	C05145	64956	Study M065	Type1	depressed group vs. control group	Plasma	Blood	Peripheral	Human	Human	Depression	Depression	Depressive disorder	MS-based	Down
1558	L-Cystathionine	HMDB0000099	C02291	439258	Study M065	Type1	depressed group vs. control group	Plasma	Blood	Peripheral	Human	Human	Depression	Depression	Depressive disorder	MS-based	Down
1559	L-Homocystine	HMDB0000676	C01817	69382	Study M065	Type1	depressed group vs. control group	Plasma	Blood	Peripheral	Human	Human	Depression	Depression	Depressive disorder	MS-based	Down
1560	DL-O-Phosphoserine	HMDB0001721	C01005	106	Study M065	Type1	depressed group vs. control group	Plasma	Blood	Peripheral	Human	Human	Depression	Depression	Depressive disorder	MS-based	Down
1561	Sarcosine	HMDB0000271	C00213	1088	Study M065	Type1	depressed group vs. control group	Plasma	Blood	Peripheral	Human	Human	Depression	Depression	Depressive disorder	MS-based	Down
1562	L-Arginine	HMDB0000517	C00062	6322	Study M065	Type2	depressed group at 6-weeks treatment vs. baseline	Plasma	Blood	Peripheral	Human	Human	Depression	Depression	Depressive disorder	MS-based	Up
1563	L-Asparagine	HMDB0000168	C00152	6267	Study M065	Type2	depressed group at 6-weeks treatment vs. baseline	Plasma	Blood	Peripheral	Human	Human	Depression	Depression	Depressive disorder	MS-based	Up
1564	L-Cystine	HMDB0000192	C00491	67678	Study M065	Type2	depressed group at 6-weeks treatment vs. baseline	Plasma	Blood	Peripheral	Human	Human	Depression	Depression	Depressive disorder	MS-based	Up
1565	Glutamine/Glutamate ratio	N/A	N/A	N/A	Study M065	Type2	depressed group at 6-weeks treatment vs. baseline	Plasma	Blood	Peripheral	Human	Human	Depression	Depression	Depressive disorder	MS-based	Up
1566	L-Alpha-aminobutyric acid	HMDB0000452	C02356	80283	Study M065	Type4	depressed response group vs. non-response group at baseline	Plasma	Blood	Peripheral	Human	Human	Depression	Depression	Depressive disorder	MS-based	Up
1567	myo-Inositol	HMDB0000211	C00137	892	Study M066	Type1	CUMS vs. control group	Plasma	Blood	Peripheral	Sprague-Dawley rat	Rat	Chronic mild stress model	Chronic mild stress model	Animal model	NMR	Up
1568	Glycerol	HMDB0000131	C00116	753	Study M066	Type1	CUMS vs. control group	Plasma	Blood	Peripheral	Sprague-Dawley rat	Rat	Chronic mild stress model	Chronic mild stress model	Animal model	NMR	Up
1569	Glycine	HMDB0000123	C00037	750	Study M066	Type1	CUMS vs. control group	Plasma	Blood	Peripheral	Sprague-Dawley rat	Rat	Chronic mild stress model	Chronic mild stress model	Animal model	NMR	Up
1570	Creatine	HMDB0000064	C00300	586	Study M066	Type1	CUMS vs. control group	Plasma	Blood	Peripheral	Sprague-Dawley rat	Rat	Chronic mild stress model	Chronic mild stress model	Animal model	NMR	Up
1571	L-Glutamine	HMDB0000641	C00064	5961	Study M066	Type1	CUMS vs. control group	Plasma	Blood	Peripheral	Sprague-Dawley rat	Rat	Chronic mild stress model	Chronic mild stress model	Animal model	NMR	Up
1572	L-Glutamic acid	HMDB0000148	C00025	33032	Study M066	Type1	CUMS vs. control group	Plasma	Blood	Peripheral	Sprague-Dawley rat	Rat	Chronic mild stress model	Chronic mild stress model	Animal model	NMR	Up
1573	Beta-D-Glucose	HMDB0000516	C00221	64689	Study M066	Type1	CUMS vs. control group	Plasma	Blood	Peripheral	Sprague-Dawley rat	Rat	Chronic mild stress model	Chronic mild stress model	Animal model	NMR	Up
1574	alpha-D-Glucose	HMDB0003345	C00267	79025	Study M066	Type1	CUMS vs. control group	Plasma	Blood	Peripheral	Sprague-Dawley rat	Rat	Chronic mild stress model	Chronic mild stress model	Animal model	NMR	Up
1575	Acetoacetic acid	HMDB0000060	C00164	96	Study M066	Type1	CUMS vs. control group	Plasma	Blood	Peripheral	Sprague-Dawley rat	Rat	Chronic mild stress model	Chronic mild stress model	Animal model	NMR	Up
1576	3-Hydroxybutyric acid	HMDB0000357	C01089	441	Study M066	Type1	CUMS vs. control group	Plasma	Blood	Peripheral	Sprague-Dawley rat	Rat	Chronic mild stress model	Chronic mild stress model	Animal model	NMR	Up
1577	L-Leucine	HMDB0000687	C00123	6106	Study M066	Type1	CUMS vs. control group	Plasma	Blood	Peripheral	Sprague-Dawley rat	Rat	Chronic mild stress model	Chronic mild stress model	Animal model	NMR	Down
1578	unsaturated lipids L17	N/A	N/A	N/A	Study M066	Type1	CUMS vs. control group	Plasma	Blood	Peripheral	Sprague-Dawley rat	Rat	Chronic mild stress model	Chronic mild stress model	Animal model	NMR	Down
1579	unsaturated lipids L19	N/A	N/A	N/A	Study M066	Type1	CUMS vs. control group	Plasma	Blood	Peripheral	Sprague-Dawley rat	Rat	Chronic mild stress model	Chronic mild stress model	Animal model	NMR	Down
1580	L-Valine	HMDB0000883	C00183	6287	Study M066	Type2	CUMS + venlafaxine group vs. CUMS group	Plasma	Blood	Peripheral	Sprague-Dawley rat	Rat	Chronic mild stress model	Chronic mild stress model	Animal model	NMR	Up
1581	L-Threonine	HMDB0000167	C00188	6288	Study M066	Type2	CUMS + venlafaxine group vs. CUMS group	Plasma	Blood	Peripheral	Sprague-Dawley rat	Rat	Chronic mild stress model	Chronic mild stress model	Animal model	NMR	Up
1582	N-acetyl glycoprotein	N/A	N/A	N/A	Study M066	Type2	CUMS + venlafaxine group vs. CUMS group	Plasma	Blood	Peripheral	Sprague-Dawley rat	Rat	Chronic mild stress model	Chronic mild stress model	Animal model	NMR	Up
1583	L-Leucine	HMDB0000687	C00123	6106	Study M066	Type2	CUMS + venlafaxine group vs. CUMS group	Plasma	Blood	Peripheral	Sprague-Dawley rat	Rat	Chronic mild stress model	Chronic mild stress model	Animal model	NMR	Up
1584	unsaturated lipids L17	N/A	N/A	N/A	Study M066	Type2	CUMS + venlafaxine group vs. CUMS group	Plasma	Blood	Peripheral	Sprague-Dawley rat	Rat	Chronic mild stress model	Chronic mild stress model	Animal model	NMR	Up
1585	unsaturated lipids L18	N/A	N/A	N/A	Study M066	Type2	CUMS + venlafaxine group vs. CUMS group	Plasma	Blood	Peripheral	Sprague-Dawley rat	Rat	Chronic mild stress model	Chronic mild stress model	Animal model	NMR	Up
1586	unsaturated lipids L19	N/A	N/A	N/A	Study M066	Type2	CUMS + venlafaxine group vs. CUMS group	Plasma	Blood	Peripheral	Sprague-Dawley rat	Rat	Chronic mild stress model	Chronic mild stress model	Animal model	NMR	Up
1587	VLDL	N/A	N/A	N/A	Study M066	Type2	CUMS + venlafaxine group vs. CUMS group	Plasma	Blood	Peripheral	Sprague-Dawley rat	Rat	Chronic mild stress model	Chronic mild stress model	Animal model	NMR	Up
1588	LDL	N/A	N/A	N/A	Study M066	Type2	CUMS + venlafaxine group vs. CUMS group	Plasma	Blood	Peripheral	Sprague-Dawley rat	Rat	Chronic mild stress model	Chronic mild stress model	Animal model	NMR	Up
1589	unsaturated lipids L10	N/A	N/A	N/A	Study M066	Type2	CUMS + venlafaxine group vs. CUMS group	Plasma	Blood	Peripheral	Sprague-Dawley rat	Rat	Chronic mild stress model	Chronic mild stress model	Animal model	NMR	Up
1590	L-Threonine	HMDB0000167	C00188	6288	Study M066	Type2	CUMS + low dose of YHTA group vs. CUMS group	Plasma	Blood	Peripheral	Sprague-Dawley rat	Rat	Chronic mild stress model	Chronic mild stress model	Animal model	NMR	Up
1591	N-acetyl glycoprotein	N/A	N/A	N/A	Study M066	Type2	CUMS + low dose of YHTA group vs. CUMS group	Plasma	Blood	Peripheral	Sprague-Dawley rat	Rat	Chronic mild stress model	Chronic mild stress model	Animal model	NMR	Up
1592	L-Leucine	HMDB0000687	C00123	6106	Study M066	Type2	CUMS + low dose of YHTA group vs. CUMS group	Plasma	Blood	Peripheral	Sprague-Dawley rat	Rat	Chronic mild stress model	Chronic mild stress model	Animal model	NMR	Up
1593	unsaturated lipids L17	N/A	N/A	N/A	Study M066	Type2	CUMS + low dose of YHTA group vs. CUMS group	Plasma	Blood	Peripheral	Sprague-Dawley rat	Rat	Chronic mild stress model	Chronic mild stress model	Animal model	NMR	Up
1594	unsaturated lipids L18	N/A	N/A	N/A	Study M066	Type2	CUMS + low dose of YHTA group vs. CUMS group	Plasma	Blood	Peripheral	Sprague-Dawley rat	Rat	Chronic mild stress model	Chronic mild stress model	Animal model	NMR	Up
1595	unsaturated lipids L19	N/A	N/A	N/A	Study M066	Type2	CUMS + low dose of YHTA group vs. CUMS group	Plasma	Blood	Peripheral	Sprague-Dawley rat	Rat	Chronic mild stress model	Chronic mild stress model	Animal model	NMR	Up
1596	VLDL	N/A	N/A	N/A	Study M066	Type2	CUMS + low dose of YHTA group vs. CUMS group	Plasma	Blood	Peripheral	Sprague-Dawley rat	Rat	Chronic mild stress model	Chronic mild stress model	Animal model	NMR	Up
1597	LDL	N/A	N/A	N/A	Study M066	Type2	CUMS + low dose of YHTA group vs. CUMS group	Plasma	Blood	Peripheral	Sprague-Dawley rat	Rat	Chronic mild stress model	Chronic mild stress model	Animal model	NMR	Up
1598	unsaturated lipids L10	N/A	N/A	N/A	Study M066	Type2	CUMS + low dose of YHTA group vs. CUMS group	Plasma	Blood	Peripheral	Sprague-Dawley rat	Rat	Chronic mild stress model	Chronic mild stress model	Animal model	NMR	Up
1599	L-Threonine	HMDB0000167	C00188	6288	Study M066	Type2	CUMS + middle dose of YHTA group vs. CUMS group	Plasma	Blood	Peripheral	Sprague-Dawley rat	Rat	Chronic mild stress model	Chronic mild stress model	Animal model	NMR	Up
1600	N-acetyl glycoprotein	N/A	N/A	N/A	Study M066	Type2	CUMS + middle dose of YHTA group vs. CUMS group	Plasma	Blood	Peripheral	Sprague-Dawley rat	Rat	Chronic mild stress model	Chronic mild stress model	Animal model	NMR	Up
1601	unsaturated lipids L17	N/A	N/A	N/A	Study M066	Type2	CUMS + middle dose of YHTA group vs. CUMS group	Plasma	Blood	Peripheral	Sprague-Dawley rat	Rat	Chronic mild stress model	Chronic mild stress model	Animal model	NMR	Up
1602	unsaturated lipids L19	N/A	N/A	N/A	Study M066	Type2	CUMS + middle dose of YHTA group vs. CUMS group	Plasma	Blood	Peripheral	Sprague-Dawley rat	Rat	Chronic mild stress model	Chronic mild stress model	Animal model	NMR	Up
1603	VLDL	N/A	N/A	N/A	Study M066	Type2	CUMS + middle dose of YHTA group vs. CUMS group	Plasma	Blood	Peripheral	Sprague-Dawley rat	Rat	Chronic mild stress model	Chronic mild stress model	Animal model	NMR	Up
1604	LDL	N/A	N/A	N/A	Study M066	Type2	CUMS + middle dose of YHTA group vs. CUMS group	Plasma	Blood	Peripheral	Sprague-Dawley rat	Rat	Chronic mild stress model	Chronic mild stress model	Animal model	NMR	Up
1605	unsaturated lipids L10	N/A	N/A	N/A	Study M066	Type2	CUMS + middle dose of YHTA group vs. CUMS group	Plasma	Blood	Peripheral	Sprague-Dawley rat	Rat	Chronic mild stress model	Chronic mild stress model	Animal model	NMR	Up
1606	N-acetyl glycoprotein	N/A	N/A	N/A	Study M066	Type2	CUMS + high dose of YHTA group vs. CUMS group	Plasma	Blood	Peripheral	Sprague-Dawley rat	Rat	Chronic mild stress model	Chronic mild stress model	Animal model	NMR	Up
1607	L-Leucine	HMDB0000687	C00123	6106	Study M066	Type2	CUMS + high dose of YHTA group vs. CUMS group	Plasma	Blood	Peripheral	Sprague-Dawley rat	Rat	Chronic mild stress model	Chronic mild stress model	Animal model	NMR	Up
1608	unsaturated lipids L17	N/A	N/A	N/A	Study M066	Type2	CUMS + high dose of YHTA group vs. CUMS group	Plasma	Blood	Peripheral	Sprague-Dawley rat	Rat	Chronic mild stress model	Chronic mild stress model	Animal model	NMR	Up
1609	unsaturated lipids L19	N/A	N/A	N/A	Study M066	Type2	CUMS + high dose of YHTA group vs. CUMS group	Plasma	Blood	Peripheral	Sprague-Dawley rat	Rat	Chronic mild stress model	Chronic mild stress model	Animal model	NMR	Up
1610	Pyruvic acid	HMDB0000243	C00022	1060	Study M066	Type2	CUMS + venlafaxine group vs. CUMS group	Plasma	Blood	Peripheral	Sprague-Dawley rat	Rat	Chronic mild stress model	Chronic mild stress model	Animal model	NMR	Down
1611	L-Phenylalanine	HMDB0000159	C00079	6140	Study M066	Type2	CUMS + venlafaxine group vs. CUMS group	Plasma	Blood	Peripheral	Sprague-Dawley rat	Rat	Chronic mild stress model	Chronic mild stress model	Animal model	NMR	Down
1612	myo-Inositol	HMDB0000211	C00137	892	Study M066	Type2	CUMS + venlafaxine group vs. CUMS group	Plasma	Blood	Peripheral	Sprague-Dawley rat	Rat	Chronic mild stress model	Chronic mild stress model	Animal model	NMR	Down
1613	L-Methionine	HMDB0000696	C00073	6137	Study M066	Type2	CUMS + venlafaxine group vs. CUMS group	Plasma	Blood	Peripheral	Sprague-Dawley rat	Rat	Chronic mild stress model	Chronic mild stress model	Animal model	NMR	Down
1614	L-Lysine	HMDB0000182	C00047	5962	Study M066	Type2	CUMS + venlafaxine group vs. CUMS group	Plasma	Blood	Peripheral	Sprague-Dawley rat	Rat	Chronic mild stress model	Chronic mild stress model	Animal model	NMR	Down
1615	L-Lactic acid	HMDB0000190	C00186	107689	Study M066	Type2	CUMS + venlafaxine group vs. CUMS group	Plasma	Blood	Peripheral	Sprague-Dawley rat	Rat	Chronic mild stress model	Chronic mild stress model	Animal model	NMR	Down
1616	unsaturated lipids L16	N/A	N/A	N/A	Study M066	Type2	CUMS + venlafaxine group vs. CUMS group	Plasma	Blood	Peripheral	Sprague-Dawley rat	Rat	Chronic mild stress model	Chronic mild stress model	Animal model	NMR	Down
1617	Glycerol	HMDB0000131	C00116	753	Study M066	Type2	CUMS + venlafaxine group vs. CUMS group	Plasma	Blood	Peripheral	Sprague-Dawley rat	Rat	Chronic mild stress model	Chronic mild stress model	Animal model	NMR	Down
1618	Glycine	HMDB0000123	C00037	750	Study M066	Type2	CUMS + venlafaxine group vs. CUMS group	Plasma	Blood	Peripheral	Sprague-Dawley rat	Rat	Chronic mild stress model	Chronic mild stress model	Animal model	NMR	Down
1619	L-Glutamic acid	HMDB0000148	C00025	33032	Study M066	Type2	CUMS + venlafaxine group vs. CUMS group	Plasma	Blood	Peripheral	Sprague-Dawley rat	Rat	Chronic mild stress model	Chronic mild stress model	Animal model	NMR	Down
1620	L-Glutamine	HMDB0000641	C00064	5961	Study M066	Type2	CUMS + venlafaxine group vs. CUMS group	Plasma	Blood	Peripheral	Sprague-Dawley rat	Rat	Chronic mild stress model	Chronic mild stress model	Animal model	NMR	Down
1621	Creatine	HMDB0000064	C00300	586	Study M066	Type2	CUMS + venlafaxine group vs. CUMS group	Plasma	Blood	Peripheral	Sprague-Dawley rat	Rat	Chronic mild stress model	Chronic mild stress model	Animal model	NMR	Down
1622	Beta-D-Glucose	HMDB0000516	C00221	64689	Study M066	Type2	CUMS + venlafaxine group vs. CUMS group	Plasma	Blood	Peripheral	Sprague-Dawley rat	Rat	Chronic mild stress model	Chronic mild stress model	Animal model	NMR	Down
1623	alpha-D-Glucose	HMDB0003345	C00267	79025	Study M066	Type2	CUMS + venlafaxine group vs. CUMS group	Plasma	Blood	Peripheral	Sprague-Dawley rat	Rat	Chronic mild stress model	Chronic mild stress model	Animal model	NMR	Down
1624	3-Hydroxybutyric acid	HMDB0000357	C01089	441	Study M066	Type2	CUMS + venlafaxine group vs. CUMS group	Plasma	Blood	Peripheral	Sprague-Dawley rat	Rat	Chronic mild stress model	Chronic mild stress model	Animal model	NMR	Down
1625	Pyruvic acid	HMDB0000243	C00022	1060	Study M066	Type2	CUMS + low dose of YHTA group vs. CUMS group	Plasma	Blood	Peripheral	Sprague-Dawley rat	Rat	Chronic mild stress model	Chronic mild stress model	Animal model	NMR	Down
1626	myo-Inositol	HMDB0000211	C00137	892	Study M066	Type2	CUMS + low dose of YHTA group vs. CUMS group	Plasma	Blood	Peripheral	Sprague-Dawley rat	Rat	Chronic mild stress model	Chronic mild stress model	Animal model	NMR	Down
1627	L-Methionine	HMDB0000696	C00073	6137	Study M066	Type2	CUMS + low dose of YHTA group vs. CUMS group	Plasma	Blood	Peripheral	Sprague-Dawley rat	Rat	Chronic mild stress model	Chronic mild stress model	Animal model	NMR	Down
1628	L-Lysine	HMDB0000182	C00047	5962	Study M066	Type2	CUMS + low dose of YHTA group vs. CUMS group	Plasma	Blood	Peripheral	Sprague-Dawley rat	Rat	Chronic mild stress model	Chronic mild stress model	Animal model	NMR	Down
1629	unsaturated lipids L16	N/A	N/A	N/A	Study M066	Type2	CUMS + low dose of YHTA group vs. CUMS group	Plasma	Blood	Peripheral	Sprague-Dawley rat	Rat	Chronic mild stress model	Chronic mild stress model	Animal model	NMR	Down
1630	L-Histidine	HMDB0000177	C00135	6274	Study M066	Type2	CUMS + low dose of YHTA group vs. CUMS group	Plasma	Blood	Peripheral	Sprague-Dawley rat	Rat	Chronic mild stress model	Chronic mild stress model	Animal model	NMR	Down
1631	Glycerol	HMDB0000131	C00116	753	Study M066	Type2	CUMS + low dose of YHTA group vs. CUMS group	Plasma	Blood	Peripheral	Sprague-Dawley rat	Rat	Chronic mild stress model	Chronic mild stress model	Animal model	NMR	Down
1632	Glycine	HMDB0000123	C00037	750	Study M066	Type2	CUMS + low dose of YHTA group vs. CUMS group	Plasma	Blood	Peripheral	Sprague-Dawley rat	Rat	Chronic mild stress model	Chronic mild stress model	Animal model	NMR	Down
1633	L-Glutamic acid	HMDB0000148	C00025	33032	Study M066	Type2	CUMS + low dose of YHTA group vs. CUMS group	Plasma	Blood	Peripheral	Sprague-Dawley rat	Rat	Chronic mild stress model	Chronic mild stress model	Animal model	NMR	Down
1634	L-Glutamine	HMDB0000641	C00064	5961	Study M066	Type2	CUMS + low dose of YHTA group vs. CUMS group	Plasma	Blood	Peripheral	Sprague-Dawley rat	Rat	Chronic mild stress model	Chronic mild stress model	Animal model	NMR	Down
1635	Creatine	HMDB0000064	C00300	586	Study M066	Type2	CUMS + low dose of YHTA group vs. CUMS group	Plasma	Blood	Peripheral	Sprague-Dawley rat	Rat	Chronic mild stress model	Chronic mild stress model	Animal model	NMR	Down
1636	Citric acid	HMDB0000094	C00158	311	Study M066	Type2	CUMS + low dose of YHTA group vs. CUMS group	Plasma	Blood	Peripheral	Sprague-Dawley rat	Rat	Chronic mild stress model	Chronic mild stress model	Animal model	NMR	Down
1637	Beta-D-Glucose	HMDB0000516	C00221	64689	Study M066	Type2	CUMS + low dose of YHTA group vs. CUMS group	Plasma	Blood	Peripheral	Sprague-Dawley rat	Rat	Chronic mild stress model	Chronic mild stress model	Animal model	NMR	Down
1638	alpha-D-Glucose	HMDB0003345	C00267	79025	Study M066	Type2	CUMS + low dose of YHTA group vs. CUMS group	Plasma	Blood	Peripheral	Sprague-Dawley rat	Rat	Chronic mild stress model	Chronic mild stress model	Animal model	NMR	Down
1639	Acetoacetic acid	HMDB0000060	C00164	96	Study M066	Type2	CUMS + low dose of YHTA group vs. CUMS group	Plasma	Blood	Peripheral	Sprague-Dawley rat	Rat	Chronic mild stress model	Chronic mild stress model	Animal model	NMR	Down
1640	3-Hydroxybutyric acid	HMDB0000357	C01089	441	Study M066	Type2	CUMS + low dose of YHTA group vs. CUMS group	Plasma	Blood	Peripheral	Sprague-Dawley rat	Rat	Chronic mild stress model	Chronic mild stress model	Animal model	NMR	Down
1641	Pyruvic acid	HMDB0000243	C00022	1060	Study M066	Type2	CUMS + middle dose of YHTA group vs. CUMS group	Plasma	Blood	Peripheral	Sprague-Dawley rat	Rat	Chronic mild stress model	Chronic mild stress model	Animal model	NMR	Down
1642	myo-Inositol	HMDB0000211	C00137	892	Study M066	Type2	CUMS + middle dose of YHTA group vs. CUMS group	Plasma	Blood	Peripheral	Sprague-Dawley rat	Rat	Chronic mild stress model	Chronic mild stress model	Animal model	NMR	Down
1643	L-Methionine	HMDB0000696	C00073	6137	Study M066	Type2	CUMS + middle dose of YHTA group vs. CUMS group	Plasma	Blood	Peripheral	Sprague-Dawley rat	Rat	Chronic mild stress model	Chronic mild stress model	Animal model	NMR	Down
1644	L-Lysine	HMDB0000182	C00047	5962	Study M066	Type2	CUMS + middle dose of YHTA group vs. CUMS group	Plasma	Blood	Peripheral	Sprague-Dawley rat	Rat	Chronic mild stress model	Chronic mild stress model	Animal model	NMR	Down
1645	unsaturated lipids L16	N/A	N/A	N/A	Study M066	Type2	CUMS + middle dose of YHTA group vs. CUMS group	Plasma	Blood	Peripheral	Sprague-Dawley rat	Rat	Chronic mild stress model	Chronic mild stress model	Animal model	NMR	Down
1646	L-Histidine	HMDB0000177	C00135	6274	Study M066	Type2	CUMS + middle dose of YHTA group vs. CUMS group	Plasma	Blood	Peripheral	Sprague-Dawley rat	Rat	Chronic mild stress model	Chronic mild stress model	Animal model	NMR	Down
1647	Glycerol	HMDB0000131	C00116	753	Study M066	Type2	CUMS + middle dose of YHTA group vs. CUMS group	Plasma	Blood	Peripheral	Sprague-Dawley rat	Rat	Chronic mild stress model	Chronic mild stress model	Animal model	NMR	Down
1648	Glycine	HMDB0000123	C00037	750	Study M066	Type2	CUMS + middle dose of YHTA group vs. CUMS group	Plasma	Blood	Peripheral	Sprague-Dawley rat	Rat	Chronic mild stress model	Chronic mild stress model	Animal model	NMR	Down
1649	L-Glutamic acid	HMDB0000148	C00025	33032	Study M066	Type2	CUMS + middle dose of YHTA group vs. CUMS group	Plasma	Blood	Peripheral	Sprague-Dawley rat	Rat	Chronic mild stress model	Chronic mild stress model	Animal model	NMR	Down
1650	L-Glutamine	HMDB0000641	C00064	5961	Study M066	Type2	CUMS + middle dose of YHTA group vs. CUMS group	Plasma	Blood	Peripheral	Sprague-Dawley rat	Rat	Chronic mild stress model	Chronic mild stress model	Animal model	NMR	Down
1651	Creatine	HMDB0000064	C00300	586	Study M066	Type2	CUMS + middle dose of YHTA group vs. CUMS group	Plasma	Blood	Peripheral	Sprague-Dawley rat	Rat	Chronic mild stress model	Chronic mild stress model	Animal model	NMR	Down
1652	Citric acid	HMDB0000094	C00158	311	Study M066	Type2	CUMS + middle dose of YHTA group vs. CUMS group	Plasma	Blood	Peripheral	Sprague-Dawley rat	Rat	Chronic mild stress model	Chronic mild stress model	Animal model	NMR	Down
1653	Beta-D-Glucose	HMDB0000516	C00221	64689	Study M066	Type2	CUMS + middle dose of YHTA group vs. CUMS group	Plasma	Blood	Peripheral	Sprague-Dawley rat	Rat	Chronic mild stress model	Chronic mild stress model	Animal model	NMR	Down
1654	alpha-D-Glucose	HMDB0003345	C00267	79025	Study M066	Type2	CUMS + middle dose of YHTA group vs. CUMS group	Plasma	Blood	Peripheral	Sprague-Dawley rat	Rat	Chronic mild stress model	Chronic mild stress model	Animal model	NMR	Down
1655	Acetoacetic acid	HMDB0000060	C00164	96	Study M066	Type2	CUMS + middle dose of YHTA group vs. CUMS group	Plasma	Blood	Peripheral	Sprague-Dawley rat	Rat	Chronic mild stress model	Chronic mild stress model	Animal model	NMR	Down
1656	3-Hydroxybutyric acid	HMDB0000357	C01089	441	Study M066	Type2	CUMS + middle dose of YHTA group vs. CUMS group	Plasma	Blood	Peripheral	Sprague-Dawley rat	Rat	Chronic mild stress model	Chronic mild stress model	Animal model	NMR	Down
1657	Pyruvic acid	HMDB0000243	C00022	1060	Study M066	Type2	CUMS + high dose of YHTA group vs. CUMS group	Plasma	Blood	Peripheral	Sprague-Dawley rat	Rat	Chronic mild stress model	Chronic mild stress model	Animal model	NMR	Down
1658	myo-Inositol	HMDB0000211	C00137	892	Study M066	Type2	CUMS + high dose of YHTA group vs. CUMS group	Plasma	Blood	Peripheral	Sprague-Dawley rat	Rat	Chronic mild stress model	Chronic mild stress model	Animal model	NMR	Down
1659	L-Methionine	HMDB0000696	C00073	6137	Study M066	Type2	CUMS + high dose of YHTA group vs. CUMS group	Plasma	Blood	Peripheral	Sprague-Dawley rat	Rat	Chronic mild stress model	Chronic mild stress model	Animal model	NMR	Down
1660	L-Lysine	HMDB0000182	C00047	5962	Study M066	Type2	CUMS + high dose of YHTA group vs. CUMS group	Plasma	Blood	Peripheral	Sprague-Dawley rat	Rat	Chronic mild stress model	Chronic mild stress model	Animal model	NMR	Down
1661	L-Histidine	HMDB0000177	C00135	6274	Study M066	Type2	CUMS + high dose of YHTA group vs. CUMS group	Plasma	Blood	Peripheral	Sprague-Dawley rat	Rat	Chronic mild stress model	Chronic mild stress model	Animal model	NMR	Down
1662	Glycine	HMDB0000123	C00037	750	Study M066	Type2	CUMS + high dose of YHTA group vs. CUMS group	Plasma	Blood	Peripheral	Sprague-Dawley rat	Rat	Chronic mild stress model	Chronic mild stress model	Animal model	NMR	Down
1663	L-Glutamic acid	HMDB0000148	C00025	33032	Study M066	Type2	CUMS + high dose of YHTA group vs. CUMS group	Plasma	Blood	Peripheral	Sprague-Dawley rat	Rat	Chronic mild stress model	Chronic mild stress model	Animal model	NMR	Down
1664	L-Glutamine	HMDB0000641	C00064	5961	Study M066	Type2	CUMS + high dose of YHTA group vs. CUMS group	Plasma	Blood	Peripheral	Sprague-Dawley rat	Rat	Chronic mild stress model	Chronic mild stress model	Animal model	NMR	Down
1665	Creatine	HMDB0000064	C00300	586	Study M066	Type2	CUMS + high dose of YHTA group vs. CUMS group	Plasma	Blood	Peripheral	Sprague-Dawley rat	Rat	Chronic mild stress model	Chronic mild stress model	Animal model	NMR	Down
1666	Citric acid	HMDB0000094	C00158	311	Study M066	Type2	CUMS + high dose of YHTA group vs. CUMS group	Plasma	Blood	Peripheral	Sprague-Dawley rat	Rat	Chronic mild stress model	Chronic mild stress model	Animal model	NMR	Down
1667	Beta-D-Glucose	HMDB0000516	C00221	64689	Study M066	Type2	CUMS + high dose of YHTA group vs. CUMS group	Plasma	Blood	Peripheral	Sprague-Dawley rat	Rat	Chronic mild stress model	Chronic mild stress model	Animal model	NMR	Down
1668	alpha-D-Glucose	HMDB0003345	C00267	79025	Study M066	Type2	CUMS + high dose of YHTA group vs. CUMS group	Plasma	Blood	Peripheral	Sprague-Dawley rat	Rat	Chronic mild stress model	Chronic mild stress model	Animal model	NMR	Down
1669	Acetoacetic acid	HMDB0000060	C00164	96	Study M066	Type2	CUMS + high dose of YHTA group vs. CUMS group	Plasma	Blood	Peripheral	Sprague-Dawley rat	Rat	Chronic mild stress model	Chronic mild stress model	Animal model	NMR	Down
1670	3-Hydroxybutyric acid	HMDB0000357	C01089	441	Study M066	Type2	CUMS + high dose of YHTA group vs. CUMS group	Plasma	Blood	Peripheral	Sprague-Dawley rat	Rat	Chronic mild stress model	Chronic mild stress model	Animal model	NMR	Down
1671	Aminotriethoxysilane	N/A	N/A	75353	Study M067	Type1	naturally-occurring depression group vs. control group	Serum	Blood	Peripheral	Cynomolgus monkey	Non-human primate	Naturally-occurring depressed monkey model	Other animal model	Animal model	MS-based	Up
1672	Benzoic acid	HMDB0001870	C00180	243	Study M067	Type1	naturally-occurring depression group vs. control group	Serum	Blood	Peripheral	Cynomolgus monkey	Non-human primate	Naturally-occurring depressed monkey model	Other animal model	Animal model	MS-based	Up
1673	Sedoheptulose	HMDB0003219	C02076	441483	Study M067	Type1	naturally-occurring depression group vs. control group	Serum	Blood	Peripheral	Cynomolgus monkey	Non-human primate	Naturally-occurring depressed monkey model	Other animal model	Animal model	MS-based	Up
1674	Glycerol	HMDB0000131	C00116	753	Study M067	Type1	naturally-occurring depression group vs. control group	Serum	Blood	Peripheral	Cynomolgus monkey	Non-human primate	Naturally-occurring depressed monkey model	Other animal model	Animal model	MS-based	Up
1675	Urea	HMDB0000294	C00086	1176	Study M067	Type1	naturally-occurring depression group vs. control group	Serum	Blood	Peripheral	Cynomolgus monkey	Non-human primate	Naturally-occurring depressed monkey model	Other animal model	Animal model	MS-based	Down
1676	L-Leucine	HMDB0000687	C00123	6106	Study M067	Type1	naturally-occurring depression group vs. control group	Serum	Blood	Peripheral	Cynomolgus monkey	Non-human primate	Naturally-occurring depressed monkey model	Other animal model	Animal model	MS-based	Down
1677	L-Serine	HMDB0000187	C00065	5951	Study M067	Type1	naturally-occurring depression group vs. control group	Serum	Blood	Peripheral	Cynomolgus monkey	Non-human primate	Naturally-occurring depressed monkey model	Other animal model	Animal model	MS-based	Down
1678	L-Threonine	HMDB0000167	C00188	6288	Study M067	Type1	naturally-occurring depression group vs. control group	Serum	Blood	Peripheral	Cynomolgus monkey	Non-human primate	Naturally-occurring depressed monkey model	Other animal model	Animal model	MS-based	Down
1679	Butyric acid	HMDB0000039	C00246	264	Study M067	Type1	naturally-occurring depression group vs. control group	Serum	Blood	Peripheral	Cynomolgus monkey	Non-human primate	Naturally-occurring depressed monkey model	Other animal model	Animal model	MS-based	Down
1680	D-Threitol	HMDB0004136	C16884	169019	Study M067	Type1	naturally-occurring depression group vs. control group	Serum	Blood	Peripheral	Cynomolgus monkey	Non-human primate	Naturally-occurring depressed monkey model	Other animal model	Animal model	MS-based	Down
1681	L-Methionine	HMDB0000696	C00073	6137	Study M067	Type1	naturally-occurring depression group vs. control group	Serum	Blood	Peripheral	Cynomolgus monkey	Non-human primate	Naturally-occurring depressed monkey model	Other animal model	Animal model	MS-based	Down
1682	L-Proline	HMDB0000162	C00148	145742	Study M067	Type1	naturally-occurring depression group vs. control group	Serum	Blood	Peripheral	Cynomolgus monkey	Non-human primate	Naturally-occurring depressed monkey model	Other animal model	Animal model	MS-based	Down
1683	L-Phenylalanine	HMDB0000159	C00079	6140	Study M067	Type1	naturally-occurring depression group vs. control group	Serum	Blood	Peripheral	Cynomolgus monkey	Non-human primate	Naturally-occurring depressed monkey model	Other animal model	Animal model	MS-based	Down
1684	L-Asparagine	HMDB0000168	C00152	6267	Study M067	Type1	naturally-occurring depression group vs. control group	Serum	Blood	Peripheral	Cynomolgus monkey	Non-human primate	Naturally-occurring depressed monkey model	Other animal model	Animal model	MS-based	Down
1685	Aminomalonic acid	HMDB0001147	C00872	100714	Study M067	Type1	naturally-occurring depression group vs. control group	Serum	Blood	Peripheral	Cynomolgus monkey	Non-human primate	Naturally-occurring depressed monkey model	Other animal model	Animal model	MS-based	Down
1686	2-Keto-L-gluconate	HMDB0011732	C03342	50	Study M067	Type1	naturally-occurring depression group vs. control group	Serum	Blood	Peripheral	Cynomolgus monkey	Non-human primate	Naturally-occurring depressed monkey model	Other animal model	Animal model	MS-based	Down
1687	Arabinofuranose	HMDB0012325	C06115	440921	Study M067	Type1	naturally-occurring depression group vs. control group	Serum	Blood	Peripheral	Cynomolgus monkey	Non-human primate	Naturally-occurring depressed monkey model	Other animal model	Animal model	MS-based	Down
1688	Phosphoric acid	HMDB0002142	C00009	1004	Study M067	Type1	naturally-occurring depression group vs. control group	Serum	Blood	Peripheral	Cynomolgus monkey	Non-human primate	Naturally-occurring depressed monkey model	Other animal model	Animal model	MS-based	Down
1689	Ornithine	HMDB0000214	C00077	6262	Study M067	Type1	naturally-occurring depression group vs. control group	Serum	Blood	Peripheral	Cynomolgus monkey	Non-human primate	Naturally-occurring depressed monkey model	Other animal model	Animal model	MS-based	Down
1690	Citric acid	HMDB0000094	C00158	311	Study M067	Type1	naturally-occurring depression group vs. control group	Serum	Blood	Peripheral	Cynomolgus monkey	Non-human primate	Naturally-occurring depressed monkey model	Other animal model	Animal model	MS-based	Down
1691	Putrescine	HMDB0001414	C00134	1045	Study M067	Type1	naturally-occurring depression group vs. control group	Serum	Blood	Peripheral	Cynomolgus monkey	Non-human primate	Naturally-occurring depressed monkey model	Other animal model	Animal model	MS-based	Down
1692	D-Fructose	HMDB0000660	C02336	439709	Study M067	Type1	naturally-occurring depression group vs. control group	Serum	Blood	Peripheral	Cynomolgus monkey	Non-human primate	Naturally-occurring depressed monkey model	Other animal model	Animal model	MS-based	Down
1693	D-Glucose	HMDB0000122	C00221	5793	Study M067	Type1	naturally-occurring depression group vs. control group	Serum	Blood	Peripheral	Cynomolgus monkey	Non-human primate	Naturally-occurring depressed monkey model	Other animal model	Animal model	MS-based	Down
1694	myo-Inositol	HMDB0000211	C00137	892	Study M067	Type1	naturally-occurring depression group vs. control group	Serum	Blood	Peripheral	Cynomolgus monkey	Non-human primate	Naturally-occurring depressed monkey model	Other animal model	Animal model	MS-based	Down
1695	myo-Inositol	HMDB0000211	C00137	892	Study M067	Type1	naturally-occurring depression group vs. control group	Serum	Blood	Peripheral	Cynomolgus monkey	Non-human primate	Naturally-occurring depressed monkey model	Other animal model	Animal model	MS-based	Down
1696	Turanose	HMDB0011740	C19636	5460935	Study M067	Type1	naturally-occurring depression group vs. control group	Serum	Blood	Peripheral	Cynomolgus monkey	Non-human primate	Naturally-occurring depressed monkey model	Other animal model	Animal model	MS-based	Down
1697	alpha-D-Glucose	HMDB0003345	C00267	79025	Study M067	Type1	naturally-occurring depression group vs. control group	Serum	Blood	Peripheral	Cynomolgus monkey	Non-human primate	Naturally-occurring depressed monkey model	Other animal model	Animal model	MS-based	Down
1698	Quinolinic acid	HMDB0000232	C03722	1066	Study M068	Type1	CUMS group vs. control group	Urine	Urine	Peripheral	Sprague-Dawley rat	Rat	Chronic mild stress model	Chronic mild stress model	Animal model	MS-based	Up
1699	L-Phenylalanine	HMDB0000159	C00079	6140	Study M068	Type1	CUMS group vs. control group	Urine	Urine	Peripheral	Sprague-Dawley rat	Rat	Chronic mild stress model	Chronic mild stress model	Animal model	MS-based	Up
1700	L-Kynurenine	HMDB0000684	C00328	161166	Study M068	Type1	CUMS group vs. control group	Urine	Urine	Peripheral	Sprague-Dawley rat	Rat	Chronic mild stress model	Chronic mild stress model	Animal model	MS-based	Up
1701	Pyruvic acid	HMDB0000243	C00022	1060	Study M068	Type1	CUMS group vs. control group	Urine	Urine	Peripheral	Sprague-Dawley rat	Rat	Chronic mild stress model	Chronic mild stress model	Animal model	MS-based	Up
1702	Phenylpyruvic acid	HMDB0000205	C00166	997	Study M068	Type1	CUMS group vs. control group	Urine	Urine	Peripheral	Sprague-Dawley rat	Rat	Chronic mild stress model	Chronic mild stress model	Animal model	MS-based	Up
1703	Xanthurenic acid	HMDB0000881	C02470	5699	Study M068	Type1	CUMS group vs. control group	Urine	Urine	Peripheral	Sprague-Dawley rat	Rat	Chronic mild stress model	Chronic mild stress model	Animal model	MS-based	Up
1704	Phenylacetylglycine	HMDB0000821	C05598	68144	Study M068	Type1	CUMS group vs. control group	Urine	Urine	Peripheral	Sprague-Dawley rat	Rat	Chronic mild stress model	Chronic mild stress model	Animal model	MS-based	Up
1705	Glycerol	HMDB0000131	C00116	753	Study M068	Type1	CUMS group vs. control group	Urine	Urine	Peripheral	Sprague-Dawley rat	Rat	Chronic mild stress model	Chronic mild stress model	Animal model	MS-based	Down
1706	4,6-Dihydroxyquinoline	HMDB0004077	C05639	440738	Study M068	Type1	CUMS group vs. control group	Urine	Urine	Peripheral	Sprague-Dawley rat	Rat	Chronic mild stress model	Chronic mild stress model	Animal model	MS-based	Down
1707	Succinic acid	HMDB0000254	C00042	1110	Study M068	Type1	CUMS group vs. control group	Urine	Urine	Peripheral	Sprague-Dawley rat	Rat	Chronic mild stress model	Chronic mild stress model	Animal model	MS-based	Down
1708	Creatine	HMDB0000064	C00300	586	Study M068	Type1	CUMS group vs. control group	Urine	Urine	Peripheral	Sprague-Dawley rat	Rat	Chronic mild stress model	Chronic mild stress model	Animal model	MS-based	Down
1709	Indole-3-carboxylic acid	HMDB0003320	C19837	69867	Study M068	Type1	CUMS group vs. control group	Urine	Urine	Peripheral	Sprague-Dawley rat	Rat	Chronic mild stress model	Chronic mild stress model	Animal model	MS-based	Down
1710	Kynurenic acid	HMDB0000715	C01717	3845	Study M068	Type1	CUMS group vs. control group	Urine	Urine	Peripheral	Sprague-Dawley rat	Rat	Chronic mild stress model	Chronic mild stress model	Animal model	MS-based	Down
1711	Indoxyl sulfate	HMDB0000682	N/A	10258	Study M068	Type1	CUMS group vs. control group	Urine	Urine	Peripheral	Sprague-Dawley rat	Rat	Chronic mild stress model	Chronic mild stress model	Animal model	MS-based	Down
1712	Gamma-Aminobutyric acid	HMDB0000112	C00334	119	Study M068	Type1	CUMS group vs. control group	Urine	Urine	Peripheral	Sprague-Dawley rat	Rat	Chronic mild stress model	Chronic mild stress model	Animal model	MS-based	Down
1713	Dopamine	HMDB0000073	C03758	681	Study M068	Type1	CUMS group vs. control group	Urine	Urine	Peripheral	Sprague-Dawley rat	Rat	Chronic mild stress model	Chronic mild stress model	Animal model	MS-based	Down
1714	L-Tryptophan	HMDB0000929	C00078	6305	Study M068	Type1	CUMS group vs. control group	Urine	Urine	Peripheral	Sprague-Dawley rat	Rat	Chronic mild stress model	Chronic mild stress model	Animal model	MS-based	Down
1715	L-Isoleucine	HMDB0000172	C00407	6306	Study M068	Type1	CUMS group vs. control group	Urine	Urine	Peripheral	Sprague-Dawley rat	Rat	Chronic mild stress model	Chronic mild stress model	Animal model	MS-based	Down
1716	L-Serine	HMDB0000187	C00065	5951	Study M068	Type1	CUMS group vs. control group	Urine	Urine	Peripheral	Sprague-Dawley rat	Rat	Chronic mild stress model	Chronic mild stress model	Animal model	MS-based	Down
1717	Hypoxanthine	HMDB0000157	C00262	790	Study M068	Type1	CUMS group vs. control group	Urine	Urine	Peripheral	Sprague-Dawley rat	Rat	Chronic mild stress model	Chronic mild stress model	Animal model	MS-based	Down
1718	5-Hydroxyindoleacetic acid	HMDB0000763	C05635	1826	Study M068	Type1	CUMS group vs. control group	Urine	Urine	Peripheral	Sprague-Dawley rat	Rat	Chronic mild stress model	Chronic mild stress model	Animal model	MS-based	Down
1719	N-Acetyl-L-aspartic acid	HMDB0000812	C01042	65065	Study M068	Type1	CUMS group vs. control group	Urine	Urine	Peripheral	Sprague-Dawley rat	Rat	Chronic mild stress model	Chronic mild stress model	Animal model	MS-based	Down
1720	Indoleacetic acid	HMDB0000197	C00954	802	Study M068	Type1	CUMS group vs. control group	Urine	Urine	Peripheral	Sprague-Dawley rat	Rat	Chronic mild stress model	Chronic mild stress model	Animal model	MS-based	Down
1721	Citric acid	HMDB0000094	C00158	311	Study M068	Type1	CUMS group vs. control group	Urine	Urine	Peripheral	Sprague-Dawley rat	Rat	Chronic mild stress model	Chronic mild stress model	Animal model	MS-based	Down
1722	DOPA	HMDB0000181	C00355	6047	Study M068	Type1	CUMS group vs. control group	Urine	Urine	Peripheral	Sprague-Dawley rat	Rat	Chronic mild stress model	Chronic mild stress model	Animal model	MS-based	Down
1723	Glycine	HMDB0000123	C00037	750	Study M068	Type1	CUMS group vs. control group	Urine	Urine	Peripheral	Sprague-Dawley rat	Rat	Chronic mild stress model	Chronic mild stress model	Animal model	MS-based	Down
1724	Glycerol	HMDB0000131	C00116	753	Study M068	Type2	CUMS + citalopram group vs. CUMS group	Urine	Urine	Peripheral	Sprague-Dawley rat	Rat	Chronic mild stress model	Chronic mild stress model	Animal model	MS-based	Up
1725	Creatine	HMDB0000064	C00300	586	Study M068	Type2	CUMS + citalopram group vs. CUMS group	Urine	Urine	Peripheral	Sprague-Dawley rat	Rat	Chronic mild stress model	Chronic mild stress model	Animal model	MS-based	Up
1726	Kynurenic acid	HMDB0000715	C01717	3845	Study M068	Type2	CUMS + citalopram group vs. CUMS group	Urine	Urine	Peripheral	Sprague-Dawley rat	Rat	Chronic mild stress model	Chronic mild stress model	Animal model	MS-based	Up
1727	Gamma-Aminobutyric acid	HMDB0000112	C00334	119	Study M068	Type2	CUMS + citalopram group vs. CUMS group	Urine	Urine	Peripheral	Sprague-Dawley rat	Rat	Chronic mild stress model	Chronic mild stress model	Animal model	MS-based	Up
1728	L-Kynurenine	HMDB0000684	C00328	161166	Study M068	Type2	CUMS + citalopram group vs. CUMS group	Urine	Urine	Peripheral	Sprague-Dawley rat	Rat	Chronic mild stress model	Chronic mild stress model	Animal model	MS-based	Up
1729	L-Isoleucine	HMDB0000172	C00407	6306	Study M068	Type2	CUMS + citalopram group vs. CUMS group	Urine	Urine	Peripheral	Sprague-Dawley rat	Rat	Chronic mild stress model	Chronic mild stress model	Animal model	MS-based	Up
1730	N-Acetyl-L-aspartic acid	HMDB0000812	C01042	65065	Study M068	Type2	CUMS + citalopram group vs. CUMS group	Urine	Urine	Peripheral	Sprague-Dawley rat	Rat	Chronic mild stress model	Chronic mild stress model	Animal model	MS-based	Up
1731	Indoleacetic acid	HMDB0000197	C00954	802	Study M068	Type2	CUMS + citalopram group vs. CUMS group	Urine	Urine	Peripheral	Sprague-Dawley rat	Rat	Chronic mild stress model	Chronic mild stress model	Animal model	MS-based	Up
1732	Quinolinic acid	HMDB0000232	C03722	1066	Study M068	Type2	CUMS + citalopram group vs. CUMS group	Urine	Urine	Peripheral	Sprague-Dawley rat	Rat	Chronic mild stress model	Chronic mild stress model	Animal model	MS-based	Down
1733	L-Phenylalanine	HMDB0000159	C00079	6140	Study M068	Type2	CUMS + citalopram group vs. CUMS group	Urine	Urine	Peripheral	Sprague-Dawley rat	Rat	Chronic mild stress model	Chronic mild stress model	Animal model	MS-based	Down
1734	L-Tryptophan	HMDB0000929	C00078	6305	Study M069	Type1	CUMS group vs. control group	Urine	Urine	Peripheral	Sprague-Dawley rat	Rat	Chronic mild stress model	Chronic mild stress model	Animal model	MS-based	Up
1735	L-Tyrosine	HMDB0000158	C00082	6057	Study M069	Type1	CUMS group vs. control group	Urine	Urine	Peripheral	Sprague-Dawley rat	Rat	Chronic mild stress model	Chronic mild stress model	Animal model	MS-based	Up
1736	L-Glutamic acid	HMDB0000148	C00025	33032	Study M069	Type1	CUMS group vs. control group	Urine	Urine	Peripheral	Sprague-Dawley rat	Rat	Chronic mild stress model	Chronic mild stress model	Animal model	MS-based	Down
1737	L-Glutamine	HMDB0000641	C00064	5961	Study M069	Type1	CUMS group vs. control group	Urine	Urine	Peripheral	Sprague-Dawley rat	Rat	Chronic mild stress model	Chronic mild stress model	Animal model	MS-based	Down
1738	Hippuric acid	HMDB0000714	C01586	464	Study M069	Type1	CUMS group vs. control group	Urine	Urine	Peripheral	Sprague-Dawley rat	Rat	Chronic mild stress model	Chronic mild stress model	Animal model	MS-based	Down
1739	Tyramine	HMDB0000306	C00483	5610	Study M069	Type1	CUMS group vs. control group	Urine	Urine	Peripheral	Sprague-Dawley rat	Rat	Chronic mild stress model	Chronic mild stress model	Animal model	MS-based	Down
1740	Azelaic acid	HMDB0000784	C08261	2266	Study M070	Type1	depressed group vs. non-depressed group	Urine	Urine	Peripheral	Human	Human	Post-stroke depression	Post-stroke depression	Depressive disorder	MS-based	Up
1741	Glyceric acid	HMDB0000139	C00258	439194	Study M070	Type1	depressed group vs. non-depressed group	Urine	Urine	Peripheral	Human	Human	Post-stroke depression	Post-stroke depression	Depressive disorder	MS-based	Up
1742	Pseudouridine	HMDB0000767	C02067	15047	Study M070	Type1	depressed group vs. non-depressed group	Urine	Urine	Peripheral	Human	Human	Post-stroke depression	Post-stroke depression	Depressive disorder	MS-based	Up
1743	Palmitic acid	HMDB0000220	C00249	985	Study M070	Type1	depressed group vs. non-depressed group	Urine	Urine	Peripheral	Human	Human	Post-stroke depression	Post-stroke depression	Depressive disorder	MS-based	Up
1744	Sucrose	HMDB0000258	C00089	5988	Study M070	Type1	depressed group vs. non-depressed group	Urine	Urine	Peripheral	Human	Human	Post-stroke depression	Post-stroke depression	Depressive disorder	MS-based	Up
1745	L-Lactic acid	HMDB0000190	C00186	107689	Study M070	Type1	depressed group vs. non-depressed group	Urine	Urine	Peripheral	Human	Human	Post-stroke depression	Post-stroke depression	Depressive disorder	MS-based	Up
1746	5-Hydroxyhexanoic acid	HMDB0000525	N/A	170748	Study M070	Type1	depressed group vs. non-depressed group	Urine	Urine	Peripheral	Human	Human	Post-stroke depression	Post-stroke depression	Depressive disorder	MS-based	Up
1747	L-Tyrosine	HMDB0000158	C00082	6057	Study M070	Type1	depressed group vs. non-depressed group	Urine	Urine	Peripheral	Human	Human	Post-stroke depression	Post-stroke depression	Depressive disorder	MS-based	Down
1748	Hippuric acid	HMDB0000714	C01586	464	Study M070	Type1	depressed group vs. non-depressed group	Urine	Urine	Peripheral	Human	Human	Post-stroke depression	Post-stroke depression	Depressive disorder	MS-based	Down
1749	L-Phenylalanine	HMDB0000159	C00079	6140	Study M070	Type1	depressed group vs. non-depressed group	Urine	Urine	Peripheral	Human	Human	Post-stroke depression	Post-stroke depression	Depressive disorder	MS-based	Down
1750	Indoxyl sulfate	HMDB0000682	N/A	10258	Study M070	Type1	depressed group vs. non-depressed group	Urine	Urine	Peripheral	Human	Human	Post-stroke depression	Post-stroke depression	Depressive disorder	MS-based	Down
1751	(S)-3-Hydroxyisobutyric acid	HMDB0000023	C06001	440873	Study M070	Type1	depressed group vs. non-depressed group	Urine	Urine	Peripheral	Human	Human	Post-stroke depression	Post-stroke depression	Depressive disorder	MS-based	Down
1752	3-Aminoisobutanoic acid	HMDB0003911	C05145	64956	Study M070	Type1	depressed group vs. non-depressed group	Urine	Urine	Peripheral	Human	Human	Post-stroke depression	Post-stroke depression	Depressive disorder	MS-based	Down
1753	D-Ribose	HMDB0000283	C00121	5779	Study M070	Type1	depressed group vs. non-depressed group	Urine	Urine	Peripheral	Human	Human	Post-stroke depression	Post-stroke depression	Depressive disorder	MS-based	Down
1754	Hypoxanthine	HMDB0000157	C00262	790	Study M070	Type1	depressed group vs. non-depressed group	Urine	Urine	Peripheral	Human	Human	Post-stroke depression	Post-stroke depression	Depressive disorder	MS-based	Down
1755	L-Leucine	HMDB0000687	C00123	6106	Study M070	Type1	depressed group vs. non-depressed group	Urine	Urine	Peripheral	Human	Human	Post-stroke depression	Post-stroke depression	Depressive disorder	MS-based	Down
1756	Pyroglutamic acid	HMDB0000267	C01879	7405	Study M070	Type1	depressed group vs. non-depressed group	Urine	Urine	Peripheral	Human	Human	Post-stroke depression	Post-stroke depression	Depressive disorder	MS-based	Down
1757	Urea	HMDB0000294	C00086	1176	Study M071	Type1	CUMS group vs. control group	Hippocampus	Brain	Central	C57BL/6N mouse	Mouse	Chronic mild stress model	Chronic mild stress model	Animal model	MS-based	Up
1758	Phosphoric acid	HMDB0002142	C00009	1004	Study M071	Type1	CUMS group vs. control group	Hippocampus	Brain	Central	C57BL/6N mouse	Mouse	Chronic mild stress model	Chronic mild stress model	Animal model	MS-based	Up
1759	L-Glutamine	HMDB0000641	C00064	5961	Study M071	Type1	CUMS group vs. control group	Hippocampus	Brain	Central	C57BL/6N mouse	Mouse	Chronic mild stress model	Chronic mild stress model	Animal model	MS-based	Up
1760	Cholesterol	HMDB0000067	C00187	5997	Study M071	Type1	CUMS group vs. control group	Hippocampus	Brain	Central	C57BL/6N mouse	Mouse	Chronic mild stress model	Chronic mild stress model	Animal model	MS-based	Up
1761	N-Carboxy-glycine	N/A	N/A	N/A	Study M071	Type1	CUMS group vs. control group	Hippocampus	Brain	Central	C57BL/6N mouse	Mouse	Chronic mild stress model	Chronic mild stress model	Animal model	MS-based	Down
1762	Palmitic acid	HMDB0000220	C00249	985	Study M071	Type1	CUMS group vs. control group	Hippocampus	Brain	Central	C57BL/6N mouse	Mouse	Chronic mild stress model	Chronic mild stress model	Animal model	MS-based	Down
1763	Stearic acid	HMDB0000827	C01530	5281	Study M071	Type1	CUMS group vs. control group	Hippocampus	Brain	Central	C57BL/6N mouse	Mouse	Chronic mild stress model	Chronic mild stress model	Animal model	MS-based	Down
1764	Glycine	HMDB0000123	C00037	750	Study M071	Type2	CUMS + fluoxetine group vs. CUMS group	Hippocampus	Brain	Central	C57BL/6N mouse	Mouse	Chronic mild stress model	Chronic mild stress model	Animal model	MS-based	Up
1765	L-Leucine	HMDB0000687	C00123	6106	Study M071	Type2	CUMS + fluoxetine group vs. CUMS group	Hippocampus	Brain	Central	C57BL/6N mouse	Mouse	Chronic mild stress model	Chronic mild stress model	Animal model	MS-based	Up
1766	L-Malic acid	HMDB0000156	C00149	222656	Study M071	Type2	CUMS + fluoxetine group vs. CUMS group	Hippocampus	Brain	Central	C57BL/6N mouse	Mouse	Chronic mild stress model	Chronic mild stress model	Animal model	MS-based	Up
1767	Palmitic acid	HMDB0000220	C00249	985	Study M071	Type2	CUMS + fluoxetine group vs. CUMS group	Hippocampus	Brain	Central	C57BL/6N mouse	Mouse	Chronic mild stress model	Chronic mild stress model	Animal model	MS-based	Up
1768	Stearic acid	HMDB0000827	C01530	5281	Study M071	Type2	CUMS + fluoxetine group vs. CUMS group	Hippocampus	Brain	Central	C57BL/6N mouse	Mouse	Chronic mild stress model	Chronic mild stress model	Animal model	MS-based	Up
1769	Glycine	HMDB0000123	C00037	750	Study M071	Type2	CUMS + imipramine group vs. CUMS group	Hippocampus	Brain	Central	C57BL/6N mouse	Mouse	Chronic mild stress model	Chronic mild stress model	Animal model	MS-based	Up
1770	L-Valine	HMDB0000883	C00183	6287	Study M071	Type2	CUMS + imipramine group vs. CUMS group	Hippocampus	Brain	Central	C57BL/6N mouse	Mouse	Chronic mild stress model	Chronic mild stress model	Animal model	MS-based	Up
1771	L-Leucine	HMDB0000687	C00123	6106	Study M071	Type2	CUMS + imipramine group vs. CUMS group	Hippocampus	Brain	Central	C57BL/6N mouse	Mouse	Chronic mild stress model	Chronic mild stress model	Animal model	MS-based	Up
1772	L-Aspartic acid	HMDB0000191	C00049	5960	Study M071	Type2	CUMS + imipramine group vs. CUMS group	Hippocampus	Brain	Central	C57BL/6N mouse	Mouse	Chronic mild stress model	Chronic mild stress model	Animal model	MS-based	Up
1773	L-Lysine	HMDB0000182	C00047	5962	Study M071	Type2	CUMS + imipramine group vs. CUMS group	Hippocampus	Brain	Central	C57BL/6N mouse	Mouse	Chronic mild stress model	Chronic mild stress model	Animal model	MS-based	Up
1774	Palmitic acid	HMDB0000220	C00249	985	Study M071	Type2	CUMS + imipramine group vs. CUMS group	Hippocampus	Brain	Central	C57BL/6N mouse	Mouse	Chronic mild stress model	Chronic mild stress model	Animal model	MS-based	Up
1775	Oleic acid	HMDB0000207	C00712	445639	Study M071	Type2	CUMS + imipramine group vs. CUMS group	Hippocampus	Brain	Central	C57BL/6N mouse	Mouse	Chronic mild stress model	Chronic mild stress model	Animal model	MS-based	Up
1776	Stearic acid	HMDB0000827	C01530	5281	Study M071	Type2	CUMS + imipramine group vs. CUMS group	Hippocampus	Brain	Central	C57BL/6N mouse	Mouse	Chronic mild stress model	Chronic mild stress model	Animal model	MS-based	Up
1777	Creatinine	HMDB0000562	C00791	588	Study M071	Type2	CUMS + fluoxetine group vs. CUMS group	Hippocampus	Brain	Central	C57BL/6N mouse	Mouse	Chronic mild stress model	Chronic mild stress model	Animal model	MS-based	Down
1778	L-Glutamic acid	HMDB0000148	C00025	33032	Study M071	Type2	CUMS + fluoxetine group vs. CUMS group	Hippocampus	Brain	Central	C57BL/6N mouse	Mouse	Chronic mild stress model	Chronic mild stress model	Animal model	MS-based	Down
1779	N-Acetyl-L-aspartic acid	HMDB0000812	C01042	65065	Study M071	Type2	CUMS + fluoxetine group vs. CUMS group	Hippocampus	Brain	Central	C57BL/6N mouse	Mouse	Chronic mild stress model	Chronic mild stress model	Animal model	MS-based	Down
1780	myo-Inositol	HMDB0000211	C00137	892	Study M071	Type2	CUMS + fluoxetine group vs. CUMS group	Hippocampus	Brain	Central	C57BL/6N mouse	Mouse	Chronic mild stress model	Chronic mild stress model	Animal model	MS-based	Down
1781	Adenosine	HMDB0000050	C00212	60961	Study M071	Type2	CUMS + fluoxetine group vs. CUMS group	Hippocampus	Brain	Central	C57BL/6N mouse	Mouse	Chronic mild stress model	Chronic mild stress model	Animal model	MS-based	Down
1782	L-Glutamic acid	HMDB0000148	C00025	33032	Study M071	Type2	CUMS + imipramine group vs. CUMS group	Hippocampus	Brain	Central	C57BL/6N mouse	Mouse	Chronic mild stress model	Chronic mild stress model	Animal model	MS-based	Down
1783	N-Acetyl-L-aspartic acid	HMDB0000812	C01042	65065	Study M071	Type2	CUMS + imipramine group vs. CUMS group	Hippocampus	Brain	Central	C57BL/6N mouse	Mouse	Chronic mild stress model	Chronic mild stress model	Animal model	MS-based	Down
1784	Adenosine	HMDB0000050	C00212	60961	Study M071	Type2	CUMS + imipramine group vs. CUMS group	Hippocampus	Brain	Central	C57BL/6N mouse	Mouse	Chronic mild stress model	Chronic mild stress model	Animal model	MS-based	Down
1785	L-Phenylalanine	HMDB0000159	C00079	6140	Study M072	Type1	CUMS group vs. control group	Plasma	Blood	Peripheral	Sprague-Dawley rat	Rat	Chronic mild stress model	Chronic mild stress model	Animal model	MS-based	Up
1786	L-Serine	HMDB0000187	C00065	5951	Study M072	Type1	CUMS group vs. control group	Plasma	Blood	Peripheral	Sprague-Dawley rat	Rat	Chronic mild stress model	Chronic mild stress model	Animal model	MS-based	Up
1787	L-Acetylcarnitine	HMDB0000201	C02571	7045767	Study M072	Type1	CUMS group vs. control group	Plasma	Blood	Peripheral	Sprague-Dawley rat	Rat	Chronic mild stress model	Chronic mild stress model	Animal model	MS-based	Up
1788	L-Carnitine	HMDB0000062	C00318	2724480	Study M072	Type1	CUMS group vs. control group	Plasma	Blood	Peripheral	Sprague-Dawley rat	Rat	Chronic mild stress model	Chronic mild stress model	Animal model	MS-based	Up
1789	Creatine	HMDB0000064	C00300	586	Study M072	Type1	CUMS group vs. control group	Plasma	Blood	Peripheral	Sprague-Dawley rat	Rat	Chronic mild stress model	Chronic mild stress model	Animal model	MS-based	Down
1790	Betaine	HMDB0000043	C00719	247	Study M072	Type1	CUMS group vs. control group	Plasma	Blood	Peripheral	Sprague-Dawley rat	Rat	Chronic mild stress model	Chronic mild stress model	Animal model	MS-based	Down
1791	L-Proline	HMDB0000162	C00148	145742	Study M072	Type1	CUMS group vs. control group	Plasma	Blood	Peripheral	Sprague-Dawley rat	Rat	Chronic mild stress model	Chronic mild stress model	Animal model	MS-based	Down
1792	L-Tryptophan	HMDB0000929	C00078	6305	Study M072	Type1	CUMS group vs. control group	Plasma	Blood	Peripheral	Sprague-Dawley rat	Rat	Chronic mild stress model	Chronic mild stress model	Animal model	MS-based	Down
1793	L-Tyrosine	HMDB0000158	C00082	6057	Study M072	Type1	CUMS group vs. control group	Plasma	Blood	Peripheral	Sprague-Dawley rat	Rat	Chronic mild stress model	Chronic mild stress model	Animal model	MS-based	Down
1794	LysoPC(16:0)	N/A	C04230	N/A	Study M072	Type1	CUMS group vs. control group	Plasma	Blood	Peripheral	Sprague-Dawley rat	Rat	Chronic mild stress model	Chronic mild stress model	Animal model	MS-based	Down
1795	Creatine	HMDB0000064	C00300	586	Study M072	Type2	CUMS + fluoxetine group vs. CUMS group	Plasma	Blood	Peripheral	Sprague-Dawley rat	Rat	Chronic mild stress model	Chronic mild stress model	Animal model	MS-based	Up
1796	Betaine	HMDB0000043	C00719	247	Study M072	Type2	CUMS + fluoxetine group vs. CUMS group	Plasma	Blood	Peripheral	Sprague-Dawley rat	Rat	Chronic mild stress model	Chronic mild stress model	Animal model	MS-based	Up
1797	L-Proline	HMDB0000162	C00148	145742	Study M072	Type2	CUMS + fluoxetine group vs. CUMS group	Plasma	Blood	Peripheral	Sprague-Dawley rat	Rat	Chronic mild stress model	Chronic mild stress model	Animal model	MS-based	Up
1798	L-Tryptophan	HMDB0000929	C00078	6305	Study M072	Type2	CUMS + fluoxetine group vs. CUMS group	Plasma	Blood	Peripheral	Sprague-Dawley rat	Rat	Chronic mild stress model	Chronic mild stress model	Animal model	MS-based	Up
1799	L-Tyrosine	HMDB0000158	C00082	6057	Study M072	Type2	CUMS + fluoxetine group vs. CUMS group	Plasma	Blood	Peripheral	Sprague-Dawley rat	Rat	Chronic mild stress model	Chronic mild stress model	Animal model	MS-based	Up
1800	LysoPC(16:0)	N/A	C04230	N/A	Study M072	Type2	CUMS + fluoxetine group vs. CUMS group	Plasma	Blood	Peripheral	Sprague-Dawley rat	Rat	Chronic mild stress model	Chronic mild stress model	Animal model	MS-based	Up
1801	L-Phenylalanine	HMDB0000159	C00079	6140	Study M072	Type2	CUMS + fluoxetine group vs. CUMS group	Plasma	Blood	Peripheral	Sprague-Dawley rat	Rat	Chronic mild stress model	Chronic mild stress model	Animal model	MS-based	Down
1802	L-Serine	HMDB0000187	C00065	5951	Study M072	Type2	CUMS + fluoxetine group vs. CUMS group	Plasma	Blood	Peripheral	Sprague-Dawley rat	Rat	Chronic mild stress model	Chronic mild stress model	Animal model	MS-based	Down
1803	Xanthine	HMDB0000292	C00385	1188	Study M073	Type1	depressed group vs. control group	Serum	Blood	Peripheral	Human	Human	Depression	Depression	Depressive disorder	MS-based	Up
1804	Adenosine	HMDB0000050	C00212	60961	Study M073	Type1	depressed group vs. control group	Serum	Blood	Peripheral	Human	Human	Depression	Depression	Depressive disorder	MS-based	Up
1805	Inosine	HMDB0000195	C00294	6021	Study M073	Type1	depressed group vs. control group	Serum	Blood	Peripheral	Human	Human	Depression	Depression	Depressive disorder	MS-based	Down
1806	Guanosine	HMDB0000133	C00387	6802	Study M073	Type1	depressed group vs. control group	Serum	Blood	Peripheral	Human	Human	Depression	Depression	Depressive disorder	MS-based	Down
1807	Cholic acid	HMDB0000619	C00695	221493	Study M074	Type1	sCSDS group vs. control group	Faece	Faece	Peripheral	C57BL/6JJmsSlc mouse	Mouse	Social defeat model	Social defeat model	Animal model	MS-based	Up
1808	N-Acetyl-L-aspartic acid	HMDB0000812	C01042	65065	Study M074	Type1	sCSDS group vs. control group	Faece	Faece	Peripheral	C57BL/6JJmsSlc mouse	Mouse	Social defeat model	Social defeat model	Animal model	MS-based	Up
1809	Cytidine	HMDB0000089	C00475	6175	Study M074	Type1	sCSDS group vs. control group	Faece	Faece	Peripheral	C57BL/6JJmsSlc mouse	Mouse	Social defeat model	Social defeat model	Animal model	MS-based	Up
1810	4-Trimethylammoniobutanoic acid	HMDB0001161	C01181	134	Study M074	Type1	sCSDS group vs. control group	Faece	Faece	Peripheral	C57BL/6JJmsSlc mouse	Mouse	Social defeat model	Social defeat model	Animal model	MS-based	Up
1811	Creatine	HMDB0000064	C00300	586	Study M074	Type1	sCSDS group vs. control group	Faece	Faece	Peripheral	C57BL/6JJmsSlc mouse	Mouse	Social defeat model	Social defeat model	Animal model	MS-based	Up
1812	L-Lactic acid	HMDB0000190	C00186	107689	Study M074	Type1	sCSDS group vs. control group	Faece	Faece	Peripheral	C57BL/6JJmsSlc mouse	Mouse	Social defeat model	Social defeat model	Animal model	MS-based	Up
1813	L-Carnitine	HMDB0000062	C00318	2724480	Study M074	Type1	sCSDS group vs. control group	Faece	Faece	Peripheral	C57BL/6JJmsSlc mouse	Mouse	Social defeat model	Social defeat model	Animal model	MS-based	Up
1814	L-Glutamic acid	HMDB0000148	C00025	33032	Study M074	Type1	sCSDS group vs. control group	Faece	Faece	Peripheral	C57BL/6JJmsSlc mouse	Mouse	Social defeat model	Social defeat model	Animal model	MS-based	Up
1815	Spermidine	HMDB0001257	C00315	1102	Study M074	Type1	sCSDS group vs. control group	Faece	Faece	Peripheral	C57BL/6JJmsSlc mouse	Mouse	Social defeat model	Social defeat model	Animal model	MS-based	Up
1816	N-Acetyl-L-glutamic acid	HMDB0001138	C00624	70914	Study M074	Type1	sCSDS group vs. control group	Faece	Faece	Peripheral	C57BL/6JJmsSlc mouse	Mouse	Social defeat model	Social defeat model	Animal model	MS-based	Up
1817	Valeric acid	HMDB0000892	C00803	7991	Study M074	Type1	sCSDS group vs. control group	Faece	Faece	Peripheral	C57BL/6JJmsSlc mouse	Mouse	Social defeat model	Social defeat model	Animal model	MS-based	Up
1818	Uridine 5'-monophosphate	HMDB0000288	C00105	6030	Study M074	Type1	sCSDS group vs. control group	Faece	Faece	Peripheral	C57BL/6JJmsSlc mouse	Mouse	Social defeat model	Social defeat model	Animal model	MS-based	Up
1819	Cytidine monophosphate	HMDB0000095	C00055	6131	Study M074	Type1	sCSDS group vs. control group	Faece	Faece	Peripheral	C57BL/6JJmsSlc mouse	Mouse	Social defeat model	Social defeat model	Animal model	MS-based	Up
1820	Pipecolic acid	HMDB0000070	C00408	849	Study M074	Type1	sCSDS group vs. control group	Faece	Faece	Peripheral	C57BL/6JJmsSlc mouse	Mouse	Social defeat model	Social defeat model	Animal model	MS-based	Up
1821	L-Proline	HMDB0000162	C00148	145742	Study M074	Type1	sCSDS group vs. control group	Faece	Faece	Peripheral	C57BL/6JJmsSlc mouse	Mouse	Social defeat model	Social defeat model	Animal model	MS-based	Down
1822	5-Aminopentanoic acid	HMDB0003355	C00431	138	Study M074	Type1	sCSDS group vs. control group	Faece	Faece	Peripheral	C57BL/6JJmsSlc mouse	Mouse	Social defeat model	Social defeat model	Animal model	MS-based	Down
1823	Palmitic acid	HMDB0000220	C00249	985	Study M075	Type1	post stroke depressed group vs. post stroke non-depressed group	Plasma	Blood	Peripheral	Human	Human	Post-stroke depression	Post-stroke depression	Depressive disorder	MS-based	Up
1824	Oleic acid	HMDB0000207	C00712	445639	Study M075	Type1	post stroke depressed group vs. post stroke non-depressed group	Plasma	Blood	Peripheral	Human	Human	Post-stroke depression	Post-stroke depression	Depressive disorder	MS-based	Up
1825	Linoleic acid	HMDB0000673	C01595	5280450	Study M075	Type1	post stroke depressed group vs. post stroke non-depressed group	Plasma	Blood	Peripheral	Human	Human	Post-stroke depression	Post-stroke depression	Depressive disorder	MS-based	Up
1826	L-Proline	HMDB0000162	C00148	145742	Study M075	Type1	post stroke depressed group vs. post stroke non-depressed group	Plasma	Blood	Peripheral	Human	Human	Post-stroke depression	Post-stroke depression	Depressive disorder	MS-based	Up
1827	Pyroglutamic acid	HMDB0000267	C01879	7405	Study M075	Type1	post stroke depressed group vs. post stroke non-depressed group	Plasma	Blood	Peripheral	Human	Human	Post-stroke depression	Post-stroke depression	Depressive disorder	MS-based	Up
1828	Rhamnose	HMDB0000849	C00507	25310	Study M075	Type1	post stroke depressed group vs. post stroke non-depressed group	Plasma	Blood	Peripheral	Human	Human	Post-stroke depression	Post-stroke depression	Depressive disorder	MS-based	Up
1829	Oxalic acid	HMDB0002329	C00209	971	Study M075	Type1	post stroke depressed group vs. post stroke non-depressed group	Plasma	Blood	Peripheral	Human	Human	Post-stroke depression	Post-stroke depression	Depressive disorder	MS-based	Down
1830	L-Leucine	HMDB0000687	C00123	6106	Study M076	Type1	CUMS group vs. control group	Hippocampus	Brain	Central	Sprague-Dawley rat	Rat	Chronic mild stress model	Chronic mild stress model	Animal model	MS-based	Up
1831	L-Phenylalanine	HMDB0000159	C00079	6140	Study M076	Type1	CUMS group vs. control group	Hippocampus	Brain	Central	Sprague-Dawley rat	Rat	Chronic mild stress model	Chronic mild stress model	Animal model	MS-based	Up
1832	LysoPC(16:0)	N/A	C04230	N/A	Study M076	Type1	CUMS group vs. control group	Hippocampus	Brain	Central	Sprague-Dawley rat	Rat	Chronic mild stress model	Chronic mild stress model	Animal model	MS-based	Up
1833	L-Tyrosine	HMDB0000158	C00082	6057	Study M076	Type1	CUMS group vs. control group	Hippocampus	Brain	Central	Sprague-Dawley rat	Rat	Chronic mild stress model	Chronic mild stress model	Animal model	MS-based	Up
1834	L-Tryptophan	HMDB0000929	C00078	6305	Study M076	Type1	CUMS group vs. control group	Hippocampus	Brain	Central	Sprague-Dawley rat	Rat	Chronic mild stress model	Chronic mild stress model	Animal model	MS-based	Up
1835	LysoPE(0:0/22:6(4Z,7Z,10Z,13Z,16Z,19Z))	HMDB0011496	N/A	53480945	Study M076	Type1	CUMS group vs. control group	Hippocampus	Brain	Central	Sprague-Dawley rat	Rat	Chronic mild stress model	Chronic mild stress model	Animal model	MS-based	Up
1836	L-Valine	HMDB0000883	C00183	6287	Study M076	Type1	CUMS group vs. control group	Hippocampus	Brain	Central	Sprague-Dawley rat	Rat	Chronic mild stress model	Chronic mild stress model	Animal model	MS-based	Up
1837	Indoleacrylic acid	HMDB0000734	N/A	15030923	Study M076	Type1	CUMS group vs. control group	Hippocampus	Brain	Central	Sprague-Dawley rat	Rat	Chronic mild stress model	Chronic mild stress model	Animal model	MS-based	Up
[truncated: 20,682 more rows]

## Sheet: M_Vocabulary
M_Vocabulary_ID	M_Metabolite_name	M_Synonyms
1	(-)-Gossypol	Gossypol
[truncated: 1,990 more rows]

## Sheet: M_Study
M_Study_Study_ID	M_Study_ID	M_Study_name	M_Title	M_Overall_design	M_Criteria_for_depression	M_Sample_size	M_Original_data_available	M_PMID	M_DOI	M_Citation
[truncated: 1,143 more rows]

[truncated: 5 more sheets: M_Study_type_Study_level, M_Categories_of_depression, M_Organism_Study_level, M_Tissue_Study_level, M_Platform]
